# Supplementary material for: Efflux pump gene amplifications bypass necessity of multiple target mutations for resistance against dual-targeting antibiotic
Source: Nat Commun. 2023 Jun 9;14:3402. doi: 10.1038/s41467-023-38507-4 (PMC10256781; doi:10.1038/s41467-023-38507-4)
Supplement: Supplementary file 4 — Supplementary Dataset 1 [file 41467_2023_38507_MOESM4_ESM.xlsx]

## Sheet: Index
Supplementary Table 1. Evolution of DLX resistant populations and isolates.
Sheet	Description
1st evolution	Passage number and DLX concentration during the evolution for populations and isolates from the original evolution (of 10 independent populations of the WT JE2)
sdrM_Tn evolution	Passage number and DLX concentration during the evolution for populations from the evolution of 3 populations each of the WT JE2 and sdrM::Tn.
Clinical Isolate evolution	Passage number and DLX concentration during the evolution for populations from the evolution of the clinical isolates CF001 and CF106.

## Sheet: 1st evolution
Sample name	Type	Passage #	DLX concentration during selection
P1.1	Population	1	0.2
P1.2	Population	2	0.7
P1.3	Population	3	1
P1.4	Population	4	2
P1.5	Population	5	4
P1.6	Population	6	8
P1.7	Population	7	16
P1.8	Population	8	32
P1.9	Population	9	64
P1.9	Population	10	128
1a	Isolate	10 (terminal)	128
1b	Isolate	10 (terminal)	128
1c	Isolate	10 (terminal)	128
P2.1	Population	1	0.1
P2.2	Population	2	0.25
P2.3	Population	3	0.7
P2.4	Population	4	1
P2.5	Population	5	2
P2.6	Population	6	4
P2.7	Population	7	8
P2.8	Population	8	16
P2.9	Population	9	32
P2.10	Population	10	64
2a	Isolate	10 (terminal)	64
2b	Isolate	10 (terminal)	64
2c	Isolate	10 (terminal)	64
P3.1	Population	1	0.05
P3.2	Population	2	0.25
P3.3	Population	3	0.5
P3.4	Population	4	1
P3.5	Population	5	2
P3.6	Population	6	4
P3.7	Population	7	8
P3.8	Population	8	16
P3.9	Population	9	32
3a	Isolate	9 (terminal)	32
3b	Isolate	9 (terminal)	32
3c	Isolate	9 (terminal)	32
P4.1	Population	1	0.25
P4.2	Population	2	0.5
P4.3	Population	3	1
P4.4	Population	4	2
P4.5	Population	5	4
P4.6	Population	6	8
P4.7	Population	7	16
P4.8	Population	8	32
P4.9	Population	9	64
P4.10	Population	10	128
4a	Isolate	10 (terminal)	128
4b	Isolate	10 (terminal)	128
4c	Isolate	10 (terminal)	128
P5.1	Population	1	0.25
P5.2	Population	2	0.5
P5.3	Population	3	1
P5.4	Population	4	2
P5.5	Population	5	4
P5.6	Population	6	8
P5.7	Population	7	16
P5.8	Population	8	32
P5.9	Population	9	64
P5.10	Population	10	128
5a	Isolate	10 (terminal)	128
5b	Isolate	10 (terminal)	128
5c	Isolate	10 (terminal)	128
P6.1	Population	1	0.25
P6.2	Population	2	0.5
P6.3	Population	3	1
P6.4	Population	4	2
P6.5	Population	5	4
P6.6	Population	6	8
P6.7	Population	7	16
6a	Isolate	7 (terminal)	16
6b	Isolate	7 (terminal)	16
6c	Isolate	7 (terminal)	16
P7.1	Population	1	0.1
P7.2	Population	2	0.2
P7.3	Population	3	0.4
P7.4	Population	4	0.8
P7.5	Population	5	1.6
P7.6	Population	6	4
P7.7	Population	7	8
P7.8	Population	8	16
P7.9	Population	9	32
P7.10	Population	10	64
7a	Isolate	10 (terminal)	64
7b	Isolate	10 (terminal)	64
7c	Isolate	10 (terminal)	64
P8.1	Population	1	0.2
P8.2	Population	2	0.4
P8.3	Population	3	1
P8.4	Population	4	2
P8.5	Population	5	4
P8.6	Population	6	8
P8.7	Population	7	16
P8.8	Population	8	32
P8.9	Population	9	64
P8.10	Population	10	128
8a	Isolate	10 (terminal)	128
8b	Isolate	10 (terminal)	128
8c	Isolate	10 (terminal)	128
P9.1	Population	1	0.2
P9.2	Population	2	0.4
P9.3	Population	3	1
P9.4	Population	4	2
P9.5	Population	5	4
P9.6	Population	6	8
P9.7	Population	7	16
P9.8	Population	8	32
P9.9	Population	9	64
P9.10	Population	10	128
9a	Isolate	10 (terminal)	128
9b	Isolate	10 (terminal)	128
9c	Isolate	10 (terminal)	128
P10.1	Population	1	0.2
P10.2	Population	2	0.4
P10.3	Population	3	1
P10.4	Population	4	2
P10.5	Population	5	4
P10.6	Population	6	8
P10.7	Population	7	16
P10.8	Population	8	32
P10.9	Population	9	64
P10.10	Population	10	128
10a	Isolate	10 (terminal)	128
10b	Isolate	10 (terminal)	128
10c	Isolate	10 (terminal)	128

## Sheet: sdrM_Tn evolution
Sample name	Type	Passage #	DLX concentration during selection
WT-P11.1	Population	1	0.1
WT-P11.2	Population	2	0.25
WT-P11.3	Population	3	0.5
WT-P11.4	Population	4	1
WT-P11.5	Population	5	2
WT-P11.6	Population	6	4
WT-P11.7	Population	7	8
WT-P11.8	Population	8	16
WT-P11.9	Population	9	32
WT-P11.10	Population	10	64
WT-P12.1	Population	1	0.1
WT-P12.2	Population	2	0.25
WT-P12.3	Population	3	0.5
WT-P12.4	Population	4	1
WT-P12.5	Population	5	2
WT-P12.6	Population	6	3
WT-P12.7	Population	7	4
WT-P12.8	Population	8	8
WT-P12.9	Population	9	10
WT-P12.10	Population	10	16
WT-P12.11	Population	11	32
WT-P12.12	Population	12	64
WT-P13.1	Population	1	0.1
WT-P13.2	Population	2	0.2
WT-P13.3	Population	3	0.3
WT-P13.4	Population	4	0.5
WT-P13.5	Population	5	1
WT-P13.6	Population	6	2
WT-P13.7	Population	7	4
WT-P13.8	Population	8	8
Tn-P1.1	Population	1	0.1
Tn-P1.2	Population	2	0.25
Tn-P1.3	Population	3	0.28
Tn-P1.4	Population	4	0.4
Tn-P1.5	Population	5	0.8
Tn-P1.6	Population	6	1
Tn-P1.7	Population	7	2
Tn-P1.8	Population	8	4
Tn-P1.9	Population	9	8
Tn-P1.10	Population	10	16
Tn-P1.11	Population	11	32
Tn-P1.12	Population	12	64
Tn-P1.13	Population	13	128
Tn-P2.1	Population	1	0.1
Tn-P2.2	Population	2	0.2
Tn-P2.3	Population	3	0.3
Tn-P2.4	Population	4	0.5
Tn-P2.5	Population	5	0.75
Tn-P2.6	Population	6	1
Tn-P2.7	Population	7	2
Tn-P2.8	Population	8	4
Tn-P2.9	Population	9	8
Tn-P2.10	Population	10	16
Tn-P3.1	Population	1	0.1
Tn-P3.2	Population	2	0.2
Tn-P3.3	Population	3	0.3
Tn-P3.4	Population	4	0.5
Tn-P3.5	Population	5	0.75
Tn-P3.6	Population	6	1
Tn-P3.7	Population	7	2
Tn-P3.8	Population	8	4
Tn-P3.9	Population	9	8
Tn-P3.10	Population	10	16
Tn-P3.11	Population	11	32
Tn-P3.12	Population	12	64
Tn_3b	Isolate	12 (Terminal)	64

## Sheet: Clinical Isolate evolution
Sample name	Type	Passage #	DLX concentration during selection
CF001-P1.1	Population	1	0.1
CF001-P1.2	Population	2	0.2
CF001-P1.3	Population	3	0.3
CF001-P1.4	Population	4	0.5
CF001-P1.5	Population	5	0.75
CF001-P1.6	Population	6	1
CF001-P1.7	Population	7	2
CF001-P1.8	Population	8	4
CF001-P1.9	Population	9	8
CF001-P1.10	Population	10	16
CF001-P1.11	Population	11	32
CF001-P1.12	Population	12	64
CF001-P2.1	Population	1	0.1
CF001-P2.2	Population	2	0.2
CF001-P2.3	Population	3	0.3
CF001-P2.4	Population	4	0.5
CF001-P2.5	Population	5	0.75
CF001-P2.6	Population	6	1
CF001-P2.7	Population	7	2
CF001-P2.8	Population	8	4
CF001-P2.9	Population	9	5
CF001-P2.10	Population	10	8
CF001-P2.11	Population	11	12
CF001-P2.12	Population	12	15
CF001-P2.13	Population	13	32
CF001-P2.14	Population	14	64
CF001-P3.1	Population	1	0.1
CF001-P3.2	Population	2	0.2
CF001-P3.3	Population	3	0.3
CF001-P3.4	Population	4	0.5
CF001-P3.5	Population	5	0.75
CF001-P3.6	Population	6	1
CF001-P3.7	Population	7	1.5
CF001-P3.8	Population	8	2.5
CF001-P3.9	Population	9	4
CF001-P3.10	Population	10	8
CF001-P3.11	Population	11	16
CF001-P3.12	Population	12	32
CF001-P3.13	Population	13	64
CF106-P1.1	Population	1	0.002
CF106-P1.2	Population	2	0.003
CF106-P1.3	Population	3	0.005
CF106-P1.4	Population	4	0.0075
CF106-P1.5	Population	5	0.01
CF106-P1.6	Population	6	0.02
CF106-P1.7	Population	7	0.04
CF106-P1.8	Population	8	0.075
CF106-P1.9	Population	9	0.1
CF106-P1.10	Population	10	0.2
CF106-P1.11	Population	11	0.4
CF106-P1.12	Population	12	0.8
CF106-P1.13	Population	13	1.5
CF106-P1.14	Population	14	2
CF106-P1.15	Population	15	4
CF106-P1.16	Population	16	6
CF106-P1.17	Population	17	8
CF106-P1.18	Population	18	16
CF106-P2.1	Population	1	0.002
CF106-P2.2	Population	2	0.003
CF106-P2.3	Population	3	0.005
CF106-P2.4	Population	4	0.0075
CF106-P2.5	Population	5	0.01
CF106-P2.6	Population	6	0.02
CF106-P2.7	Population	7	0.04
CF106-P2.8	Population	8	0.075
CF106-P2.9	Population	9	0.1
CF106-P2.10	Population	10	0.2
CF106-P2.11	Population	11	0.4
CF106-P2.12	Population	12	0.8
CF106-P2.13	Population	13	1.5
CF106-P2.14	Population	14	2
CF106-P2.15	Population	15	4
CF106-P2.16	Population	16	8
CF106-P2.17	Population	17	16
CF106-P2.18	Population	18	32
CF106-P3.1	Population	1	0.002
CF106-P3.2	Population	2	0.003
CF106-P3.3	Population	3	0.005
CF106-P3.4	Population	4	0.0075
CF106-P3.5	Population	5	0.01
CF106-P3.6	Population	6	0.02
CF106-P3.7	Population	7	0.04
CF106-P3.8	Population	8	0.075
CF106-P3.9	Population	9	0.1
CF106-P3.10	Population	10	0.2
CF106-P3.11	Population	11	0.4
CF106-P3.12	Population	12	1
CF106-P3.13	Population	13	1.5
CF106-P3.14	Population	14	2
CF106-P3.15	Population	15	4
CF106-P3.16	Population	16	8
CF106-P3.17	Population	17	16
CF106-P3.18	Population	18	32
