# Supplementary material for: Efflux pump gene amplifications bypass necessity of multiple target mutations for resistance against dual-targeting antibiotic
Source: Nat Commun. 2023 Jun 9;14:3402. doi: 10.1038/s41467-023-38507-4 (PMC10256781; doi:10.1038/s41467-023-38507-4)
Supplement: Supplementary file 5 — Supplementary Dataset 2 [file 41467_2023_38507_MOESM5_ESM.xlsx]

## Sheet: Index
Supplementary Table 2. Mutations and amplifications present in the evolved populations and isolates.
Sheet	Description
Populations 1st evolution	Canonical target and efflux pump mutations and amplifications seen in the populations from the original evolution (of 10 independent populations of the WT JE2).
Isolates 1st evolution	Canonical target and efflux pump mutations and amplifications seen in the isolates from the original evolution (of 10 independent populations of the WT JE2).
Terminal pops 1st evol	All mutations identified in the populations from the terminal passage of each population from the original evolution (of 10 independent populations of the WT JE2).
Populations sdrM_Tn evolution	Canonical target and efflux pump mutations and amplifications seen in the populations from the evolution of 3 populations each of the WT JE2 and sdrM::Tn.
Terminal pops sdrM_Tn evol	All mutations identified in the populations from the terminal passage of each population from the evolution of 3 populations each of the WT JE2 and sdrM::Tn.
1.7a 4.2a 6c Tn3b	All mutations identified in the isolates 1.7a, 4.2a, 6c, and Tn3b.
Populations clinical evol	Canonical target and efflux pump mutations and amplifications seen in the populations from the evolution of the clinical isolates CF001 and CF106.
Terminal pops clinical evol	All mutations identified in the populations from the terminal passage of each population from the evolution of the clinical isolates CF001 and CF106.

## Sheet: Populations 1st evolution
1st Evolution
Sample	sdrM	Efflux pump amplification	gyrA	gyrB	parC	parE	lmrS
P1.2
P1.4		Yes
P1.6	A268S	Yes
P1.7	A268S	Yes
P1.9	A268S	Yes				D432G	M413K
P1. 10	A268S	Yes				D432G	M413K
P2.2		Yes
P2.4		Yes
P2.6		Yes		W592R (30.4%)		D432G (91.8%)
P2.7		Yes		W592R (76.0%)		D432G
P2.8		Yes		W592R(39.5%)		D432G
P2. 10		Yes	S85P	W592R		D432G
P3.2		Yes
P3.4		Yes
P3.6	Y363H (36.1%)	Yes
P3.7	Y363H (61.2%)	Yes
P3.8	Y363H(63.7%)	Yes			S520R (66%)
P3.9	Y363H(73.2%)	Yes			S520R
P4.2		Yes
P4.4		Yes
P4.5		Yes
P4.6		Yes		R458L		S437P
P4.7		Yes		R458L		S437P
P4.9	Y363H (43.7%)	Yes		R458L		S437P
P4. 10	Y363H (60.8%)	Yes		R458L		S437P
P5.2		Yes
P5.4
P5.5		Yes		R458L (78.1%)	E84K (83.3%)
P5.6		Yes		R458L	E84K
P5.7		Yes		R458L	E84K
P5.9		Yes		R458L	E84K
P5. 10	A268S (11.8%)			R458L	E84K
P6.1		Yes
P6.2		Yes
P6.4		Yes
P6.5	A268S (32.4%)	Yes
P6.6	A268S (43.5%), Intergenic (16.8%)	Yes
P6.7	A268S (52.5%), Intergenic (17.6%), another intergenic (29.3%)	Yes
P7.2
P7.4		Yes
P7.6		Yes
P7.7		Yes
P7.8		Yes		R458L		P585S
P7. 10	Y363H (64.4%)	Yes		R458L		P585S
P8.2		Yes
P8.4		Yes
P8.6	A268S(37.1%)	Yes
P8.7	A268S (30.4%)
P8.8	A268S (41.5%)	Yes			A116V (83.8%)
P8.9	A268S (72.1%)	Yes	E88K		A116V
P8. 10	A268S (73.6%)	Yes	E88K		A116V
P9.2						D432G
P9.4		Yes				D432G
P9.5		Yes	E88K (86.8%)			D432G
P9.6		Yes	E88K			D432G
P9.7			E88K			D432G
P9. 10		Yes	E88K			D432G
P10.2	A268S	Yes	E88K		A116V
P10.4	A268S		E88K		A116V
P10.6	A268S	Yes	E88K		A116V
P10.7	A268S	Yes	E88K		A116V
P10.9	A268S	Yes	E88K		A116V
P10. 10	A268S	Yes	E88K		A116V

## Sheet: Isolates 1st evolution
Isolate	sdrM	Efflux pump amplification	gyrA	gyrB	parC	parE	lmrS
1a	A268S					D432G	M413K
1b	A268S	Yes				D432G	M413K
1c	A268S	Yes				D432G	M413K
2a		Yes	S85P	W592R		D432G
2b		Yes	S85P	W592R		D432G
2c		Yes	S85P	W592R		D432G
3a	Y363H				S520R
3b	Y363H(58.8%)	Yes			S520R
3c	Y363H	Yes			S520R
4a	Y363H(53.8%)			R458L		S437P
4b	Y363H(53.2%)			R458L		S437P
4c	Y363H			R458L		S437P
5a				R458L	E84K
5b	A268S (48.6%)	Yes		R458L	E84K
5c	A268S			R458L	E84K
6a	A268S(48.8%), intergenic(33.9%)
6b					Δ3 bp
6c	A268S(45.2%), intergenic (40.0%)	Yes
7a	Y363H(70.5%)	Yes		R458L		P585S
7b	Y363H(60.5%)			R458L		P585S
7c	Y363H(68.3%)	Yes		R458L		P585S
8a	A268S (42.5%)	Yes	E88K		A116V
8b	A268S (50.5%)	Yes	E88K		A116V
8c	A268S (58.8%)	Yes	E88K		A116V
9a		Yes	E88K			D432G
9b		Yes	E88K			D432G
9c		Yes	E88K			D432G
10a	A268S		E88K		A116V
10b	A268S	Yes	E88K		A116V
10c	A268S		E88K		A116V

## Sheet: Terminal pops 1st evolution
Population 1.10
evidence	position	mutation	freq	annotation	gene	description
JC	68113	Δ3 bp	0.066	pseudogene (921‑923/1001 nt)	B7H15_00325 →	IS3 family transposase
RA	154214	T→A	0.091	intergenic (+55/‑213)	B7H15_00740 → / → B7H15_00745	polysaccharide extrusion protein/Superoxide dismutase [Mn/Fe] 2
RA	619538	G→T	0.09	S782S (TCG→TCT)	B7H15_03070 →	serine‑aspartate repeat‑containing protein C
RA	624092	G→T	0.069	S1230S (TCG→TCT)	B7H15_03075 →	serine‑aspartate repeat‑containing protein D
RA	624140	G→T	0.059	S1246S (TCG→TCT)	B7H15_03075 →	serine‑aspartate repeat‑containing protein D
RA	624197	T→G	0.064	D1265E (GAT→GAG)	B7H15_03075 →	serine‑aspartate repeat‑containing protein D
RA	624218	G→T	0.073	S1272S (TCG→TCT)	B7H15_03075 →	serine‑aspartate repeat‑containing protein D
RA	627884	G→T	0.072	S981S (TCG→TCT)	B7H15_03080 →	MSCRAMM family adhesin SdrE
RA	627905	T→C	0.171	D988D (GAT→GAC)	B7H15_03080 →	MSCRAMM family adhesin SdrE
RA	628040	G→T	0.065	S1033S (TCG→TCT)	B7H15_03080 →	MSCRAMM family adhesin SdrE
RA	896621	Δ1 bp	0.05	coding (703/822 nt)	B7H15_04580 →	methionine ABC transporter substrate‑binding protein
RA	897982	Δ1 bp	0.076	coding (122/1221 nt)	B7H15_04585 ←	site‑specific integrase
MC JC	1211534	Δ4 bp	1	coding (122‑125/1275 nt)	B7H15_06260 →	dihydroorotase
RA	1388356	A→G	1	D432G (GAT→GGT)	B7H15_07135 →	DNA topoisomerase IV subunit B
RA	1463510	Δ1 bp	1	coding (201/501 nt)	B7H15_07505 ←	glucose‑specific phosphotransferase enzyme IIA component
RA	2300538	A→T	1	M413K (ATG→AAG)	B7H15_12065 ←	MFS transporter
RA	2303211	C→A	1	A268S (GCT→TCT)	B7H15_12075 ←	MFS transporter
RA	2775829	C→A	0.055	S766S (TCG→TCT)	B7H15_14650 ←	clumping factor B
RA	2775871	C→T	0.11	S752S (TCG→TCA)	B7H15_14650 ←	clumping factor B
RA	2775994	A→T	0.055	D711E (GAT→GAA)	B7H15_14650 ←	clumping factor B
Population 2.10
evidence	position	mutation	freq	annotation	gene	description
RA	6291	T→C	1	W592R (TGG→CGG)	B7H15_00025 →	DNA gyrase subunit B
RA	6741	T→C	1	S85P (TCT→CCT)	B7H15_00030 →	DNA gyrase subunit A
RA	36895	G→T	0.081	intergenic (+134/‑375)	B7H15_00160 → / → B7H15_00165	hypothetical protein/glycerophosphoryl diester phosphodiesterase
RA	102889	T→C	0.224	Y146H (TAT→CAT)	B7H15_00525 →	LysR family transcriptional regulator
RA	126161	C→A	0.053	V142V (GTC→GTA)	B7H15_00610 →	hypothetical protein
RA	128842	G→T	0.094	G359G (GGC→GGA)	B7H15_00620 ←	peptigoglycan‑binding protein LysM
RA	180684	Δ1 bp	0.083	coding (174/1125 nt)	B7H15_00885 →	UDP‑N‑acetylglucosamine 2‑epimerase (non‑hydrolyzing)
RA	180685	Δ1 bp	0.083	coding (175/1125 nt)	B7H15_00885 →	UDP‑N‑acetylglucosamine 2‑epimerase (non‑hydrolyzing)
RA	619538	G→T	0.273	S782S (TCG→TCT)	B7H15_03070 →	serine‑aspartate repeat‑containing protein C
RA	876095	C→A	0.128	S687S (TCC→TCA)	B7H15_04435 →	clumping factor A
RA	907268	G→T	0.058	intergenic (+113/‑71)	B7H15_04660 → / → B7H15_04665	phage capsid protein/pathogenicity island protein
JC	979806	+TAT	0.693	coding (2147/2610 nt)	B7H15_05030 →	chaperone protein ClpB
JC	1060219	Δ12 bp	0.72	coding (2646‑2657/3771 nt)	B7H15_05450 ←	bifunctional autolysin
RA	1266472	A→G	0.062	intergenic (+41/‑264)	B7H15_06500 → / → B7H15_06505	methicillin resistance protein/DNA‑processing protein DprA
RA	1325187	Δ1 bp	1	coding (1020/2010 nt)	B7H15_06760 →	DNA mismatch repair protein MutL
RA	1388356	A→G	1	D432G (GAT→GGT)	B7H15_07135 →	DNA topoisomerase IV subunit B
RA	1942324	G→A	0.3	P195S (CCT→TCT)	B7H15_09890 ←	serine protease SplD
RA	2535487	T→C	0.247	A167A (GCA→GCG)	B7H15_13370 ←	amino acid ABC transporter permease
RA	2776060	G→T	0.176	D689E (GAC→GAA)	B7H15_14650 ←	clumping factor B
RA	2823661	T→C	0.257	A32A (GCA→GCG)	B7H15_14810 ←	N‑acetyltransferase
Population 3.9
evidence	position	mutation	freq	annotation	gene	description
RA	624101	T→G	0.073	D1233E (GAT→GAG)	B7H15_03075 →	serine‑aspartate repeat‑containing protein D
JC	1181479	Δ12 bp	0.261	coding (446‑457/948 nt)	B7H15_06105 ←	permease
RA	1390612	C→A	0.915	S520R (AGC→AGA)	B7H15_07140 →	DNA topoisomerase 4 subunit A
RA	2302926	A→G	0.732	Y363H (TAT→CAT)	B7H15_12075 ←	MFS transporter
Population 4.10
evidence	position	mutation	freq	annotation	gene	description
RA	5890	G→T	1	R458L (CGA→CTA)	B7H15_00025 →	DNA gyrase subunit B
RA	619538	G→T	0.1	S782S (TCG→TCT)	B7H15_03070 →	serine‑aspartate repeat‑containing protein C
RA	619676	T→G	0.055	S828R (AGT→AGG)	B7H15_03070 →	serine‑aspartate repeat‑containing protein C
RA	624092	G→T	0.084	S1230S (TCG→TCT)	B7H15_03075 →	serine‑aspartate repeat‑containing protein D
RA	624140	G→T	0.081	S1246S (TCG→TCT)	B7H15_03075 →	serine‑aspartate repeat‑containing protein D
RA	624215	T→A	0.051	D1271E (GAT→GAA)	B7H15_03075 →	serine‑aspartate repeat‑containing protein D
RA	624218	G→T	0.135	S1272S (TCG→TCT)	B7H15_03075 →	serine‑aspartate repeat‑containing protein D
RA	627884	G→C	0.086	S981S (TCG→TCC)	B7H15_03080 →	MSCRAMM family adhesin SdrE
RA	627968	G→T	0.123	S1009S (TCG→TCT)	B7H15_03080 →	MSCRAMM family adhesin SdrE
RA	628040	G→T	0.087	S1033S (TCG→TCT)	B7H15_03080 →	MSCRAMM family adhesin SdrE
RA	1388370	T→C	1	S437P (TCA→CCA)	B7H15_07135 →	DNA topoisomerase IV subunit B
RA	1865813	G→T	0.078	P268T (CCA→ACA)	B7H15_09505 ←	DUF1444 domain‑containing protein
RA	1893077	C→T	0.062	intergenic (‑232/+330)	B7H15_09610 ← / ← B7H15_09615	MarR family transcriptional regulator/IS5/IS1182 family transposase
RA	2302926	A→G	0.608	Y363H (TAT→CAT)	B7H15_12075 ←	MFS transporter
RA	2775787	A→T	0.053	S780R (AGT→AGA)	B7H15_14650 ←	clumping factor B
RA	2775871	C→A	0.122	S752S (TCG→TCT)	B7H15_14650 ←	clumping factor B
RA	2775994	A→T	0.071	D711E (GAT→GAA)	B7H15_14650 ←	clumping factor B
Population 5.10
evidence	position	mutation	freq	annotation	gene	description
RA	5890	G→T	1	R458L (CGA→CTA)	B7H15_00025 →	DNA gyrase subunit B
JC	68113	Δ3 bp	0.057	pseudogene (921‑923/1001 nt)	B7H15_00325 →	IS3 family transposase
RA	469669	T→C	0.064	intergenic (+87/‑92)	B7H15_02315 → / → B7H15_02320	tandem‑type lipoprotein/tandem‑type lipoprotein
RA	619502	G→T	0.083	S770S (TCG→TCT)	B7H15_03070 →	serine‑aspartate repeat‑containing protein C
RA	619538	G→T	0.109	S782S (TCG→TCT)	B7H15_03070 →	serine‑aspartate repeat‑containing protein C
RA	619760	G→T	0.056	S856S (TCG→TCT)	B7H15_03070 →	serine‑aspartate repeat‑containing protein C
RA	624140	G→T	0.08	S1246S (TCG→TCT)	B7H15_03075 →	serine‑aspartate repeat‑containing protein D
RA	624215	T→A	0.06	D1271E (GAT→GAA)	B7H15_03075 →	serine‑aspartate repeat‑containing protein D
RA	624218	G→T	0.118	S1272S (TCG→TCT)	B7H15_03075 →	serine‑aspartate repeat‑containing protein D
RA	624254	G→T	0.052	S1284S (TCG→TCT)	B7H15_03075 →	serine‑aspartate repeat‑containing protein D
RA	627884	G→T	0.082	S981S (TCG→TCT)	B7H15_03080 →	MSCRAMM family adhesin SdrE
RA	627968	G→T	0.122	S1009S (TCG→TCT)	B7H15_03080 →	MSCRAMM family adhesin SdrE
RA	628040	G→T	0.094	S1033S (TCG→TCT)	B7H15_03080 →	MSCRAMM family adhesin SdrE
RA	702664	Δ1 bp	0.622	coding (267/459 nt)	B7H15_03535 →	cation:proton antiporter
RA	702665	Δ1 bp	0.619	coding (268/459 nt)	B7H15_03535 →	cation:proton antiporter
RA	870341	A→G	0.157	intergenic (+30/+237)	B7H15_04400 → / ← B7H15_04405	hypothetical protein/hypothetical protein
RA	870342	A→T	0.152	intergenic (+31/+236)	B7H15_04400 → / ← B7H15_04405	hypothetical protein/hypothetical protein
RA	870350	T→C	0.083	intergenic (+39/+228)	B7H15_04400 → / ← B7H15_04405	hypothetical protein/hypothetical protein
RA	876059	C→A	0.057	S675S (TCC→TCA)	B7H15_04435 →	clumping factor A
JC	995352	+AGG	0.121	coding (406/1716 nt)	B7H15_05110 →	ABC transporter substrate‑binding protein
RA	1348929	C→T	1	R39C (CGT→TGT)	B7H15_06930 →	cardiolipin synthase
RA	1389302	G→A	1	E84K (GAA→AAA)	B7H15_07140 →	DNA topoisomerase 4 subunit A
RA	1,900,864:1	+C	0.757	coding (1079/1503 nt)	B7H15_09660 ←	pyridine nucleotide‑disulfide oxidoreductase
RA	2,087,924:1	+T	0.061	intergenic (‑136/‑549)	B7H15_10840 ← / → B7H15_10845	inhibitor/chemotaxis inhibitory protein
RA	2303211	C→A	0.118	A268S (GCT→TCT)	B7H15_12075 ←	MFS transporter
RA	2775820	A→C	0.069	D769E (GAT→GAG)	B7H15_14650 ←	clumping factor B
RA	2775871	C→A	0.131	S752S (TCG→TCT)	B7H15_14650 ←	clumping factor B
Population 6.7
evidence	position	mutation	freq	annotation	gene	description
RA	362405	T→G	0.115	A111A (GCT→GCG)	B7H15_01720 →	carbohydrate kinase
RA	450209	A→C	0.104	N58T (AAC→ACC)	B7H15_02210 →	hypothetical protein
JC	1389339	Δ3 bp	0.126	coding (287‑289/2403 nt)	B7H15_07140 →	DNA topoisomerase 4 subunit A
RA	1769630	A→C	0.057	G248G (GGT→GGG)	B7H15_09080 ←	glutamate‑1‑semialdehyde 2,1‑aminomutase
RA	1811014	C→A	1	K32N (AAG→AAT)	B7H15_09265 ←	acetyl‑CoA carboxylase carboxyl transferase subunit beta
RA	2212088	T→A	0.084	R9S (AGA→AGT)	B7H15_11605 ←	hypothetical protein
RA	2303211	C→A	0.525	A268S (GCT→TCT)	B7H15_12075 ←	MFS transporter
RA	2304163	G→T	0.176	intergenic (‑151/+26)	B7H15_12075 ← / ← B7H15_12080	MFS transporter/hemolysin III
RA	2304176	C→G	0.293	intergenic (‑164/+13)	B7H15_12075 ← / ← B7H15_12080	MFS transporter/hemolysin III
JC	2543818	Δ4 bp	0.278	coding (603‑606/930 nt)	B7H15_13425 →	gamma‑hemolysin component A
RA	2807669	A→T	0.248	P115P (CCT→CCA)	B7H15_14755 ←	accessory Sec system protein Asp3
Population 7.10
evidence	position	mutation	freq	annotation	gene	description
RA	5890	G→T	1	R458L (CGA→CTA)	B7H15_00025 →	DNA gyrase subunit B
RA	619538	G→T	0.117	S782S (TCG→TCT)	B7H15_03070 →	serine‑aspartate repeat‑containing protein C
MC JC	994406	Δ3 bp	1	coding (1327‑1329/1656 nt)	B7H15_05105 →	peptide ABC transporter substrate‑binding protein
RA	1388814	C→T	1	P585S (CCT→TCT)	B7H15_07135 →	DNA topoisomerase IV subunit B
RA	1392415	G→T	1	L237F (TTG→TTT)	B7H15_07150 →	sodium:alanine symporter
RA	2302926	A→G	0.644	Y363H (TAT→CAT)	B7H15_12075 ←	MFS transporter
Population 8.10
evidence	position	mutation	freq	annotation	gene	description
RA	6750	G→A	1	E88K (GAA→AAA)	B7H15_00030 →	DNA gyrase subunit A
RA	42155	T→C	0.096	pseudogene (1401/1637 nt)	B7H15_00190 ←	IS5/IS1182 family transposase
RA	42158	C→T	0.105	pseudogene (1398/1637 nt)	B7H15_00190 ←	IS5/IS1182 family transposase
RA	66110	T→C	0.051	L92L (CTA→CTG)	B7H15_00315 ←	hypothetical protein
RA	110171	Δ1 bp	0.052	coding (569/771 nt)	B7H15_00550 →	tandem‑type lipoprotein
RA	170154	C→G	0.057	S96C (TCT→TGT)	B7H15_00825 →	hypothetical protein
RA	297615	A→G	0.057	A322A (GCA→GCG)	B7H15_01365 →	CDP‑glycerol‑‑poly(glycerophosphate) glycerophosphotransferase
RA	319246	A→G	0.085	pseudogene (34/351 nt)	B7H15_01485 →	transposase
RA	331190	T→A	0.062	M23K (ATG→AAG)	B7H15_01545 →	type VII secretion protein EsaA
RA	347195	A→G	0.091	L110L (TTA→TTG)	B7H15_01615 →	hypothetical protein
RA	347198	A→T	0.091	K111N (AAA→AAT)	B7H15_01615 →	hypothetical protein
RA	347202	T→G	0.103	S113A (TCA→GCA) ‡	B7H15_01615 →	hypothetical protein
RA	347203	C→T	0.103	S113L (TCA→TTA) ‡	B7H15_01615 →	hypothetical protein
RA	352149	A→G	0.051	E84E (GAA→GAG)	B7H15_01655 →	hypothetical protein
RA	352348	A→G	0.071	I151V (ATT→GTT)	B7H15_01655 →	hypothetical protein
RA	352369	A→G	0.064	I158V (ATT→GTT)	B7H15_01655 →	hypothetical protein
RA	352393	A→C	0.07	I166L (ATA→CTA)	B7H15_01655 →	hypothetical protein
RA	352696	G→A	0.061	P96P (CCG→CCA)	B7H15_01660 →	hypothetical protein
RA	443852	T→G	0.053	K60T (AAA→ACA)	B7H15_02165 ←	hypothetical protein
RA	464463	T→C	0.058	S207P (TCG→CCG) ‡	B7H15_02285 →	tandem‑type lipoprotein
RA	464465	G→T	0.058	S207S (TCG→TCT) ‡	B7H15_02285 →	tandem‑type lipoprotein
RA	471629	G→C	0.063	G24R (GGA→CGA)	B7H15_02330 →	tandem‑type lipoprotein
RA	619133	T→A	0.056	G647G (GGT→GGA)	B7H15_03070 →	serine‑aspartate repeat‑containing protein C
RA	619140	G→A	0.051	E650K (GAA→AAA)	B7H15_03070 →	serine‑aspartate repeat‑containing protein C
RA	619502	G→T	0.059	S770S (TCG→TCT)	B7H15_03070 →	serine‑aspartate repeat‑containing protein C
RA	619538	G→T	0.082	S782S (TCG→TCT)	B7H15_03070 →	serine‑aspartate repeat‑containing protein C
RA	624041	C→G	0.05	D1213E (GAC→GAG)	B7H15_03075 →	serine‑aspartate repeat‑containing protein D
RA	624092	G→T	0.065	S1230S (TCG→TCT)	B7H15_03075 →	serine‑aspartate repeat‑containing protein D
RA	624140	G→T	0.05	S1246S (TCG→TCT)	B7H15_03075 →	serine‑aspartate repeat‑containing protein D
RA	624218	G→T	0.079	S1272S (TCG→TCT)	B7H15_03075 →	serine‑aspartate repeat‑containing protein D
RA	624254	G→T	0.066	S1284S (TCG→TCT)	B7H15_03075 →	serine‑aspartate repeat‑containing protein D
RA	627884	G→A	0.056	S981S (TCG→TCA)	B7H15_03080 →	MSCRAMM family adhesin SdrE
RA	627917	T→C	0.059	D992D (GAT→GAC)	B7H15_03080 →	MSCRAMM family adhesin SdrE
RA	627968	G→T	0.074	S1009S (TCG→TCT)	B7H15_03080 →	MSCRAMM family adhesin SdrE
RA	628040	G→T	0.086	S1033S (TCG→TCT)	B7H15_03080 →	MSCRAMM family adhesin SdrE
RA	668099	T→G	0.06	V63V (GTT→GTG)	B7H15_03330 →	hypothetical protein
RA	870350	T→C	0.053	intergenic (+39/+228)	B7H15_04400 → / ← B7H15_04405	hypothetical protein/hypothetical protein
RA	876047	C→A	0.055	S671S (TCC→TCA)	B7H15_04435 →	clumping factor A
RA	876119	C→A	0.059	S695S (TCC→TCA)	B7H15_04435 →	clumping factor A
RA	1206380	T→C	0.063	intergenic (‑268/‑247)	B7H15_06230 ← / → B7H15_06235	hypothetical protein/lipoprotein signal peptidase
RA	1352694	A→G	0.052	K204K (AAA→AAG)	B7H15_06945 →	two‑component sensor histidine kinase
RA	1352696	Δ1 bp	0.053	coding (614/1092 nt)	B7H15_06945 →	two‑component sensor histidine kinase
RA	1389399	C→T	1	A116V (GCA→GTA)	B7H15_07140 →	DNA topoisomerase 4 subunit A
RA	1561422	G→T	0.051	G206G (GGC→GGA)	B7H15_07875 ←	leucotoxin LukD
RA	1650225	T→C	0.054	intergenic (+278/+87)	B7H15_08430 → / ← B7H15_08435	rhodanese/glycine dehydrogenase
RA	2085012	A→G	0.067	N222N (AAT→AAC) ‡	B7H15_10815 ←	MAP domain‑containing protein
RA	2085014	T→A	0.068	N222Y (AAT→TAT) ‡	B7H15_10815 ←	MAP domain‑containing protein
JC	2116605	(AAGAAGTTATGAAACCGAATCCGTTATCTTGG)1→2	0.807	coding (504/894 nt)	B7H15_11065 ←	DNA replication protein DnaD
RA	2303211	C→A	0.736	A268S (GCT→TCT)	B7H15_12075 ←	MFS transporter
RA	2318659	T→A	0.103	intergenic (+372/‑84)	B7H15_12140 → / → B7H15_12145	IucA/IucC family siderophore biosynthesis protein/IS5/IS1182 family transposase
RA	2318660	T→A	0.103	intergenic (+373/‑83)	B7H15_12140 → / → B7H15_12145	IucA/IucC family siderophore biosynthesis protein/IS5/IS1182 family transposase
RA	2472320	C→G	0.056	A152P (GCG→CCG)	B7H15_13035 ←	MFS transporter
RA	2512067	G→A	0.068	D60N (GAT→AAT)	B7H15_13250 →	MerR family transcriptional regulator
RA	2625883	A→G	0.062	pseudogene (1457/3347 nt)	B7H15_13880 ←	YSIRK signal domain/LPXTG anchor domain surface protein
RA	2628189	A→T	1	intergenic (‑224/‑139)	B7H15_13885 ← / → B7H15_13890	transcriptional regulator/transcriptional regulator
RA	2775871	C→A	0.07	S752S (TCG→TCT)	B7H15_14650 ←	clumping factor B
RA	2775922	A→T	0.056	D735E (GAT→GAA)	B7H15_14650 ←	clumping factor B
Population 9.10
evidence	position	mutation	freq	annotation	gene	description
RA	6750	G→A	1	E88K (GAA→AAA)	B7H15_00030 →	DNA gyrase subunit A
RA	336889	T→G	1	W233G (TGG→GGG)	B7H15_01565 →	protein EssC
RA	619538	G→T	0.097	S782S (TCG→TCT)	B7H15_03070 →	serine‑aspartate repeat‑containing protein C
RA	624092	G→T	0.079	S1230S (TCG→TCT)	B7H15_03075 →	serine‑aspartate repeat‑containing protein D
RA	624140	G→T	0.07	S1246S (TCG→TCT)	B7H15_03075 →	serine‑aspartate repeat‑containing protein D
RA	624218	G→T	0.091	S1272S (TCG→TCT)	B7H15_03075 →	serine‑aspartate repeat‑containing protein D
RA	627884	G→T	0.076	S981S (TCG→TCT)	B7H15_03080 →	MSCRAMM family adhesin SdrE
RA	627968	G→T	0.086	S1009S (TCG→TCT)	B7H15_03080 →	MSCRAMM family adhesin SdrE
RA	628037	T→A	0.053	D1032E (GAT→GAA)	B7H15_03080 →	MSCRAMM family adhesin SdrE
RA	628040	G→T	0.057	S1033S (TCG→TCT)	B7H15_03080 →	MSCRAMM family adhesin SdrE
RA	1118517	C→T	0.083	V19I (GTT→ATT)	B7H15_05750 ←	hypothetical protein
RA	1118518	A→G	0.083	V18V (GTT→GTC)	B7H15_05750 ←	hypothetical protein
RA	1118521	A→T	0.077	A17A (GCT→GCA)	B7H15_05750 ←	hypothetical protein
RA	1118527	T→A	0.105	I15I (ATA→ATT)	B7H15_05750 ←	hypothetical protein
RA	1118542	A→G	0.087	F10F (TTT→TTC)	B7H15_05750 ←	hypothetical protein
RA	1118548	A→G	0.087	N8N (AAT→AAC) ‡	B7H15_05750 ←	hypothetical protein
RA	1118549	T→C	0.089	N8S (AAT→AGT) ‡	B7H15_05750 ←	hypothetical protein
RA	1118550	T→C	0.089	N8D (AAT→GAT) ‡	B7H15_05750 ←	hypothetical protein
RA	1118554	A→T	0.089	S6S (TCT→TCA)	B7H15_05750 ←	hypothetical protein
RA	1118568	T→G	0.087	K2Q (AAA→CAA)	B7H15_05750 ←	hypothetical protein
RA	1118574	T→C	0.078	intergenic (‑3/‑99)	B7H15_05750 ← / → B7H15_05755	hypothetical protein/translational GTPase TypA
RA	1316866	Δ1 bp	1	coding (1209/1761 nt)	B7H15_06725 →	2‑oxoglutarate ferredoxin oxidoreductase subunit alpha
RA	1388356	A→G	1	D432G (GAT→GGT)	B7H15_07135 →	DNA topoisomerase IV subunit B
MC JC	1816763	Δ8 bp	1	coding (373‑380/942 nt)	B7H15_09280 ←	DHH family phosphoesterase
RA	1905742	C→A	0.056	intergenic (‑109/+167)	B7H15_09680 ← / ← B7H15_09685	autolysin/hypothetical protein
RA	1941317	T→A	0.06	K238I (AAA→ATA)	B7H15_09885 ←	serine protease SplE
RA	2775871	C→A	0.098	S752S (TCG→TCT)	B7H15_14650 ←	clumping factor B
RA	2775994	A→T	0.064	D711E (GAT→GAA)	B7H15_14650 ←	clumping factor B
Population 10.10
evidence	position	mutation	freq	annotation	gene	description
RA	6750	G→A	1	E88K (GAA→AAA)	B7H15_00030 →	DNA gyrase subunit A
RA	89705	Δ1 bp	0.147	coding (857/1752 nt)	B7H15_00435 →	TIGR04141 family sporadically distributed protein
RA	89706	Δ1 bp	0.147	coding (858/1752 nt)	B7H15_00435 →	TIGR04141 family sporadically distributed protein
RA	619538	G→T	0.066	S782S (TCG→TCT)	B7H15_03070 →	serine‑aspartate repeat‑containing protein C
RA	619673	C→G	0.058	D827E (GAC→GAG)	B7H15_03070 →	serine‑aspartate repeat‑containing protein C
RA	619760	G→T	0.06	S856S (TCG→TCT)	B7H15_03070 →	serine‑aspartate repeat‑containing protein C
RA	624092	G→T	0.074	S1230S (TCG→TCT)	B7H15_03075 →	serine‑aspartate repeat‑containing protein D
RA	624140	G→T	0.064	S1246S (TCG→TCT)	B7H15_03075 →	serine‑aspartate repeat‑containing protein D
RA	624218	G→T	0.075	S1272S (TCG→TCT)	B7H15_03075 →	serine‑aspartate repeat‑containing protein D
RA	627836	T→A	0.066	S965R (AGT→AGA)	B7H15_03080 →	MSCRAMM family adhesin SdrE
RA	627884	G→T	0.093	S981S (TCG→TCT)	B7H15_03080 →	MSCRAMM family adhesin SdrE
RA	627968	G→T	0.115	S1009S (TCG→TCT)	B7H15_03080 →	MSCRAMM family adhesin SdrE
RA	628037	T→A	0.057	D1032E (GAT→GAA)	B7H15_03080 →	MSCRAMM family adhesin SdrE
RA	628040	G→T	0.093	S1033S (TCG→TCT)	B7H15_03080 →	MSCRAMM family adhesin SdrE
RA	1389399	C→T	1	A116V (GCA→GTA)	B7H15_07140 →	DNA topoisomerase 4 subunit A
RA	1460408	A→T	0.08	L167* (TTA→TAA)	B7H15_07490 ←	N‑acetyltransferase
RA	1641735	Δ1 bp	0.051	coding (1077/1338 nt)	B7H15_08380 ←	exodeoxyribonuclease 7 large subunit
JC	2116605	(AAGAAGTTATGAAACCGAATCCGTTATCTTGG)1→2	0.774	coding (504/894 nt)	B7H15_11065 ←	DNA replication protein DnaD
RA	2149757	C→T	0.076	Q154* (CAA→TAA)	B7H15_11295 →	ATP‑binding protein
JC	2150804	Δ11 bp	0.069	coding (244‑254/717 nt)	B7H15_11300 →	DNA‑binding response regulator
RA	2150870	G→A	0.104	A104T (GCG→ACG)	B7H15_11300 →	DNA‑binding response regulator
RA	2303211	C→A	1	A268S (GCT→TCT)	B7H15_12075 ←	MFS transporter
RA	2610223	G→A	0.065	intergenic (‑114/‑321)	B7H15_13800 ← / → B7H15_13805	hypothetical protein/hypothetical protein
RA	2628189	A→T	1	intergenic (‑224/‑139)	B7H15_13885 ← / → B7H15_13890	transcriptional regulator/transcriptional regulator
RA	2775757	C→A	0.064	S790S (TCG→TCT)	B7H15_14650 ←	clumping factor B
RA	2775871	C→A	0.11	S752S (TCG→TCT)	B7H15_14650 ←	clumping factor B
RA	2775994	A→T	0.07	D711E (GAT→GAA)	B7H15_14650 ←	clumping factor B

## Sheet: Populations sdrM_Tn evolution
sdrM::Tn Evolution
Sample	sdrM	Efflux pump amplification	gyrA	gyrB	parC	parE	lmrS
WT-P11.4		Yes
WT-P11.7		Yes			A116V
WT-P11.10		Yes	S85P		A116V
WT-P12.4
WT-P12.8	Three intergenic mutations at 37.4%,20.6%,36.2%					L440F(19.2%), M523V(6.1%)
WT-P12.12	Y363N(47.8%), A268S(46.2%), intergenic mutation	(low percentage 19.8%)	Δ12 bp	Δ12 bp		L440F
WT-P13.5		Yes
WT-P13.7		Yes				W589C(23.1%)
Tn-P1.6			E88K			D432G
Tn-P1.9			E88K			D432G
Tn-P1.12			E88K,Δ12 bp(76.5%)			D432G
Tn-P2.3			Δ3 bp(40%)			L440F
Tn-P2.6			E88K, Δ3 bp			L440F
Tn-P2.7			E88K, Δ3 bp		S81P	L440F
Tn-P2.9			E88K, Δ3 bp		S81P	L440F
Tn-P2.10			E88K, Δ3 bp		S81P	L440F
Tn-P3.5			Δ6 bp(5.5%)	Δ12 bp(31.2%), Δ9 bp (12.0%),R458L(32.4%)		D432G
Tn-P3.7				R458L		D432G
Tn-P3.9			E88K	R458L		D432G
Tn-P3.10			E88K	R458L		D432G
Tn-P3.12			E88K	R458L		D432G

## Sheet: Terminal pops sdrM_Tn evol
WT-P11.10
evidence	position	mutation	freq	annotation	gene	description
RA	6741	T→C	1	S85P (TCT→CCT)	B7H15_00030 →	DNA gyrase subunit A
RA	359306	G→T	0.051	L185F (TTG→TTT)	B7H15_01700 →	peptide ABC transporter permease
RA	619538	G→T	0.077	S782S (TCG→TCT)	B7H15_03070 →	serine‑aspartate repeat‑containing protein C
RA	627995	T→A	0.067	D1018E (GAT→GAA)	B7H15_03080 →	MSCRAMM family adhesin SdrE
RA	925310	G→T	0.052	D224Y (GAT→TAT)	B7H15_04770 →	lipoyl synthase
RA	949290	G→T	0.051	S69* (TCA→TAA)	B7H15_04915 ←	kinase
RA	970787	G→T	0.064	D33Y (GAC→TAC)	B7H15_05000 →	hypothetical protein
RA	1185663	G→T	0.052	T164T (ACG→ACT)	B7H15_06140 →	bacillithiol biosynthesis cysteine‑adding enzyme BshC
RA	1187889	G→T	0.051	E172* (GAA→TAA)	B7H15_06150 →	ribosomal RNA small subunit methyltransferase H
RA	1207703	G→T	0.054	D196Y (GAT→TAT)	B7H15_06240 →	pseudouridine synthase
RA	1336129	G→T	0.052	D112Y (GAC→TAC)	B7H15_06810 →	hypothetical protein
RA	1389399	C→T	1	A116V (GCA→GTA)	B7H15_07140 →	DNA topoisomerase 4 subunit A
RA	1396947	C→A	0.063	S203* (TCG→TAG)	B7H15_07170 →	phosphatidylglycerol lysyltransferase
RA	1486666	C→A	0.08	D5433Y (GAT→TAT)	B7H15_07570 ←	hyperosmolarity resistance protein Ebh
RA	1553978	G→T	0.076	Q323K (CAG→AAG)	B7H15_07825 ←	recombinase RecQ
RA	1790074	G→T	0.051	Q129K (CAA→AAA)	B7H15_09190 ←	aldehyde dehydrogenase
RA	2055631	G→T	0.051	V56V (GTC→GTA)	B7H15_10640 ←	adenylosuccinate lyase
RA	2078483	G→T	0.058	Q200K (CAA→AAA)	B7H15_10775 ←	ABC transporter ATP‑binding protein
RA	2401740	C→A	0.055	T252T (ACG→ACT)	B7H15_12670 ←	purine nucleosidase
RA	2729411	G→T	1	D158Y (GAT→TAT)	B7H15_14395 →	dihydroorotate dehydrogenase (quinone)
RA	2775757	C→A	0.081	S790S (TCG→TCT)	B7H15_14650 ←	clumping factor B
RA	2803566	C→A	0.053	R364L (CGA→CTA)	B7H15_14745 ←	accessory Sec system glycosyltransferase GtfA
WT-P12.12
evidence	position	mutation	freq	annotation	gene	description
JC	5724	Δ12 bp	0.167	coding (1207‑1218/1935 nt)	B7H15_00025 →	DNA gyrase subunit B
JC	7330	Δ12 bp	0.626	coding (842‑853/2664 nt)	B7H15_00030 →	DNA gyrase subunit A
RA	382247	C→A	0.056	S159* (TCA→TAA)	B7H15_01810 →	aldehyde reductase
RA	596087	C→A	0.055	R258S (CGT→AGT)	B7H15_02970 →	DNA‑directed RNA polymerase subunit beta'
RA	628037	T→A	0.067	D1032E (GAT→GAA)	B7H15_03080 →	MSCRAMM family adhesin SdrE
JC	671746	Δ3 bp	0.069	coding (570‑572/1296 nt)	B7H15_03350 →	HD domain‑containing protein
JC	1003091	Δ3 bp	0.385	coding (470‑472/720 nt)	B7H15_05145 →	adaptor protein MecA
JC	1010187	(ACAACG)2→1	0.123	coding (332‑337/810 nt)	B7H15_05190 →	NAD(+) kinase
RA	1388379	C→T	1	L440F (CTT→TTT)	B7H15_07135 →	DNA topoisomerase IV subunit B
RA	1655765	G→T	0.056	Q41K (CAA→AAA)	B7H15_08465 ←	competence protein ComGE
RA	1762979	G→T	0.053	F337L (TTC→TTA)	B7H15_09055 ←	bifunctional folylpolyglutamate synthase/dihydrofolate synthase
MC JC	1764625	Δ9 bp	1	coding (2000‑2008/2631 nt)	B7H15_09060 ←	valine‑‑tRNA ligase
RA	2302926	A→T	0.478	Y363N (TAT→AAT)	B7H15_12075 ←	MFS transporter
RA	2303211	C→A	0.462	A268S (GCT→TCT)	B7H15_12075 ←	MFS transporter
RA	2304173	C→T	1	intergenic (‑161/+16)	B7H15_12075 ← / ← B7H15_12080	MFS transporter/hemolysin III
RA	2306688	G→A	1	intergenic (‑51/‑126)	B7H15_12090 ← / → B7H15_12095	hypothetical protein/hypothetical protein
RA	2775829	C→A	0.069	S766S (TCG→TCT)	B7H15_14650 ←	clumping factor B
RA	2814770	Δ1 bp	0.403	coding (4500/6816 nt)	B7H15_14775 ←	serine‑rich adhesin
RA	2814771	Δ1 bp	0.403	coding (4499/6816 nt)	B7H15_14775 ←	serine‑rich adhesin
WT-P13.7
evidence	position	mutation	freq	annotation	gene	description
RA	2159	G→T	0.051	E174* (GAA→TAA)	B7H15_00010 →	DNA polymerase III subunit beta
RA	155988	C→A	0.271	Q199K (CAA→AAA)	B7H15_00750 →	cell wall surface anchor family protein
RA	156575	C→A	0.053	V164V (GTG→GTT)	B7H15_00755 ←	GntR family transcriptional regulator
JC	392983	Δ12 bp	0.052	coding (718‑729/1062 nt)	B7H15_01865 →	LLM class flavin‑dependent oxidoreductase
RA	450209	A→C	0.062	N58T (AAC→ACC)	B7H15_02210 →	hypothetical protein
RA	489045	C→T	0.076	Q16* (CAA→TAA)	B7H15_02420 →	methionine import ATP‑binding protein MetN 1
JC	575055	Δ11 bp	0.248	coding (389‑399/2457 nt)	B7H15_02870 →	ATP‑dependent Clp protease ATP‑binding subunit ClpC
RA	611007	C→A	0.059	intergenic (+117/‑218)	B7H15_03020 → / → B7H15_03025	UDP‑glucose 4‑epimerase/branched chain amino acid aminotransferase
RA	627995	T→A	0.072	D1018E (GAT→GAA)	B7H15_03080 →	MSCRAMM family adhesin SdrE
RA	945,794:1	+T	0.176	coding (28/1497 nt)	B7H15_04895 ←	Na+/H+ antiporter subunit D
RA	945,794:2	+A	0.176	coding (28/1497 nt)	B7H15_04895 ←	Na+/H+ antiporter subunit D
RA	1316952	Δ1 bp	0.095	coding (1295/1761 nt)	B7H15_06725 →	2‑oxoglutarate ferredoxin oxidoreductase subunit alpha
RA	1317498	C→A	0.089	A27E (GCA→GAA)	B7H15_06730 →	2‑oxoacid ferredoxin oxidoreductase
RA	1388828	G→T	0.231	W589C (TGG→TGT)	B7H15_07135 →	DNA topoisomerase IV subunit B
RA	1469743	G→T	0.06	S11* (TCG→TAG)	B7H15_07550 ←	hypothetical protein
JC	1536683	Δ52 bp	0.238	coding (841‑892/1299 nt)	B7H15_07720 ←	3‑phosphoshikimate 1‑carboxyvinyltransferase
RA	1855503	G→T	0.052	V40V (GTC→GTA)	B7H15_09460 ←	catabolite control protein A
RA	1976138	C→A	0.082	E689* (GAA→TAA)	B7H15_10110 ←	DNA repair protein Rad50
RA	2155885	C→A	0.055	E245* (GAA→TAA)	B7H15_11325 ←	ammonia permease
RA	2526508	C→A	0.088	intergenic (‑141/+89)	B7H15_13305 ← / ← B7H15_13310	cobalamin biosynthesis protein CbiX/N‑acetyltransferase
Tn-P1.12
evidence	position	mutation	freq	annotation	gene	description
RA	6750	G→A	1	E88K (GAA→AAA)	B7H15_00030 →	DNA gyrase subunit A
JC	7330	Δ12 bp	0.765	coding (842‑853/2664 nt)	B7H15_00030 →	DNA gyrase subunit A
JC	366808	Δ15 bp	0.674	coding (136‑150/1533 nt)	B7H15_01735 ←	Na+/proline symporter
RA	506080	Δ1 bp	0.719	coding (156/1641 nt)	B7H15_02490 →	glucohydrolase
RA	623990	T→A	0.071	S1196R (AGT→AGA)	B7H15_03075 →	serine‑aspartate repeat‑containing protein D
JC	937189	+GAT	0.713	coding (366/1209 nt)	B7H15_04855 →	NADH dehydrogenase
RA	1089073	A→G	1	E30G (GAA→GGA)	B7H15_05585 →	hypothetical protein
RA	1089107	G→T	1	intergenic (+3/+98)	B7H15_05585 → / ← B7H15_05590	hypothetical protein/hypothetical protein
RA	1364564	G→T	1	A39D (GCT→GAT)	B7H15_07010 ←	gamma‑aminobutyrate permease
RA	1388356	A→G	1	D432G (GAT→GGT)	B7H15_07135 →	DNA topoisomerase IV subunit B
RA	1511948	Δ1 bp	0.075	coding (1380/3441 nt)	B7H15_07600 ←	dynamin family protein
JC	1666270	Δ70 bp	0.821	intergenic (‑206/+2)	B7H15_08530 ← / ← B7H15_08535	superoxide dismutase/transcriptional repressor
RA	1971864	T→G	0.105	pseudogene (137/207 nt)	B7H15_10090 →	hypothetical protein
RA	2,227,508:1	+G	0.707	coding (99/213 nt)	B7H15_11710 ←	ATP synthase subunit C
RA	2538357	C→A	1	R8R (CGG→CGT)	B7H15_13385 ←	hypothetical protein
Tn-P2.10
evidence	position	mutation	freq	annotation	gene	description
RA	6750	G→A	1	E88K (GAA→AAA)	B7H15_00030 →	DNA gyrase subunit A
MC JC	8216	Δ3 bp	1	coding (1728‑1730/2664 nt)	B7H15_00030 →	DNA gyrase subunit A
RA	243831	C→A	0.06	S190S (TCG→TCT)	B7H15_01130 ←	tandem‑type lipoprotein
JC	429591	Δ12 bp	0.241	coding (19‑30/1524 nt)	B7H15_02090 ←	alkyl hydroperoxide reductase subunit F
RA	450209	A→C	0.117	N58T (AAC→ACC)	B7H15_02210 →	hypothetical protein
RA	519103	G→T	0.069	M28I (ATG→ATT)	B7H15_02555 →	lysine decarboxylase
RA	624170	T→A	0.088	S1256R (AGT→AGA)	B7H15_03075 →	serine‑aspartate repeat‑containing protein D
MC JC	747239	Δ11 bp	1	coding (548‑558/717 nt)	B7H15_03740 →	transcriptional regulator
RA	842,704:1	+G	0.457	coding (1880/2847 nt)	B7H15_04255 →	excinuclease ABC subunit A
RA	861,569:1	+A	0.174	coding (111/1518 nt)	B7H15_04360 →	2,3‑bisphosphoglycerate‑independent phosphoglycerate mutase
RA	1120926	C→A	0.055	R129L (CGA→CTA)	B7H15_05765 ←	hypothetical protein
RA	1,150,338:1	+G	0.102	coding (2388/2403 nt)	B7H15_05915 →	phenylalanine‑‑tRNA ligase subunit beta
RA	1150344	Δ1 bp	0.606	coding (2394/2403 nt)	B7H15_05915 →	phenylalanine‑‑tRNA ligase subunit beta
RA	1150345	Δ1 bp	0.606	coding (2395/2403 nt)	B7H15_05915 →	phenylalanine‑‑tRNA ligase subunit beta
RA	1157266	G→T	0.104	intergenic (+16/+47)	B7H15_05950 → / ← B7H15_05955	thiol reductase thioredoxin/hypothetical protein
RA	1243643	G→T	0.052	E48* (GAA→TAA)	B7H15_06400 →	phosphate acyltransferase
RA	1269591	G→T	0.056	D648Y (GAC→TAC)	B7H15_06510 →	DNA topoisomerase I
RA	1388379	C→T	1	L440F (CTT→TTT)	B7H15_07135 →	DNA topoisomerase IV subunit B
RA	1389293	T→C	1	S81P (TCA→CCA)	B7H15_07140 →	DNA topoisomerase 4 subunit A
RA	1600464	C→A	0.058	E83* (GAA→TAA)	B7H15_08125 ←	hypothetical protein
RA	1914644	G→T	0.051	V266V (GTC→GTA)	B7H15_09740 ←	hypothetical protein
RA	2040411	C→A	0.052	E140* (GAA→TAA)	B7H15_10575 ←	23S rRNA (uracil(1939)‑C(5))‑methyltransferase RlmD
RA	2044934	G→T	0.053	R197S (CGT→AGT)	gatA ←	glutamyl‑tRNA(Gln) amidotransferase subunit A
RA	2171278	C→A	0.062	R318S (CGT→AGT)	B7H15_11400 →	ketol‑acid reductoisomerase
RA	2866522	G→C	1	intergenic (‑56/+204)	B7H15_15055 ← / ← B7H15_15060	transcriptional regulator/hypothetical protein
Tn-P3.12
evidence	position	mutation	freq	annotation	gene	description
RA	5890	G→T	1	R458L (CGA→CTA)	B7H15_00025 →	DNA gyrase subunit B
RA	6750	G→A	1	E88K (GAA→AAA)	B7H15_00030 →	DNA gyrase subunit A
RA	619538	G→T	0.126	S782S (TCG→TCT)	B7H15_03070 →	serine‑aspartate repeat‑containing protein C
RA	627884	G→T	0.098	S981S (TCG→TCT)	B7H15_03080 →	MSCRAMM family adhesin SdrE
MC JC	953397	Δ4 bp	1	coding (656‑659/1191 nt)	B7H15_04935 →	Ornithine aminotransferase 2
RA	1,150,338:1	+G	1	coding (2388/2403 nt)	B7H15_05915 →	phenylalanine‑‑tRNA ligase subunit beta
RA	1388356	A→G	1	D432G (GAT→GGT)	B7H15_07135 →	DNA topoisomerase IV subunit B

## Sheet: 1.7a 4.2a 6c Tn3b
Isolate	Gene	Position	Mutation	Amino acid change	Allele frequency	Efflux pump amplification
1.7a	pyrC (dihydroorotase)	1211534	Δ4 bp	coding (122‑125/1275 nt)	1	Yes
	sdrM (MFS transporter)	2303211	C→A	A268S (GCT→TCT)	1
4.2a						Yes
6c	accD (acetyl‑CoA carboxylase carboxyl transferase subunit beta)	1811014	C→A	K32N (AAG→AAT)	1	Yes
	sdrM (MFS transporter)	2303211	C→A	A268S (GCT→TCT)	0.452
	sdrM (MFS transporter)/hemolysin III	2304176	C→G	intergenic (‑164/+13)	0.4
	asp3 (accessory Sec system protein)	2807669	A→T	P115P (CCT→CCA)	1
3a	B7H15_03480 ← / ← B7H15_0348(conjugal transfer protein/hypothetical protein)	695997	+GG	intergenic (‑4/+8)	1	No
	parC (DNA topoisomerase 4 subunit A)	1390612	C→A	S520R (AGC→AGA)	1
	B7H15_11610 ← / → B7H15_11615 (hypothetical protein/hypothetical protein)	2212253	Δ2 bp	intergenic (‑39/‑102)	1
	sdrM (MFS transporter)	2302926	A→G	Y363H (TAT→CAT)	1
Tn_3b	gyrB (DNA gyrase subunit B)	5890	G→T	R458L (CGA→CTA)	1	No
	gyrA (DNA gyrase subunit A)	6750	G→A	E88K (GAA→AAA)	1
	B7H15_04935 (Ornithine aminotransferase 2)	953397	Δ4 bp	coding (656‑659/1191 nt)	1
	B7H15_05880 (heme uptake system protein IsdE)	1143203	Δ4 bp	coding (810‑813/879 nt)	1
	B7H15_05915 (phenylalanine‑‑tRNA ligase subunit beta)	1150339	+G	coding (2389/2403 nt)	1
	parE (DNA topoisomerase IV) subunit B	1388356	A→G	D432G (GAT→GGT)	1
	alpha/beta hydrolase	2722313	+AA	coding (484/831 nt)	1

## Sheet: Populations clinical evol
Clinical strains Evolution
Sample	sdrM	Efflux pump amplification	gyrA	gyrB	parC	parE
CF001-P1.3		Yes
CF001-P1.5		Yes
CF001-P1.7		Yes
CF001-P1.8	A268S (40.4%)	Yes
CF001-P1.9	A268S (69.3%)	Yes
CF001-P1.12	A268S (71.4%)	Yes	Δ12 bp (9.2%)	W592R (88.9%)		L440F
CF001-P2.3		Yes
CF001-P2.5		Yes
CF001-P2.6		Yes
CF001-P2.7		Yes
CF001-P2.10	A268S (64.5%)	Yes
CF001-P2.14	A268S (86.9%)	Yes			S108N
CF001-P3.4		Yes
CF001-P3.7		Yes
CF001-P3.9		Yes			A116V (66.1%)
CF001-P3.10		Yes	E88G (93.7%)		A116V
CF001-P3.13		Yes	E88G		A116V, E84G(5.7%)	R453C (21.1%)
CF106-P1.5
CF106-P1.6		Yes
CF106-P1.8		Yes
CF106-P1.10	A268S (58.2%)	Yes	S84L (21.9%), A120E(9.4%)
CF106-P1.12	A268S (68.3%)	Yes	A120E(94%)		S520N(8.4%)
CF106-P1.13	A268S (67.3%)	Yes	A120E		A116V
CF106-P1.14	A268S (79.2%)	Yes	A120E		A116V
CF106-P1.17	A268S (71.3%)	Yes	S84L, A120E		A116V
CF106-P2.5
CF106-P2.6		Yes
CF106-P2.8		Yes		G37E/7.5%, W592L (6.4%)
CF106-P2.10		Yes	Δ6 bp/13,982/9.2%, Δ3 bp/14,730/10.7%	W592L(95%)	S520C/17.6%, R519L(20.1%), +T/6285:1/9.3%, +T/6285:2/9.3%, +T/6285:3/9.3%, Δ3 bp/6703/32.4%
CF106-P2.12		Yes	S84A(80.8%),S84L(6.6%)	W592L	Δ3 bp/6,703/92.8%
CF106-P2.13		Yes	S84A(94.2%),S84L(5.2%)	W592L	Δ3 bp/6,703/86.7%
CF106-P2.14		Yes	S84A	W592L	Δ3 bp/6,703, S80Y
CF106-P2.16		Yes	S84A,S84L(15.5%)	W592L, P415L(86.9%)	Δ3 bp/6,703, S80Y
CF106-P2.17		Yes	S84A,S84L(92.6%)	W592L, P415L(9.9%)	Δ3 bp/6,703, S80Y
CF106-P3.5
CF106-P3.6		Yes
CF106-P3.9		Yes	S84L(44.1%)
CF106-P3.10	A268S (6.6%)	Yes	S84L
CF106-P3.12		Yes	S84L		A116E (17.9%)
CF106-P3.14		Yes	S84L		A116E (94.9%)
CF106-P3.16		Yes	S84L		A116E
CF106-P3.18	A268S (85.4%)	Yes	S84L		A116E

## Sheet: Terminal pops clinical evol
CF001-P1.12
evidence	seq id	position	mutation	freq	annotation	gene	description
RA	SaCF001_Assembly_Unicycler_contig_1264092	63,940:1	+A	0.178	intergenic (+198/–)	BDPGKNAE_02097 → / –	hypothetical protein/–
RA	SaCF001_Assembly_Unicycler_contig_1264092	63,947:1	+T	0.175	intergenic (+205/–)	BDPGKNAE_02097 → / –	hypothetical protein/–
RA	SaCF001_Assembly_Unicycler_contig_1264092	63979	G→T	0.23	intergenic (+237/–)	BDPGKNAE_02097 → / –	hypothetical protein/–
RA	SaCF001_Assembly_Unicycler_contig_1264092	63995	G→A	0.255	intergenic (+253/–)	BDPGKNAE_02097 → / –	hypothetical protein/–
RA	SaCF001_Assembly_Unicycler_contig_1264092	64013	A→C	0.508	intergenic (+271/–)	BDPGKNAE_02097 → / –	hypothetical protein/–
RA	SaCF001_Assembly_Unicycler_contig_1264092	64021	C→T	0.181	intergenic (+279/–)	BDPGKNAE_02097 → / –	hypothetical protein/–
RA	SaCF001_Assembly_Unicycler_contig_1264092	64037	C→T	0.212	intergenic (+295/–)	BDPGKNAE_02097 → / –	hypothetical protein/–
RA	SaCF001_Assembly_Unicycler_contig_1264092	64081	C→T	0.2	intergenic (+339/–)	BDPGKNAE_02097 → / –	hypothetical protein/–
RA	SaCF001_Assembly_Unicycler_contig_1363397	5	G→A	0.567	intergenic (–/+204)	– / ← ilvA	–/L‑threonine dehydratase biosynthetic IlvA
RA	SaCF001_Assembly_Unicycler_contig_1363397	4747	Δ1 bp	0.833	coding (1281/1530 nt)	leuA_2 ←	2‑isopropylmalate synthase
RA	SaCF001_Assembly_Unicycler_contig_1731248	497173	A→C	0.247	intergenic (‑109/‑460)	BDPGKNAE_00479 ← / → lspA	hypothetical protein/Lipoprotein signal peptidase
RA	SaCF001_Assembly_Unicycler_contig_1731248	497188	T→C	0.076	intergenic (‑124/‑445)	BDPGKNAE_00479 ← / → lspA	hypothetical protein/Lipoprotein signal peptidase
RA	SaCF001_Assembly_Unicycler_contig_1731248	497276	A→G	0.521	intergenic (‑212/‑357)	BDPGKNAE_00479 ← / → lspA	hypothetical protein/Lipoprotein signal peptidase
RA	SaCF001_Assembly_Unicycler_contig_1731248	679385	C→T	1	L440F (CTT→TTT)	parE →	DNA topoisomerase 4 subunit B
RA	SaCF001_Assembly_Unicycler_contig_1742457	17200	A→C	0.606	intergenic (+204/+619)	crcB_2 → / ← norB_4	Putative fluoride ion transporter CrcB/Quinolone resistance protein NorB
RA	SaCF001_Assembly_Unicycler_contig_1742457	17430	C→T	0.365	intergenic (+434/+389)	crcB_2 → / ← norB_4	Putative fluoride ion transporter CrcB/Quinolone resistance protein NorB
RA	SaCF001_Assembly_Unicycler_contig_1742457	17550	A→G	0.257	intergenic (+554/+269)	crcB_2 → / ← norB_4	Putative fluoride ion transporter CrcB/Quinolone resistance protein NorB
RA	SaCF001_Assembly_Unicycler_contig_1742457	17652	T→C	0.257	intergenic (+656/+167)	crcB_2 → / ← norB_4	Putative fluoride ion transporter CrcB/Quinolone resistance protein NorB
RA	SaCF001_Assembly_Unicycler_contig_1742457	17666	C→T	0.31	intergenic (+670/+153)	crcB_2 → / ← norB_4	Putative fluoride ion transporter CrcB/Quinolone resistance protein NorB
RA	SaCF001_Assembly_Unicycler_contig_1939667	32289	A→G	0.118	K70K (AAA→AAG)	BDPGKNAE_02451 →	IS1182 family transposase ISSep1
RA	SaCF001_Assembly_Unicycler_contig_1939667	32301	A→T	0.17	I74I (ATA→ATT)	BDPGKNAE_02451 →	IS1182 family transposase ISSep1
RA	SaCF001_Assembly_Unicycler_contig_1939667	32310	A→T	0.186	K77N (AAA→AAT)	BDPGKNAE_02451 →	IS1182 family transposase ISSep1
RA	SaCF001_Assembly_Unicycler_contig_1939667	32311	G→T	0.174	A78S (GCT→TCT) ‡	BDPGKNAE_02451 →	IS1182 family transposase ISSep1
RA	SaCF001_Assembly_Unicycler_contig_1939667	32313	T→A	0.163	A78A (GCT→GCA) ‡	BDPGKNAE_02451 →	IS1182 family transposase ISSep1
RA	SaCF001_Assembly_Unicycler_contig_1939667	32335	A→G	0.136	I86V (ATT→GTT) ‡	BDPGKNAE_02451 →	IS1182 family transposase ISSep1
RA	SaCF001_Assembly_Unicycler_contig_1939667	32337	T→A	0.133	I86I (ATT→ATA) ‡	BDPGKNAE_02451 →	IS1182 family transposase ISSep1
RA	SaCF001_Assembly_Unicycler_contig_1939667	39544	C→T	0.386	intergenic (‑308/–)	BDPGKNAE_02457 ← / –	hypothetical protein/–
RA	SaCF001_Assembly_Unicycler_contig_1939667	39566	A→G	0.684	intergenic (‑330/–)	BDPGKNAE_02457 ← / –	hypothetical protein/–
RA	SaCF001_Assembly_Unicycler_contig_2039095	747	Δ1 bp	0.495	intergenic (‑6/+42)	BDPGKNAE_02465 ← / ← BDPGKNAE_02466	tRNA‑Val/5S ribosomal RNA (partial)
RA	SaCF001_Assembly_Unicycler_contig_2039095	748	T→A	0.48	intergenic (‑7/+41)	BDPGKNAE_02465 ← / ← BDPGKNAE_02466	tRNA‑Val/5S ribosomal RNA (partial)
RA	SaCF001_Assembly_Unicycler_contig_2039095	749	C→A	0.482	intergenic (‑8/+40)	BDPGKNAE_02465 ← / ← BDPGKNAE_02466	tRNA‑Val/5S ribosomal RNA (partial)
RA	SaCF001_Assembly_Unicycler_contig_2039095	751	T→A	0.475	intergenic (‑10/+38)	BDPGKNAE_02465 ← / ← BDPGKNAE_02466	tRNA‑Val/5S ribosomal RNA (partial)
RA	SaCF001_Assembly_Unicycler_contig_2039095	752	T→C	0.475	intergenic (‑11/+37)	BDPGKNAE_02465 ← / ← BDPGKNAE_02466	tRNA‑Val/5S ribosomal RNA (partial)
RA	SaCF001_Assembly_Unicycler_contig_2039095	774	G→A	0.399	intergenic (‑33/+15)	BDPGKNAE_02465 ← / ← BDPGKNAE_02466	tRNA‑Val/5S ribosomal RNA (partial)
RA	SaCF001_Assembly_Unicycler_contig_2039095	38601	T→C	0.053	intergenic (‑338/–)	speA ← / –	Arginine decarboxylase/–
RA	SaCF001_Assembly_Unicycler_contig_2128248	206	A→G	0.143	H61R (CAT→CGT)	BDPGKNAE_02504 →	hypothetical protein
RA	SaCF001_Assembly_Unicycler_contig_2128248	220	G→A	0.13	G66S (GGT→AGT)	BDPGKNAE_02504 →	hypothetical protein
RA	SaCF001_Assembly_Unicycler_contig_2310989	193405	G→T	0.259	R443L (CGG→CTG)	sasG →	Surface protein G
RA	SaCF001_Assembly_Unicycler_contig_2310989	194150	G→A	0.486	intergenic (+738/‑324)	sasG → / → BDPGKNAE_00847	Surface protein G/Putative surface protein
RA	SaCF001_Assembly_Unicycler_contig_2310989	194173	G→T	0.487	intergenic (+761/‑301)	sasG → / → BDPGKNAE_00847	Surface protein G/Putative surface protein
RA	SaCF001_Assembly_Unicycler_contig_2712556	3655	T→C	0.416	intergenic (‑43/+27)	graR_3 ← / ← BDPGKNAE_02605	Response regulator protein GraR/IS6 family transposase IS257R1
RA	SaCF001_Assembly_Unicycler_contig_2712556	3663	A→T	0.376	intergenic (‑51/+19)	graR_3 ← / ← BDPGKNAE_02605	Response regulator protein GraR/IS6 family transposase IS257R1
RA	SaCF001_Assembly_Unicycler_contig_2712556	3681	T→C	0.443	intergenic (‑69/+1)	graR_3 ← / ← BDPGKNAE_02605	Response regulator protein GraR/IS6 family transposase IS257R1
RA	SaCF001_Assembly_Unicycler_contig_2712556	3718	C→G	0.275	S213S (TCG→TCC)	BDPGKNAE_02605 ←	IS6 family transposase IS257R1
RA	SaCF001_Assembly_Unicycler_contig_2712556	3745	G→A	0.246	R204R (CGC→CGT)	BDPGKNAE_02605 ←	IS6 family transposase IS257R1
RA	SaCF001_Assembly_Unicycler_contig_2712556	3966	T→C	0.219	I131V (ATT→GTT)	BDPGKNAE_02605 ←	IS6 family transposase IS257R1
RA	SaCF001_Assembly_Unicycler_contig_2712556	3979	T→C	0.241	K126K (AAA→AAG)	BDPGKNAE_02605 ←	IS6 family transposase IS257R1
RA	SaCF001_Assembly_Unicycler_contig_2712556	4065	G→A	0.105	H98Y (CAT→TAT)	BDPGKNAE_02605 ←	IS6 family transposase IS257R1
RA	SaCF001_Assembly_Unicycler_contig_2712556	4074	T→C	0.275	T95A (ACA→GCA)	BDPGKNAE_02605 ←	IS6 family transposase IS257R1
RA	SaCF001_Assembly_Unicycler_contig_2810974	303	C→A	0.428	R26R (CGC→CGA)	BDPGKNAE_02615 →	hypothetical protein
RA	SaCF001_Assembly_Unicycler_contig_2810974	304	C→A	0.428	R27R (CGA→AGA)	BDPGKNAE_02615 →	hypothetical protein
RA	SaCF001_Assembly_Unicycler_contig_2810974	320	T→A	0.431	F32Y (TTT→TAT)	BDPGKNAE_02615 →	hypothetical protein
RA	SaCF001_Assembly_Unicycler_contig_2810974	426	C→T	0.385	D67D (GAC→GAT)	BDPGKNAE_02615 →	hypothetical protein
RA	SaCF001_Assembly_Unicycler_contig_2810974	528	A→G	0.483	K101K (AAA→AAG)	BDPGKNAE_02615 →	hypothetical protein
RA	SaCF001_Assembly_Unicycler_contig_2810974	534	A→T	0.448	I103I (ATA→ATT)	BDPGKNAE_02615 →	hypothetical protein
RA	SaCF001_Assembly_Unicycler_contig_2810974	591	G→A	0.407	E122E (GAG→GAA)	BDPGKNAE_02615 →	hypothetical protein
RA	SaCF001_Assembly_Unicycler_contig_2810974	594	A→G	0.407	L123L (TTA→TTG)	BDPGKNAE_02615 →	hypothetical protein
RA	SaCF001_Assembly_Unicycler_contig_2810974	624	G→A	0.407	K133K (AAG→AAA)	BDPGKNAE_02615 →	hypothetical protein
RA	SaCF001_Assembly_Unicycler_contig_2810974	630	A→T	0.44	E135D (GAA→GAT)	BDPGKNAE_02615 →	hypothetical protein
RA	SaCF001_Assembly_Unicycler_contig_2810974	638	C→T	0.423	T138I (ACA→ATA) ‡	BDPGKNAE_02615 →	hypothetical protein
RA	SaCF001_Assembly_Unicycler_contig_2810974	639	A→T	0.423	T138T (ACA→ACT) ‡	BDPGKNAE_02615 →	hypothetical protein
RA	SaCF001_Assembly_Unicycler_contig_2810974	648	T→A	0.4	T141T (ACT→ACA)	BDPGKNAE_02615 →	hypothetical protein
RA	SaCF001_Assembly_Unicycler_contig_2810974	654	T→A	0.37	R143R (CGT→CGA)	BDPGKNAE_02615 →	hypothetical protein
RA	SaCF001_Assembly_Unicycler_contig_2810974	660	A→G	0.37	L145L (TTA→TTG)	BDPGKNAE_02615 →	hypothetical protein
RA	SaCF001_Assembly_Unicycler_contig_2810974	669	G→A	0.355	K148K (AAG→AAA)	BDPGKNAE_02615 →	hypothetical protein
RA	SaCF001_Assembly_Unicycler_contig_2810974	705	G→A	0.2	T160T (ACG→ACA)	BDPGKNAE_02615 →	hypothetical protein
RA	SaCF001_Assembly_Unicycler_contig_2810974	765	A→T	0.348	V180V (GTA→GTT)	BDPGKNAE_02615 →	hypothetical protein
RA	SaCF001_Assembly_Unicycler_contig_2810974	782	A→G	0.366	N186S (AAT→AGT)	BDPGKNAE_02615 →	hypothetical protein
RA	SaCF001_Assembly_Unicycler_contig_2810974	846	T→C	0.385	N207N (AAT→AAC)	BDPGKNAE_02615 →	hypothetical protein
RA	SaCF001_Assembly_Unicycler_contig_2810974	850	C→T	0.375	L209L (CTA→TTA)	BDPGKNAE_02615 →	hypothetical protein
RA	SaCF001_Assembly_Unicycler_contig_2810974	855	T→A	0.368	I210I (ATT→ATA)	BDPGKNAE_02615 →	hypothetical protein
RA	SaCF001_Assembly_Unicycler_contig_2810974	876	G→A	0.508	E217E (GAG→GAA)	BDPGKNAE_02615 →	hypothetical protein
RA	SaCF001_Assembly_Unicycler_contig_2810974	921	T→C	0.481	I232I (ATT→ATC)	BDPGKNAE_02615 →	hypothetical protein
RA	SaCF001_Assembly_Unicycler_contig_2810974	936	A→G	0.473	L237L (TTA→TTG)	BDPGKNAE_02615 →	hypothetical protein
RA	SaCF001_Assembly_Unicycler_contig_2810974	940	A→C	0.473	K239Q (AAA→CAA)	BDPGKNAE_02615 →	hypothetical protein
RA	SaCF001_Assembly_Unicycler_contig_2810974	948	G→A	0.472	K241K (AAG→AAA)	BDPGKNAE_02615 →	hypothetical protein
RA	SaCF001_Assembly_Unicycler_contig_2810974	963	C→T	0.486	N246N (AAC→AAT)	BDPGKNAE_02615 →	hypothetical protein
RA	SaCF001_Assembly_Unicycler_contig_2810974	972	T→C	0.488	D249D (GAT→GAC)	BDPGKNAE_02615 →	hypothetical protein
RA	SaCF001_Assembly_Unicycler_contig_2810974	981	T→G	0.462	R252R (CGT→CGG)	BDPGKNAE_02615 →	hypothetical protein
RA	SaCF001_Assembly_Unicycler_contig_2810974	987	T→C	0.5	D254D (GAT→GAC)	BDPGKNAE_02615 →	hypothetical protein
RA	SaCF001_Assembly_Unicycler_contig_2810974	1005	A→T	0.528	A260A (GCA→GCT)	BDPGKNAE_02615 →	hypothetical protein
RA	SaCF001_Assembly_Unicycler_contig_2810974	1059	T→C	0.512	A278A (GCT→GCC)	BDPGKNAE_02615 →	hypothetical protein
RA	SaCF001_Assembly_Unicycler_contig_2810974	1074	T→C	0.545	N283N (AAT→AAC)	BDPGKNAE_02615 →	hypothetical protein
RA	SaCF001_Assembly_Unicycler_contig_2810974	1083	A→C	0.571	G286G (GGA→GGC)	BDPGKNAE_02615 →	hypothetical protein
RA	SaCF001_Assembly_Unicycler_contig_2810974	1110	A→G	0.536	Q295Q (CAA→CAG)	BDPGKNAE_02615 →	hypothetical protein
RA	SaCF001_Assembly_Unicycler_contig_2810974	1227	G→A	0.493	T334T (ACG→ACA)	BDPGKNAE_02615 →	hypothetical protein
RA	SaCF001_Assembly_Unicycler_contig_2810974	1309	G→T	0.378	L8F (TTG→TTT)	BDPGKNAE_02616 →	hypothetical protein
RA	SaCF001_Assembly_Unicycler_contig_2810974	1333	T→A	0.351	S16S (TCT→TCA)	BDPGKNAE_02616 →	hypothetical protein
RA	SaCF001_Assembly_Unicycler_contig_2810974	1334	A→C	0.354	I17L (ATT→CTT)	BDPGKNAE_02616 →	hypothetical protein
RA	SaCF001_Assembly_Unicycler_contig_2810974	1338	A→G	0.351	D18G (GAT→GGT)	BDPGKNAE_02616 →	hypothetical protein
RA	SaCF001_Assembly_Unicycler_contig_2810974	1343	C→G	0.371	L20V (CTT→GTT)	BDPGKNAE_02616 →	hypothetical protein
RA	SaCF001_Assembly_Unicycler_contig_2810974	1348	G→T	0.391	G21G (GGG→GGT)	BDPGKNAE_02616 →	hypothetical protein
RA	SaCF001_Assembly_Unicycler_contig_2810974	1351	T→C	0.385	D22D (GAT→GAC)	BDPGKNAE_02616 →	hypothetical protein
RA	SaCF001_Assembly_Unicycler_contig_2810974	1358	G→A	0.34	G25S (GGT→AGT)	BDPGKNAE_02616 →	hypothetical protein
RA	SaCF001_Assembly_Unicycler_contig_2810974	1369	T→A	0.39	V28V (GTT→GTA)	BDPGKNAE_02616 →	hypothetical protein
RA	SaCF001_Assembly_Unicycler_contig_2810974	1375	T→G	0.388	T30T (ACT→ACG)	BDPGKNAE_02616 →	hypothetical protein
RA	SaCF001_Assembly_Unicycler_contig_2810974	1387	G→A	0.221	L34L (TTG→TTA)	BDPGKNAE_02616 →	hypothetical protein
RA	SaCF001_Assembly_Unicycler_contig_2810974	1388	A→G	0.222	I35V (ATA→GTA)	BDPGKNAE_02616 →	hypothetical protein
RA	SaCF001_Assembly_Unicycler_contig_2810974	1396	A→G	0.206	L37L (TTA→TTG)	BDPGKNAE_02616 →	hypothetical protein
RA	SaCF001_Assembly_Unicycler_contig_2810974	1397	A→G	0.206	I38V (ATT→GTT)	BDPGKNAE_02616 →	hypothetical protein
RA	SaCF001_Assembly_Unicycler_contig_2810974	1412	C→A	0.21	H43N (CAT→AAT) ‡	BDPGKNAE_02616 →	hypothetical protein
RA	SaCF001_Assembly_Unicycler_contig_2810974	1414	T→A	0.209	H43Q (CAT→CAA) ‡	BDPGKNAE_02616 →	hypothetical protein
RA	SaCF001_Assembly_Unicycler_contig_2810974	1422	C→G	0.238	T46S (ACT→AGT)	BDPGKNAE_02616 →	hypothetical protein
RA	SaCF001_Assembly_Unicycler_contig_2810974	1498	A→G	0.35	Q71Q (CAA→CAG)	BDPGKNAE_02616 →	hypothetical protein
RA	SaCF001_Assembly_Unicycler_contig_2810974	1501	G→A	0.379	V72V (GTG→GTA)	BDPGKNAE_02616 →	hypothetical protein
RA	SaCF001_Assembly_Unicycler_contig_2810974	1510	A→G	0.463	A75A (GCA→GCG)	BDPGKNAE_02616 →	hypothetical protein
RA	SaCF001_Assembly_Unicycler_contig_2810974	1514	T→G	0.47	S77A (TCT→GCT) ‡	BDPGKNAE_02616 →	hypothetical protein
RA	SaCF001_Assembly_Unicycler_contig_2810974	1516	T→A	0.476	S77S (TCT→TCA) ‡	BDPGKNAE_02616 →	hypothetical protein
RA	SaCF001_Assembly_Unicycler_contig_2810974	1520	A→G	0.473	I79V (ATT→GTT)	BDPGKNAE_02616 →	hypothetical protein
RA	SaCF001_Assembly_Unicycler_contig_2810974	1683	G→A	0.423	V42V (GTG→GTA)	BDPGKNAE_02617 →	hypothetical protein
RA	SaCF001_Assembly_Unicycler_contig_2810974	1704	A→G	0.583	L49L (TTA→TTG)	BDPGKNAE_02617 →	hypothetical protein
RA	SaCF001_Assembly_Unicycler_contig_2810974	1772	C→T	0.509	A72V (GCA→GTA)	BDPGKNAE_02617 →	hypothetical protein
RA	SaCF001_Assembly_Unicycler_contig_2810974	1893	T→C	0.5	S112S (AGT→AGC)	BDPGKNAE_02617 →	hypothetical protein
RA	SaCF001_Assembly_Unicycler_contig_2810974	2074	A→T	0.47	I33I (ATA→ATT)	BDPGKNAE_02618 →	hypothetical protein
RA	SaCF001_Assembly_Unicycler_contig_2810974	2275	T→C	0.377	D100D (GAT→GAC)	BDPGKNAE_02618 →	hypothetical protein
RA	SaCF001_Assembly_Unicycler_contig_2810974	2293	G→A	0.382	L106L (TTG→TTA)	BDPGKNAE_02618 →	hypothetical protein
RA	SaCF001_Assembly_Unicycler_contig_2810974	2497	T→C	0.546	F174F (TTT→TTC)	BDPGKNAE_02618 →	hypothetical protein
RA	SaCF001_Assembly_Unicycler_contig_2810974	4306	C→T	0.411	N777N (AAC→AAT)	BDPGKNAE_02618 →	hypothetical protein
RA	SaCF001_Assembly_Unicycler_contig_2810974	5511	A→G	0.484	T329T (ACA→ACG)	BDPGKNAE_02619 →	hypothetical protein
RA	SaCF001_Assembly_Unicycler_contig_2810974	5781	T→A	0.51	I419I (ATT→ATA)	BDPGKNAE_02619 →	hypothetical protein
RA	SaCF001_Assembly_Unicycler_contig_2810974	5962	C→T	0.451	Y25Y (TAC→TAT)	BDPGKNAE_02620 →	hypothetical protein
RA	SaCF001_Assembly_Unicycler_contig_2810974	6097	A→T	0.434	R70R (CGA→CGT)	BDPGKNAE_02620 →	hypothetical protein
RA	SaCF001_Assembly_Unicycler_contig_2810974	6166	G→A	0.492	A93A (GCG→GCA)	BDPGKNAE_02620 →	hypothetical protein
RA	SaCF001_Assembly_Unicycler_contig_2810974	6185	T→C	0.544	L100L (TTA→CTA)	BDPGKNAE_02620 →	hypothetical protein
RA	SaCF001_Assembly_Unicycler_contig_2810974	6262	G→A	0.392	L125L (TTG→TTA)	BDPGKNAE_02620 →	hypothetical protein
RA	SaCF001_Assembly_Unicycler_contig_2810974	6266	A→T	0.425	I127L (ATA→TTA)	BDPGKNAE_02620 →	hypothetical protein
RA	SaCF001_Assembly_Unicycler_contig_2810974	6289	C→T	0.316	C134C (TGC→TGT)	BDPGKNAE_02620 →	hypothetical protein
RA	SaCF001_Assembly_Unicycler_contig_2810974	6343	A→G	0.567	K152K (AAA→AAG)	BDPGKNAE_02620 →	hypothetical protein
RA	SaCF001_Assembly_Unicycler_contig_2810974	6367	A→G	0.519	L160L (TTA→TTG)	BDPGKNAE_02620 →	hypothetical protein
RA	SaCF001_Assembly_Unicycler_contig_2810974	6439	C→T	0.537	D184D (GAC→GAT)	BDPGKNAE_02620 →	hypothetical protein
RA	SaCF001_Assembly_Unicycler_contig_2810974	6442	A→G	0.537	L185L (TTA→TTG)	BDPGKNAE_02620 →	hypothetical protein
RA	SaCF001_Assembly_Unicycler_contig_2810974	6481	T→G	0.6	G198G (GGT→GGG)	BDPGKNAE_02620 →	hypothetical protein
RA	SaCF001_Assembly_Unicycler_contig_2810974	6484	T→C	0.588	N199N (AAT→AAC)	BDPGKNAE_02620 →	hypothetical protein
RA	SaCF001_Assembly_Unicycler_contig_2810974	6586	C→A	0.365	V233V (GTC→GTA)	BDPGKNAE_02620 →	hypothetical protein
RA	SaCF001_Assembly_Unicycler_contig_2810974	6760	T→G	0.404	V291V (GTT→GTG)	BDPGKNAE_02620 →	hypothetical protein
RA	SaCF001_Assembly_Unicycler_contig_2810974	6766	C→T	0.425	G293G (GGC→GGT)	BDPGKNAE_02620 →	hypothetical protein
RA	SaCF001_Assembly_Unicycler_contig_2810974	6778	T→A	0.4	T297T (ACT→ACA)	BDPGKNAE_02620 →	hypothetical protein
RA	SaCF001_Assembly_Unicycler_contig_2810974	6779	G→C	0.417	V298L (GTT→CTT)	BDPGKNAE_02620 →	hypothetical protein
RA	SaCF001_Assembly_Unicycler_contig_2810974	6790	A→G	0.5	S301S (TCA→TCG)	BDPGKNAE_02620 →	hypothetical protein
RA	SaCF001_Assembly_Unicycler_contig_2810974	6793	T→A	0.5	I302I (ATT→ATA)	BDPGKNAE_02620 →	hypothetical protein
RA	SaCF001_Assembly_Unicycler_contig_2810974	6808	T→A	0.552	I307I (ATT→ATA)	BDPGKNAE_02620 →	hypothetical protein
RA	SaCF001_Assembly_Unicycler_contig_2810974	7894	T→C	0.496	V57A (GTT→GCT)	BDPGKNAE_02621 →	hypothetical protein
RA	SaCF001_Assembly_Unicycler_contig_2810974	9323	T→C	0.527	R182R (CGT→CGC)	BDPGKNAE_02622 →	hypothetical protein
RA	SaCF001_Assembly_Unicycler_contig_2810974	9808	A→G	0.444	intergenic (+28/‑81)	BDPGKNAE_02623 → / → BDPGKNAE_02624	hypothetical protein/IS30 family transposase ISSau5
RA	SaCF001_Assembly_Unicycler_contig_2810974	9921	C→T	0.413	D11D (GAC→GAT)	BDPGKNAE_02624 →	IS30 family transposase ISSau5
RA	SaCF001_Assembly_Unicycler_contig_2810974	10008	A→G	0.467	A40A (GCA→GCG)	BDPGKNAE_02624 →	IS30 family transposase ISSau5
RA	SaCF001_Assembly_Unicycler_contig_2810974	10619	C→G	0.382	Q22E (CAA→GAA)	BDPGKNAE_02625 →	IS30 family transposase ISSau5
RA	SaCF001_Assembly_Unicycler_contig_2810974	10645	C→T	0.355	S30S (AGC→AGT)	BDPGKNAE_02625 →	IS30 family transposase ISSau5
RA	SaCF001_Assembly_Unicycler_contig_2810974	10698	T→C	0.443	V48A (GTA→GCA)	BDPGKNAE_02625 →	IS30 family transposase ISSau5
RA	SaCF001_Assembly_Unicycler_contig_2810974	10790	A→G	0.496	T79A (ACA→GCA)	BDPGKNAE_02625 →	IS30 family transposase ISSau5
RA	SaCF001_Assembly_Unicycler_contig_3238964	7	T→C	0.643	intergenic (–/‑516)	– / → adhE	–/Aldehyde‑alcohol dehydrogenase
RA	SaCF001_Assembly_Unicycler_contig_3238964	74	A→C	0.593	intergenic (–/‑449)	– / → adhE	–/Aldehyde‑alcohol dehydrogenase
RA	SaCF001_Assembly_Unicycler_contig_3238964	83	A→G	0.58	intergenic (–/‑440)	– / → adhE	–/Aldehyde‑alcohol dehydrogenase
RA	SaCF001_Assembly_Unicycler_contig_3238964	193	T→G	0.471	intergenic (–/‑330)	– / → adhE	–/Aldehyde‑alcohol dehydrogenase
RA	SaCF001_Assembly_Unicycler_contig_3238964	149647	C→T	0.233	intergenic (+113/‑147)	BDPGKNAE_01075 → / → cmoB	IS110 family transposase ISSep2/tRNA U34 carboxymethyltransferase
RA	SaCF001_Assembly_Unicycler_contig_333121	83	G→A	0.119	noncoding (32/78 nt)	BDPGKNAE_02647 ←	5S ribosomal RNA (partial)
RA	SaCF001_Assembly_Unicycler_contig_333121	130	T→A	0.133	intergenic (‑16/+61)	BDPGKNAE_02647 ← / ← BDPGKNAE_02648	5S ribosomal RNA (partial)/23S ribosomal RNA
RA	SaCF001_Assembly_Unicycler_contig_333121	1528	A→T	0.256	noncoding (1582/2919 nt)	BDPGKNAE_02648 ←	23S ribosomal RNA
RA	SaCF001_Assembly_Unicycler_contig_333121	1632	C→T	0.136	noncoding (1478/2919 nt)	BDPGKNAE_02648 ←	23S ribosomal RNA
RA	SaCF001_Assembly_Unicycler_contig_333121	2684	C→T	0.233	noncoding (426/2919 nt)	BDPGKNAE_02648 ←	23S ribosomal RNA
RA	SaCF001_Assembly_Unicycler_contig_333121	2851	G→A	0.139	noncoding (259/2919 nt)	BDPGKNAE_02648 ←	23S ribosomal RNA
RA	SaCF001_Assembly_Unicycler_contig_362777	48	A→G	0.097	L7L (TTA→TTG)	essG_3 →	Type VII secretion system protein EsaG
RA	SaCF001_Assembly_Unicycler_contig_362777	53	T→C	0.096	M9T (ATG→ACG)	essG_3 →	Type VII secretion system protein EsaG
RA	SaCF001_Assembly_Unicycler_contig_362777	2 days, 15:01:00	+A	0.14	coding (36/291 nt)	essG_3 →	Type VII secretion system protein EsaG
RA	SaCF001_Assembly_Unicycler_contig_362777	69	A→G	0.179	L14L (TTA→TTG)	essG_3 →	Type VII secretion system protein EsaG
RA	SaCF001_Assembly_Unicycler_contig_362777	73	G→A	0.166	E16K (GAG→AAG)	essG_3 →	Type VII secretion system protein EsaG
RA	SaCF001_Assembly_Unicycler_contig_362777	76	G→A	0.171	E17K (GAG→AAG)	essG_3 →	Type VII secretion system protein EsaG
RA	SaCF001_Assembly_Unicycler_contig_362777	85	G→A	0.162	D20N (GAT→AAT) ‡	essG_3 →	Type VII secretion system protein EsaG
RA	SaCF001_Assembly_Unicycler_contig_362777	87	T→C	0.272	D20D (GAT→GAC) ‡	essG_3 →	Type VII secretion system protein EsaG
RA	SaCF001_Assembly_Unicycler_contig_362777	88	T→G	0.375	L21V (TTA→GTA) ‡	essG_3 →	Type VII secretion system protein EsaG
RA	SaCF001_Assembly_Unicycler_contig_362777	89	T→C	0.187	L21S (TTA→TCA) ‡	essG_3 →	Type VII secretion system protein EsaG
RA	SaCF001_Assembly_Unicycler_contig_362777	135	T→C	0.485	D36D (GAT→GAC)	essG_3 →	Type VII secretion system protein EsaG
RA	SaCF001_Assembly_Unicycler_contig_362777	143	G→A	0.12	R39K (AGA→AAA)	essG_3 →	Type VII secretion system protein EsaG
RA	SaCF001_Assembly_Unicycler_contig_362777	147	A→T	0.184	E40D (GAA→GAT)	essG_3 →	Type VII secretion system protein EsaG
RA	SaCF001_Assembly_Unicycler_contig_362777	149	G→A	0.119	G41D (GGT→GAT) ‡	essG_3 →	Type VII secretion system protein EsaG
RA	SaCF001_Assembly_Unicycler_contig_362777	150	T→C	0.142	G41G (GGT→GGC) ‡	essG_3 →	Type VII secretion system protein EsaG
RA	SaCF001_Assembly_Unicycler_contig_362777	151	G→A	0.406	E42K (GAA→AAA)	essG_3 →	Type VII secretion system protein EsaG
RA	SaCF001_Assembly_Unicycler_contig_362777	156	A→G	0.171	L43L (TTA→TTG)	essG_3 →	Type VII secretion system protein EsaG
RA	SaCF001_Assembly_Unicycler_contig_362777	159	A→T	0.171	K44N (AAA→AAT)	essG_3 →	Type VII secretion system protein EsaG
RA	SaCF001_Assembly_Unicycler_contig_362777	162	T→A	0.128	V45V (GTT→GTA)	essG_3 →	Type VII secretion system protein EsaG
RA	SaCF001_Assembly_Unicycler_contig_362777	165	A→T	0.125	S46S (TCA→TCT)	essG_3 →	Type VII secretion system protein EsaG
RA	SaCF001_Assembly_Unicycler_contig_362777	175	A→G	0.106	I50V (ATT→GTT)	essG_3 →	Type VII secretion system protein EsaG
RA	SaCF001_Assembly_Unicycler_contig_362777	184	A→G	0.084	I53V (ATA→GTA) ‡	essG_3 →	Type VII secretion system protein EsaG
RA	SaCF001_Assembly_Unicycler_contig_362777	186	A→G	0.302	I53M (ATA→ATG) ‡	essG_3 →	Type VII secretion system protein EsaG
RA	SaCF001_Assembly_Unicycler_contig_362777	190	T→A	0.116	S55T (TCA→ACA)	essG_3 →	Type VII secretion system protein EsaG
RA	SaCF001_Assembly_Unicycler_contig_362777	203	A→C	0.22	Q59P (CAA→CCA)	essG_3 →	Type VII secretion system protein EsaG
RA	SaCF001_Assembly_Unicycler_contig_362777	205	A→G	0.555	I60V (ATA→GTA)	essG_3 →	Type VII secretion system protein EsaG
RA	SaCF001_Assembly_Unicycler_contig_362777	228	G→C	0.137	K67N (AAG→AAC)	essG_3 →	Type VII secretion system protein EsaG
RA	SaCF001_Assembly_Unicycler_contig_362777	270	T→G	0.125	I81M (ATT→ATG)	essG_3 →	Type VII secretion system protein EsaG
RA	SaCF001_Assembly_Unicycler_contig_362777	271	A→G	0.125	N82D (AAT→GAT)	essG_3 →	Type VII secretion system protein EsaG
RA	SaCF001_Assembly_Unicycler_contig_362777	274	A→G	0.125	K83E (AAA→GAA) ‡	essG_3 →	Type VII secretion system protein EsaG
RA	SaCF001_Assembly_Unicycler_contig_362777	276	A→G	0.122	K83K (AAA→AAG) ‡	essG_3 →	Type VII secretion system protein EsaG
RA	SaCF001_Assembly_Unicycler_contig_362777	298	A→G	0.219	I91V (ATT→GTT)	essG_3 →	Type VII secretion system protein EsaG
RA	SaCF001_Assembly_Unicycler_contig_362777	308	T→A	0.648	L94Q (CTA→CAA)	essG_3 →	Type VII secretion system protein EsaG
RA	SaCF001_Assembly_Unicycler_contig_362777	318	A→G	0.439	*97* (TAA→TAG)	essG_3 →	Type VII secretion system protein EsaG
RA	SaCF001_Assembly_Unicycler_contig_362777	321	T→A	0.439	intergenic (+3/‑205)	essG_3 → / → BDPGKNAE_02681	Type VII secretion system protein EsaG/hypothetical protein
RA	SaCF001_Assembly_Unicycler_contig_362777	336	C→T	0.467	intergenic (+18/‑190)	essG_3 → / → BDPGKNAE_02681	Type VII secretion system protein EsaG/hypothetical protein
RA	SaCF001_Assembly_Unicycler_contig_362777	382	G→A	0.314	intergenic (+64/‑144)	essG_3 → / → BDPGKNAE_02681	Type VII secretion system protein EsaG/hypothetical protein
RA	SaCF001_Assembly_Unicycler_contig_362777	390	T→G	0.318	intergenic (+72/‑136)	essG_3 → / → BDPGKNAE_02681	Type VII secretion system protein EsaG/hypothetical protein
RA	SaCF001_Assembly_Unicycler_contig_362777	394	G→A	0.292	intergenic (+76/‑132)	essG_3 → / → BDPGKNAE_02681	Type VII secretion system protein EsaG/hypothetical protein
JC	SaCF001_Assembly_Unicycler_contig_362777	403	Δ4 bp	0.34	intergenic (+85/‑120)	essG_3 → / → BDPGKNAE_02681	Type VII secretion system protein EsaG/hypothetical protein
RA	SaCF001_Assembly_Unicycler_contig_362777	439	T→C	0.394	intergenic (+121/‑87)	essG_3 → / → BDPGKNAE_02681	Type VII secretion system protein EsaG/hypothetical protein
RA	SaCF001_Assembly_Unicycler_contig_362777	445	A→T	0.383	intergenic (+127/‑81)	essG_3 → / → BDPGKNAE_02681	Type VII secretion system protein EsaG/hypothetical protein
RA	SaCF001_Assembly_Unicycler_contig_362777	21 days, 19:01:00	+G	0.204	intergenic (+205/‑3)	essG_3 → / → BDPGKNAE_02681	Type VII secretion system protein EsaG/hypothetical protein
RA	SaCF001_Assembly_Unicycler_contig_362777	21 days, 19:02:00	+T	0.204	intergenic (+205/‑3)	essG_3 → / → BDPGKNAE_02681	Type VII secretion system protein EsaG/hypothetical protein
RA	SaCF001_Assembly_Unicycler_contig_362777	21 days, 19:03:00	+A	0.204	intergenic (+205/‑3)	essG_3 → / → BDPGKNAE_02681	Type VII secretion system protein EsaG/hypothetical protein
RA	SaCF001_Assembly_Unicycler_contig_362777	21 days, 19:04:00	+A	0.204	intergenic (+205/‑3)	essG_3 → / → BDPGKNAE_02681	Type VII secretion system protein EsaG/hypothetical protein
RA	SaCF001_Assembly_Unicycler_contig_362777	537	A→G	0.277	K4K (AAA→AAG)	BDPGKNAE_02681 →	hypothetical protein
RA	SaCF001_Assembly_Unicycler_contig_362777	546	T→A	0.263	I7I (ATT→ATA)	BDPGKNAE_02681 →	hypothetical protein
RA	SaCF001_Assembly_Unicycler_contig_362777	549	T→C	0.253	D8D (GAT→GAC)	BDPGKNAE_02681 →	hypothetical protein
RA	SaCF001_Assembly_Unicycler_contig_362777	551	C→T	0.253	T9I (ACT→ATT)	BDPGKNAE_02681 →	hypothetical protein
RA	SaCF001_Assembly_Unicycler_contig_362777	567	C→T	0.244	G14G (GGC→GGT)	BDPGKNAE_02681 →	hypothetical protein
RA	SaCF001_Assembly_Unicycler_contig_362777	586	A→G	0.386	I21V (ATA→GTA) ‡	BDPGKNAE_02681 →	hypothetical protein
RA	SaCF001_Assembly_Unicycler_contig_362777	587	T→C	0.386	I21T (ATA→ACA) ‡	BDPGKNAE_02681 →	hypothetical protein
RA	SaCF001_Assembly_Unicycler_contig_362777	594	G→A	0.439	L23L (TTG→TTA)	BDPGKNAE_02681 →	hypothetical protein
RA	SaCF001_Assembly_Unicycler_contig_362777	598	T→A	0.424	L25M (TTG→ATG)	BDPGKNAE_02681 →	hypothetical protein
RA	SaCF001_Assembly_Unicycler_contig_362777	616	T→C	0.515	L31L (TTG→CTG) ‡	BDPGKNAE_02681 →	hypothetical protein
RA	SaCF001_Assembly_Unicycler_contig_362777	618	G→A	0.522	L31L (TTG→TTA) ‡	BDPGKNAE_02681 →	hypothetical protein
RA	SaCF001_Assembly_Unicycler_contig_362777	696	T→C	0.594	I57I (ATT→ATC)	BDPGKNAE_02681 →	hypothetical protein
RA	SaCF001_Assembly_Unicycler_contig_362777	697	G→A	0.543	V58I (GTA→ATA)	BDPGKNAE_02681 →	hypothetical protein
RA	SaCF001_Assembly_Unicycler_contig_362777	741	A→G	0.633	K72K (AAA→AAG)	BDPGKNAE_02681 →	hypothetical protein
RA	SaCF001_Assembly_Unicycler_contig_362777	747	T→C	0.6	S74S (AGT→AGC)	BDPGKNAE_02681 →	hypothetical protein
RA	SaCF001_Assembly_Unicycler_contig_362777	762	A→G	0.597	K79K (AAA→AAG)	BDPGKNAE_02681 →	hypothetical protein
RA	SaCF001_Assembly_Unicycler_contig_362777	774	T→C	0.542	A83A (GCT→GCC)	BDPGKNAE_02681 →	hypothetical protein
RA	SaCF001_Assembly_Unicycler_contig_362777	787	G→A	0.533	V88I (GTT→ATT)	BDPGKNAE_02681 →	hypothetical protein
RA	SaCF001_Assembly_Unicycler_contig_362777	799	T→C	0.5	L92L (TTA→CTA)	BDPGKNAE_02681 →	hypothetical protein
RA	SaCF001_Assembly_Unicycler_contig_362777	813	T→C	0.478	T96T (ACT→ACC)	BDPGKNAE_02681 →	hypothetical protein
RA	SaCF001_Assembly_Unicycler_contig_362777	815	T→C	0.5	V97A (GTA→GCA)	BDPGKNAE_02681 →	hypothetical protein
RA	SaCF001_Assembly_Unicycler_contig_362777	826	C→A	0.437	L101M (CTG→ATG) ‡	BDPGKNAE_02681 →	hypothetical protein
RA	SaCF001_Assembly_Unicycler_contig_362777	827	T→C	0.437	L101P (CTG→CCG) ‡	BDPGKNAE_02681 →	hypothetical protein
RA	SaCF001_Assembly_Unicycler_contig_362777	828	G→A	0.452	L101L (CTG→CTA) ‡	BDPGKNAE_02681 →	hypothetical protein
RA	SaCF001_Assembly_Unicycler_contig_362777	834	T→C	0.5	N103N (AAT→AAC)	BDPGKNAE_02681 →	hypothetical protein
RA	SaCF001_Assembly_Unicycler_contig_362777	848	C→T	0.5	A108V (GCA→GTA) ‡	BDPGKNAE_02681 →	hypothetical protein
RA	SaCF001_Assembly_Unicycler_contig_362777	849	A→T	0.488	A108A (GCA→GCT) ‡	BDPGKNAE_02681 →	hypothetical protein
RA	SaCF001_Assembly_Unicycler_contig_362777	861	C→T	0.5	N112N (AAC→AAT)	BDPGKNAE_02681 →	hypothetical protein
RA	SaCF001_Assembly_Unicycler_contig_362777	870	T→C	0.454	D115D (GAT→GAC)	BDPGKNAE_02681 →	hypothetical protein
RA	SaCF001_Assembly_Unicycler_contig_362777	871	T→C	0.454	L116L (TTA→CTA)	BDPGKNAE_02681 →	hypothetical protein
RA	SaCF001_Assembly_Unicycler_contig_362777	876	T→C	0.455	F117F (TTT→TTC)	BDPGKNAE_02681 →	hypothetical protein
RA	SaCF001_Assembly_Unicycler_contig_362777	895	T→A	0.585	S124T (TCG→ACG)	BDPGKNAE_02681 →	hypothetical protein
RA	SaCF001_Assembly_Unicycler_contig_362777	915	C→T	0.548	S130S (AGC→AGT)	BDPGKNAE_02681 →	hypothetical protein
RA	SaCF001_Assembly_Unicycler_contig_362777	921	A→G	0.567	L132L (TTA→TTG)	BDPGKNAE_02681 →	hypothetical protein
RA	SaCF001_Assembly_Unicycler_contig_362777	1020	T→C	0.533	T165T (ACT→ACC)	BDPGKNAE_02681 →	hypothetical protein
RA	SaCF001_Assembly_Unicycler_contig_362777	1030	T→G	0.519	S169A (TCA→GCA)	BDPGKNAE_02681 →	hypothetical protein
RA	SaCF001_Assembly_Unicycler_contig_362777	1211	C→T	0.302	intergenic (+2/‑145)	BDPGKNAE_02681 → / → BDPGKNAE_02682	hypothetical protein/hypothetical protein
RA	SaCF001_Assembly_Unicycler_contig_362777	1224	T→A	0.229	intergenic (+15/‑132)	BDPGKNAE_02681 → / → BDPGKNAE_02682	hypothetical protein/hypothetical protein
RA	SaCF001_Assembly_Unicycler_contig_362777	1,228:1	+T	0.22	intergenic (+19/‑128)	BDPGKNAE_02681 → / → BDPGKNAE_02682	hypothetical protein/hypothetical protein
RA	SaCF001_Assembly_Unicycler_contig_362777	1230	A→G	0.22	intergenic (+21/‑126)	BDPGKNAE_02681 → / → BDPGKNAE_02682	hypothetical protein/hypothetical protein
RA	SaCF001_Assembly_Unicycler_contig_362777	1250	T→A	0.324	intergenic (+41/‑106)	BDPGKNAE_02681 → / → BDPGKNAE_02682	hypothetical protein/hypothetical protein
RA	SaCF001_Assembly_Unicycler_contig_362777	1301	T→A	0.179	intergenic (+92/‑55)	BDPGKNAE_02681 → / → BDPGKNAE_02682	hypothetical protein/hypothetical protein
RA	SaCF001_Assembly_Unicycler_contig_362777	1303	G→A	0.178	intergenic (+94/‑53)	BDPGKNAE_02681 → / → BDPGKNAE_02682	hypothetical protein/hypothetical protein
RA	SaCF001_Assembly_Unicycler_contig_362777	1308	A→G	0.167	intergenic (+99/‑48)	BDPGKNAE_02681 → / → BDPGKNAE_02682	hypothetical protein/hypothetical protein
RA	SaCF001_Assembly_Unicycler_contig_362777	1884	G→A	0.115	A177T (GCG→ACG)	BDPGKNAE_02682 →	hypothetical protein
RA	SaCF001_Assembly_Unicycler_contig_362777	1906	G→A	0.17	R184K (AGG→AAG) ‡	BDPGKNAE_02682 →	hypothetical protein
RA	SaCF001_Assembly_Unicycler_contig_362777	1907	G→T	0.17	R184S (AGG→AGT) ‡	BDPGKNAE_02682 →	hypothetical protein
RA	SaCF001_Assembly_Unicycler_contig_362777	1909	C→T	0.173	P185L (CCA→CTA)	BDPGKNAE_02682 →	hypothetical protein
RA	SaCF001_Assembly_Unicycler_contig_362777	1911	A→T	0.214	I186L (ATA→TTA)	BDPGKNAE_02682 →	hypothetical protein
RA	SaCF001_Assembly_Unicycler_contig_362777	1919	T→C	0.231	F188F (TTT→TTC)	BDPGKNAE_02682 →	hypothetical protein
RA	SaCF001_Assembly_Unicycler_contig_362777	1921	G→A	0.281	S189N (AGT→AAT)	BDPGKNAE_02682 →	hypothetical protein
RA	SaCF001_Assembly_Unicycler_contig_362777	1938	T→C	0.259	L195L (TTG→CTG)	BDPGKNAE_02682 →	hypothetical protein
RA	SaCF001_Assembly_Unicycler_contig_362777	1986	T→C	0.657	intergenic (+19/‑117)	BDPGKNAE_02682 → / → BDPGKNAE_02683	hypothetical protein/hypothetical protein
RA	SaCF001_Assembly_Unicycler_contig_362777	1987	G→T	0.657	intergenic (+20/‑116)	BDPGKNAE_02682 → / → BDPGKNAE_02683	hypothetical protein/hypothetical protein
RA	SaCF001_Assembly_Unicycler_contig_362777	2004	T→C	0.657	intergenic (+37/‑99)	BDPGKNAE_02682 → / → BDPGKNAE_02683	hypothetical protein/hypothetical protein
RA	SaCF001_Assembly_Unicycler_contig_362777	2011	A→G	0.667	intergenic (+44/‑92)	BDPGKNAE_02682 → / → BDPGKNAE_02683	hypothetical protein/hypothetical protein
RA	SaCF001_Assembly_Unicycler_contig_362777	2012	T→C	0.667	intergenic (+45/‑91)	BDPGKNAE_02682 → / → BDPGKNAE_02683	hypothetical protein/hypothetical protein
RA	SaCF001_Assembly_Unicycler_contig_362777	2043	A→G	0.548	intergenic (+76/‑60)	BDPGKNAE_02682 → / → BDPGKNAE_02683	hypothetical protein/hypothetical protein
RA	SaCF001_Assembly_Unicycler_contig_362777	2070	T→A	0.269	intergenic (+103/‑33)	BDPGKNAE_02682 → / → BDPGKNAE_02683	hypothetical protein/hypothetical protein
RA	SaCF001_Assembly_Unicycler_contig_362777	2353	A→G	0.232	intergenic (+32/–)	BDPGKNAE_02683 → / –	hypothetical protein/–
RA	SaCF001_Assembly_Unicycler_contig_362777	2355	T→A	0.235	intergenic (+34/–)	BDPGKNAE_02683 → / –	hypothetical protein/–
RA	SaCF001_Assembly_Unicycler_contig_362777	2356	T→G	0.235	intergenic (+35/–)	BDPGKNAE_02683 → / –	hypothetical protein/–
RA	SaCF001_Assembly_Unicycler_contig_362777	2357	G→A	0.235	intergenic (+36/–)	BDPGKNAE_02683 → / –	hypothetical protein/–
RA	SaCF001_Assembly_Unicycler_contig_362777	2369	A→G	0.418	intergenic (+48/–)	BDPGKNAE_02683 → / –	hypothetical protein/–
JC	SaCF001_Assembly_Unicycler_contig_362777	2391	48 bp→24 bp	0.538	intergenic (+70/–)	BDPGKNAE_02683 → / –	hypothetical protein/–
RA	SaCF001_Assembly_Unicycler_contig_362777	2443	G→A	0.113	intergenic (+122/–)	BDPGKNAE_02683 → / –	hypothetical protein/–
RA	SaCF001_Assembly_Unicycler_contig_362777	2452	C→T	0.345	intergenic (+131/–)	BDPGKNAE_02683 → / –	hypothetical protein/–
RA	SaCF001_Assembly_Unicycler_contig_362777	2457	C→T	0.121	intergenic (+136/–)	BDPGKNAE_02683 → / –	hypothetical protein/–
RA	SaCF001_Assembly_Unicycler_contig_362777	2467	A→G	0.076	intergenic (+146/–)	BDPGKNAE_02683 → / –	hypothetical protein/–
RA	SaCF001_Assembly_Unicycler_contig_362777	2471	T→C	0.301	intergenic (+150/–)	BDPGKNAE_02683 → / –	hypothetical protein/–
RA	SaCF001_Assembly_Unicycler_contig_362777	2475	G→A	0.148	intergenic (+154/–)	BDPGKNAE_02683 → / –	hypothetical protein/–
RA	SaCF001_Assembly_Unicycler_contig_362777	2476	T→C	0.067	intergenic (+155/–)	BDPGKNAE_02683 → / –	hypothetical protein/–
RA	SaCF001_Assembly_Unicycler_contig_362777	2477	G→A	0.062	intergenic (+156/–)	BDPGKNAE_02683 → / –	hypothetical protein/–
RA	SaCF001_Assembly_Unicycler_contig_362777	2480	A→T	0.062	intergenic (+159/–)	BDPGKNAE_02683 → / –	hypothetical protein/–
RA	SaCF001_Assembly_Unicycler_contig_362777	2482	G→A	0.147	intergenic (+161/–)	BDPGKNAE_02683 → / –	hypothetical protein/–
RA	SaCF001_Assembly_Unicycler_contig_362777	2485	T→C	0.31	intergenic (+164/–)	BDPGKNAE_02683 → / –	hypothetical protein/–
RA	SaCF001_Assembly_Unicycler_contig_362777	2487	G→A	0.342	intergenic (+166/–)	BDPGKNAE_02683 → / –	hypothetical protein/–
RA	SaCF001_Assembly_Unicycler_contig_362777	2488	C→T	0.057	intergenic (+167/–)	BDPGKNAE_02683 → / –	hypothetical protein/–
RA	SaCF001_Assembly_Unicycler_contig_362777	2489	G→A	0.077	intergenic (+168/–)	BDPGKNAE_02683 → / –	hypothetical protein/–
RA	SaCF001_Assembly_Unicycler_contig_362777	2501	A→G	0.31	intergenic (+180/–)	BDPGKNAE_02683 → / –	hypothetical protein/–
RA	SaCF001_Assembly_Unicycler_contig_362777	2503	G→A	0.217	intergenic (+182/–)	BDPGKNAE_02683 → / –	hypothetical protein/–
RA	SaCF001_Assembly_Unicycler_contig_362777	2508	G→T	0.224	intergenic (+187/–)	BDPGKNAE_02683 → / –	hypothetical protein/–
RA	SaCF001_Assembly_Unicycler_contig_362777	2509	C→T	0.481	intergenic (+188/–)	BDPGKNAE_02683 → / –	hypothetical protein/–
RA	SaCF001_Assembly_Unicycler_contig_362777	2512	C→T	0.288	intergenic (+191/–)	BDPGKNAE_02683 → / –	hypothetical protein/–
RA	SaCF001_Assembly_Unicycler_contig_362777	2521	G→A	0.224	intergenic (+200/–)	BDPGKNAE_02683 → / –	hypothetical protein/–
RA	SaCF001_Assembly_Unicycler_contig_362777	2527	G→A	0.209	intergenic (+206/–)	BDPGKNAE_02683 → / –	hypothetical protein/–
RA	SaCF001_Assembly_Unicycler_contig_362777	2536	G→A	0.503	intergenic (+215/–)	BDPGKNAE_02683 → / –	hypothetical protein/–
RA	SaCF001_Assembly_Unicycler_contig_362777	2543	G→A	0.363	intergenic (+222/–)	BDPGKNAE_02683 → / –	hypothetical protein/–
RA	SaCF001_Assembly_Unicycler_contig_362777	2551	A→T	0.325	intergenic (+230/–)	BDPGKNAE_02683 → / –	hypothetical protein/–
RA	SaCF001_Assembly_Unicycler_contig_362777	2557	A→C	0.256	intergenic (+236/–)	BDPGKNAE_02683 → / –	hypothetical protein/–
RA	SaCF001_Assembly_Unicycler_contig_362777	2563	C→A	0.296	intergenic (+242/–)	BDPGKNAE_02683 → / –	hypothetical protein/–
RA	SaCF001_Assembly_Unicycler_contig_362777	2565	G→A	0.267	intergenic (+244/–)	BDPGKNAE_02683 → / –	hypothetical protein/–
RA	SaCF001_Assembly_Unicycler_contig_362777	2567	G→T	0.266	intergenic (+246/–)	BDPGKNAE_02683 → / –	hypothetical protein/–
RA	SaCF001_Assembly_Unicycler_contig_362777	2569	A→T	0.267	intergenic (+248/–)	BDPGKNAE_02683 → / –	hypothetical protein/–
RA	SaCF001_Assembly_Unicycler_contig_362777	2572	A→T	0.196	intergenic (+251/–)	BDPGKNAE_02683 → / –	hypothetical protein/–
RA	SaCF001_Assembly_Unicycler_contig_362777	2578	G→A	0.11	intergenic (+257/–)	BDPGKNAE_02683 → / –	hypothetical protein/–
RA	SaCF001_Assembly_Unicycler_contig_362777	2581	C→T	0.26	intergenic (+260/–)	BDPGKNAE_02683 → / –	hypothetical protein/–
RA	SaCF001_Assembly_Unicycler_contig_362777	2585	T→A	0.26	intergenic (+264/–)	BDPGKNAE_02683 → / –	hypothetical protein/–
RA	SaCF001_Assembly_Unicycler_contig_362777	2590	C→T	0.174	intergenic (+269/–)	BDPGKNAE_02683 → / –	hypothetical protein/–
RA	SaCF001_Assembly_Unicycler_contig_362777	2593	A→T	0.174	intergenic (+272/–)	BDPGKNAE_02683 → / –	hypothetical protein/–
RA	SaCF001_Assembly_Unicycler_contig_381644	137	C→T	0.077	noncoding (87/1549 nt)	BDPGKNAE_02686 →	16S ribosomal RNA
RA	SaCF001_Assembly_Unicycler_contig_381644	213	G→T	0.09	noncoding (163/1549 nt)	BDPGKNAE_02686 →	16S ribosomal RNA
RA	SaCF001_Assembly_Unicycler_contig_381644	228	A→G	0.089	noncoding (178/1549 nt)	BDPGKNAE_02686 →	16S ribosomal RNA
RA	SaCF001_Assembly_Unicycler_contig_381644	533	C→A	0.168	noncoding (483/1549 nt)	BDPGKNAE_02686 →	16S ribosomal RNA
RA	SaCF001_Assembly_Unicycler_contig_381644	1079	C→T	0.202	noncoding (1029/1549 nt)	BDPGKNAE_02686 →	16S ribosomal RNA
RA	SaCF001_Assembly_Unicycler_contig_381644	1317	G→A	0.103	noncoding (1267/1549 nt)	BDPGKNAE_02686 →	16S ribosomal RNA
RA	SaCF001_Assembly_Unicycler_contig_381644	1324	C→T	0.176	noncoding (1274/1549 nt)	BDPGKNAE_02686 →	16S ribosomal RNA
RA	SaCF001_Assembly_Unicycler_contig_391261	706	C→T	0.509	V57V (GTG→GTA)	BDPGKNAE_02688 ←	hypothetical protein
RA	SaCF001_Assembly_Unicycler_contig_411179	159	T→C	0.513	I49I (ATT→ATC)	hsdM →	Type I restriction enzyme EcoKI M protein
RA	SaCF001_Assembly_Unicycler_contig_4235053	4499	C→A	0.714	A268S (GCT→TCT)	sdrM ←	Multidrug efflux pump SdrM
RA	SaCF001_Assembly_Unicycler_contig_4235053	19898	T→G	0.442	intergenic (+323/‑133)	BDPGKNAE_01168 → / → BDPGKNAE_01169	hypothetical protein/IS1182 family transposase ISSau3
RA	SaCF001_Assembly_Unicycler_contig_4235053	19900	C→A	0.561	intergenic (+325/‑131)	BDPGKNAE_01168 → / → BDPGKNAE_01169	hypothetical protein/IS1182 family transposase ISSau3
RA	SaCF001_Assembly_Unicycler_contig_4235053	19908	T→A	0.374	intergenic (+333/‑123)	BDPGKNAE_01168 → / → BDPGKNAE_01169	hypothetical protein/IS1182 family transposase ISSau3
RA	SaCF001_Assembly_Unicycler_contig_4235053	19918	G→A	0.162	intergenic (+343/‑113)	BDPGKNAE_01168 → / → BDPGKNAE_01169	hypothetical protein/IS1182 family transposase ISSau3
RA	SaCF001_Assembly_Unicycler_contig_4235053	19922	C→T	0.123	intergenic (+347/‑109)	BDPGKNAE_01168 → / → BDPGKNAE_01169	hypothetical protein/IS1182 family transposase ISSau3
RA	SaCF001_Assembly_Unicycler_contig_4235053	19926	G→T	0.123	intergenic (+351/‑105)	BDPGKNAE_01168 → / → BDPGKNAE_01169	hypothetical protein/IS1182 family transposase ISSau3
RA	SaCF001_Assembly_Unicycler_contig_4235053	19929	A→C	0.739	intergenic (+354/‑102)	BDPGKNAE_01168 → / → BDPGKNAE_01169	hypothetical protein/IS1182 family transposase ISSau3
RA	SaCF001_Assembly_Unicycler_contig_4235053	20004	C→T	0.41	intergenic (+429/‑27)	BDPGKNAE_01168 → / → BDPGKNAE_01169	hypothetical protein/IS1182 family transposase ISSau3
RA	SaCF001_Assembly_Unicycler_contig_4235053	20020	C→A	0.172	intergenic (+445/‑11)	BDPGKNAE_01168 → / → BDPGKNAE_01169	hypothetical protein/IS1182 family transposase ISSau3
RA	SaCF001_Assembly_Unicycler_contig_4235053	20041	T→A	0.484	I4N (ATT→AAT)	BDPGKNAE_01169 →	IS1182 family transposase ISSau3
RA	SaCF001_Assembly_Unicycler_contig_4235053	20078	C→T	0.552	T16T (ACC→ACT)	BDPGKNAE_01169 →	IS1182 family transposase ISSau3
RA	SaCF001_Assembly_Unicycler_contig_4235053	20081	Δ1 bp	0.287	coding (51/1119 nt)	BDPGKNAE_01169 →	IS1182 family transposase ISSau3
RA	SaCF001_Assembly_Unicycler_contig_4235053	20104	T→A	0.348	I25N (ATT→AAT)	BDPGKNAE_01169 →	IS1182 family transposase ISSau3
RA	SaCF001_Assembly_Unicycler_contig_4235053	20106	T→A	0.348	S26T (TCG→ACG)	BDPGKNAE_01169 →	IS1182 family transposase ISSau3
RA	SaCF001_Assembly_Unicycler_contig_4235053	20139	C→T	0.81	P37S (CCT→TCT)	BDPGKNAE_01169 →	IS1182 family transposase ISSau3
RA	SaCF001_Assembly_Unicycler_contig_4235053	20667	T→A	0.235	C213S (TGT→AGT)	BDPGKNAE_01169 →	IS1182 family transposase ISSau3
RA	SaCF001_Assembly_Unicycler_contig_4235053	20670	G→A	0.235	A214T (GCT→ACT)	BDPGKNAE_01169 →	IS1182 family transposase ISSau3
RA	SaCF001_Assembly_Unicycler_contig_4235053	20706	G→A	0.426	E226K (GAG→AAG)	BDPGKNAE_01169 →	IS1182 family transposase ISSau3
RA	SaCF001_Assembly_Unicycler_contig_4235053	20798	T→C	0.605	S256S (AGT→AGC)	BDPGKNAE_01169 →	IS1182 family transposase ISSau3
RA	SaCF001_Assembly_Unicycler_contig_4235053	21002	G→A	0.318	P324P (CCG→CCA)	BDPGKNAE_01169 →	IS1182 family transposase ISSau3
RA	SaCF001_Assembly_Unicycler_contig_4235053	21024	G→T	0.239	G332C (GGT→TGT)	BDPGKNAE_01169 →	IS1182 family transposase ISSau3
RA	SaCF001_Assembly_Unicycler_contig_4235053	21031	G→A	0.229	G334D (GGT→GAT)	BDPGKNAE_01169 →	IS1182 family transposase ISSau3
RA	SaCF001_Assembly_Unicycler_contig_4235053	21053	T→C	0.247	A341A (GCT→GCC)	BDPGKNAE_01169 →	IS1182 family transposase ISSau3
RA	SaCF001_Assembly_Unicycler_contig_4235053	21376	T→C	0.098	V22A (GTC→GCC)	BDPGKNAE_01170 →	IS1182 family transposase ISSau3
RA	SaCF001_Assembly_Unicycler_contig_4235053	21416	A→C	0.287	K35N (AAA→AAC)	BDPGKNAE_01170 →	IS1182 family transposase ISSau3
RA	SaCF001_Assembly_Unicycler_contig_4235053	21451	T→C	0.302	V47A (GTT→GCT)	BDPGKNAE_01170 →	IS1182 family transposase ISSau3
RA	SaCF001_Assembly_Unicycler_contig_4235053	21482	C→A	0.284	F57L (TTC→TTA)	BDPGKNAE_01170 →	IS1182 family transposase ISSau3
RA	SaCF001_Assembly_Unicycler_contig_4235053	21490	T→C	0.293	M60T (ATG→ACG)	BDPGKNAE_01170 →	IS1182 family transposase ISSau3
MC	SaCF001_Assembly_Unicycler_contig_44415	1	Δ415 bp	1	intergenic (–/–)	– / –	–/–
RA	SaCF001_Assembly_Unicycler_contig_46395	186	A→T	0.341	intergenic (–/–)	– / –	–/–
MC	SaCF001_Assembly_Unicycler_contig_47324	1	Δ324 bp	1	intergenic (–/–)	– / –	–/–
RA	SaCF001_Assembly_Unicycler_contig_5129967	46367	T→C	0.411	intergenic (+446/+201)	BDPGKNAE_01425 → / ← BDPGKNAE_01426	hypothetical protein/hypothetical protein
RA	SaCF001_Assembly_Unicycler_contig_5129967	46,379:1	+A	0.441	intergenic (+458/+189)	BDPGKNAE_01425 → / ← BDPGKNAE_01426	hypothetical protein/hypothetical protein
RA	SaCF001_Assembly_Unicycler_contig_7106057	24	C→T	0.197	intergenic (–/‑4)	– / → essG_1	–/Type VII secretion system protein EsaG
RA	SaCF001_Assembly_Unicycler_contig_7106057	85	G→A	0.342	D20N (GAT→AAT)	essG_1 →	Type VII secretion system protein EsaG
RA	SaCF001_Assembly_Unicycler_contig_7106057	104	G→A	0.288	G26E (GGA→GAA) ‡	essG_1 →	Type VII secretion system protein EsaG
RA	SaCF001_Assembly_Unicycler_contig_7106057	105	A→G	0.527	G26G (GGA→GGG) ‡	essG_1 →	Type VII secretion system protein EsaG
RA	SaCF001_Assembly_Unicycler_contig_7106057	108	T→A	0.117	L27L (CTT→CTA)	essG_1 →	Type VII secretion system protein EsaG
RA	SaCF001_Assembly_Unicycler_contig_7106057	126	T→C	0.468	C33C (TGT→TGC)	essG_1 →	Type VII secretion system protein EsaG
RA	SaCF001_Assembly_Unicycler_contig_7106057	143	G→A	0.152	S39N (AGC→AAC) ‡	essG_1 →	Type VII secretion system protein EsaG
RA	SaCF001_Assembly_Unicycler_contig_7106057	144	C→A	0.589	S39R (AGC→AGA) ‡	essG_1 →	Type VII secretion system protein EsaG
RA	SaCF001_Assembly_Unicycler_contig_7106057	147	A→T	0.396	E40D (GAA→GAT)	essG_1 →	Type VII secretion system protein EsaG
RA	SaCF001_Assembly_Unicycler_contig_7106057	149	G→A	0.184	G41D (GGT→GAT) ‡	essG_1 →	Type VII secretion system protein EsaG
RA	SaCF001_Assembly_Unicycler_contig_7106057	150	T→C	0.335	G41G (GGT→GGC) ‡	essG_1 →	Type VII secretion system protein EsaG
RA	SaCF001_Assembly_Unicycler_contig_7106057	156	A→G	0.399	L43L (TTA→TTG)	essG_1 →	Type VII secretion system protein EsaG
RA	SaCF001_Assembly_Unicycler_contig_7106057	159	A→T	0.403	K44N (AAA→AAT)	essG_1 →	Type VII secretion system protein EsaG
RA	SaCF001_Assembly_Unicycler_contig_7106057	162	T→A	0.333	V45V (GTT→GTA)	essG_1 →	Type VII secretion system protein EsaG
RA	SaCF001_Assembly_Unicycler_contig_7106057	163	T→G	0.065	S46A (TCA→GCA) ‡	essG_1 →	Type VII secretion system protein EsaG
RA	SaCF001_Assembly_Unicycler_contig_7106057	164	C→T	0.065	S46L (TCA→TTA) ‡	essG_1 →	Type VII secretion system protein EsaG
RA	SaCF001_Assembly_Unicycler_contig_7106057	165	A→T	0.333	S46S (TCA→TCT) ‡	essG_1 →	Type VII secretion system protein EsaG
RA	SaCF001_Assembly_Unicycler_contig_7106057	175	A→G	0.079	I50V (ATA→GTA) ‡	essG_1 →	Type VII secretion system protein EsaG
RA	SaCF001_Assembly_Unicycler_contig_7106057	177	A→T	0.307	I50I (ATA→ATT) ‡	essG_1 →	Type VII secretion system protein EsaG
RA	SaCF001_Assembly_Unicycler_contig_7106057	186	A→G	0.121	I53M (ATA→ATG)	essG_1 →	Type VII secretion system protein EsaG
RA	SaCF001_Assembly_Unicycler_contig_7106057	195	G→A	0.132	E56E (GAG→GAA)	essG_1 →	Type VII secretion system protein EsaG
RA	SaCF001_Assembly_Unicycler_contig_7106057	207	A→G	0.234	L60L (TTA→TTG)	essG_1 →	Type VII secretion system protein EsaG
RA	SaCF001_Assembly_Unicycler_contig_7106057	212	G→A	0.128	R62H (CGT→CAT) ‡	essG_1 →	Type VII secretion system protein EsaG
RA	SaCF001_Assembly_Unicycler_contig_7106057	213	T→A	0.127	R62R (CGT→CGA) ‡	essG_1 →	Type VII secretion system protein EsaG
RA	SaCF001_Assembly_Unicycler_contig_7106057	214	G→C	0.203	E63Q (GAA→CAA)	essG_1 →	Type VII secretion system protein EsaG
RA	SaCF001_Assembly_Unicycler_contig_7106057	219	T→C	0.115	N64N (AAT→AAC)	essG_1 →	Type VII secretion system protein EsaG
RA	SaCF001_Assembly_Unicycler_contig_7106057	222	T→C	0.109	Y65Y (TAT→TAC)	essG_1 →	Type VII secretion system protein EsaG
RA	SaCF001_Assembly_Unicycler_contig_7106057	227	T→A	0.105	M67K (ATG→AAG) ‡	essG_1 →	Type VII secretion system protein EsaG
RA	SaCF001_Assembly_Unicycler_contig_7106057	228	G→C	0.106	M67I (ATG→ATC) ‡	essG_1 →	Type VII secretion system protein EsaG
RA	SaCF001_Assembly_Unicycler_contig_7106057	231	T→C	0.663	Y68Y (TAT→TAC)	essG_1 →	Type VII secretion system protein EsaG
RA	SaCF001_Assembly_Unicycler_contig_7106057	233	A→G	0.107	K69R (AAA→AGA)	essG_1 →	Type VII secretion system protein EsaG
RA	SaCF001_Assembly_Unicycler_contig_7106057	237	A→G	0.095	K70K (AAA→AAG)	essG_1 →	Type VII secretion system protein EsaG
RA	SaCF001_Assembly_Unicycler_contig_7106057	240	T→C	0.084	F71F (TTT→TTC)	essG_1 →	Type VII secretion system protein EsaG
RA	SaCF001_Assembly_Unicycler_contig_7106057	243	G→T	0.462	G72G (GGG→GGT)	essG_1 →	Type VII secretion system protein EsaG
RA	SaCF001_Assembly_Unicycler_contig_7106057	244	G→A	0.092	V73I (GTT→ATT)	essG_1 →	Type VII secretion system protein EsaG
RA	SaCF001_Assembly_Unicycler_contig_7106057	247	T→A	0.337	L74I (TTA→ATA)	essG_1 →	Type VII secretion system protein EsaG
RA	SaCF001_Assembly_Unicycler_contig_7106057	257	T→C	0.353	M77T (ATG→ACG)	essG_1 →	Type VII secretion system protein EsaG
RA	SaCF001_Assembly_Unicycler_contig_7106057	271	Δ1 bp	0.058	coding (244/300 nt)	essG_1 →	Type VII secretion system protein EsaG
RA	SaCF001_Assembly_Unicycler_contig_7106057	273	A→G	0.231	E82E (GAA→GAG)	essG_1 →	Type VII secretion system protein EsaG
RA	SaCF001_Assembly_Unicycler_contig_7106057	274	G→T	0.057	E83* (GAA→TAA) ‡	essG_1 →	Type VII secretion system protein EsaG
RA	SaCF001_Assembly_Unicycler_contig_7106057	276	A→G	0.388	E83E (GAA→GAG) ‡	essG_1 →	Type VII secretion system protein EsaG
RA	SaCF001_Assembly_Unicycler_contig_7106057	277	A→G	0.625	I84V (ATT→GTT)	essG_1 →	Type VII secretion system protein EsaG
RA	SaCF001_Assembly_Unicycler_contig_7106057	11 days, 13:01:00	+G	0.058	coding (250/300 nt)	essG_1 →	Type VII secretion system protein EsaG
RA	SaCF001_Assembly_Unicycler_contig_7106057	283	G→C	0.2	E86Q (GAA→CAA)	essG_1 →	Type VII secretion system protein EsaG
RA	SaCF001_Assembly_Unicycler_contig_7106057	291	T→G	0.505	D88E (GAT→GAG)	essG_1 →	Type VII secretion system protein EsaG
RA	SaCF001_Assembly_Unicycler_contig_7106057	298	A→G	0.175	I91V (ATT→GTT)	essG_1 →	Type VII secretion system protein EsaG
RA	SaCF001_Assembly_Unicycler_contig_7106057	312	T→A	0.259	D95E (GAT→GAA)	essG_1 →	Type VII secretion system protein EsaG
RA	SaCF001_Assembly_Unicycler_contig_7106057	322	A→C	0.715	I99L (ATA→CTA)	essG_1 →	Type VII secretion system protein EsaG
RA	SaCF001_Assembly_Unicycler_contig_7106057	328	G→A	0.182	intergenic (+1/‑10)	essG_1 → / → essG_2	Type VII secretion system protein EsaG/Type VII secretion system protein EsaG
RA	SaCF001_Assembly_Unicycler_contig_7106057	331	A→C	0.319	intergenic (+4/‑7)	essG_1 → / → essG_2	Type VII secretion system protein EsaG/Type VII secretion system protein EsaG
RA	SaCF001_Assembly_Unicycler_contig_7106057	337	C→T	0.218	intergenic (+10/‑1)	essG_1 → / → essG_2	Type VII secretion system protein EsaG/Type VII secretion system protein EsaG
RA	SaCF001_Assembly_Unicycler_contig_7106057	342	C→T	0.138	T2I (ACT→ATT)	essG_2 →	Type VII secretion system protein EsaG
RA	SaCF001_Assembly_Unicycler_contig_7106057	351	A→G	0.239	E5G (GAA→GGA) ‡	essG_2 →	Type VII secretion system protein EsaG
RA	SaCF001_Assembly_Unicycler_contig_7106057	352	A→G	0.284	E5E (GAA→GAG) ‡	essG_2 →	Type VII secretion system protein EsaG
RA	SaCF001_Assembly_Unicycler_contig_7106057	355	G→A	0.687	K6K (AAG→AAA)	essG_2 →	Type VII secretion system protein EsaG
RA	SaCF001_Assembly_Unicycler_contig_7106057	362	C→G	0.126	Q9E (CAA→GAA)	essG_2 →	Type VII secretion system protein EsaG
RA	SaCF001_Assembly_Unicycler_contig_7106057	373	T→C	0.278	N12N (AAT→AAC)	essG_2 →	Type VII secretion system protein EsaG
RA	SaCF001_Assembly_Unicycler_contig_7106057	374	G→A	0.437	E13K (GAA→AAA) ‡	essG_2 →	Type VII secretion system protein EsaG
RA	SaCF001_Assembly_Unicycler_contig_7106057	376	A→G	0.276	E13E (GAA→GAG) ‡	essG_2 →	Type VII secretion system protein EsaG
RA	SaCF001_Assembly_Unicycler_contig_7106057	382	A→G	0.276	A15A (GCA→GCG)	essG_2 →	Type VII secretion system protein EsaG
RA	SaCF001_Assembly_Unicycler_contig_7106057	384	A→G	0.286	N16S (AAT→AGT)	essG_2 →	Type VII secretion system protein EsaG
RA	SaCF001_Assembly_Unicycler_contig_7106057	388	A→G	0.657	E17E (GAA→GAG)	essG_2 →	Type VII secretion system protein EsaG
RA	SaCF001_Assembly_Unicycler_contig_7106057	391	C→T	0.261	I18I (ATC→ATT)	essG_2 →	Type VII secretion system protein EsaG
RA	SaCF001_Assembly_Unicycler_contig_7106057	393	G→A	0.109	S19N (AGT→AAT)	essG_2 →	Type VII secretion system protein EsaG
RA	SaCF001_Assembly_Unicycler_contig_7106057	396	G→A	0.129	G20E (GGA→GAA) ‡	essG_2 →	Type VII secretion system protein EsaG
RA	SaCF001_Assembly_Unicycler_contig_7106057	397	A→G	0.229	G20G (GGA→GGG) ‡	essG_2 →	Type VII secretion system protein EsaG
RA	SaCF001_Assembly_Unicycler_contig_7106057	406	A→G	0.106	P23P (CCA→CCG)	essG_2 →	Type VII secretion system protein EsaG
RA	SaCF001_Assembly_Unicycler_contig_7106057	412	A→G	0.12	E25E (GAA→GAG)	essG_2 →	Type VII secretion system protein EsaG
RA	SaCF001_Assembly_Unicycler_contig_7106057	418	A→G	0.312	E27E (GAA→GAG)	essG_2 →	Type VII secretion system protein EsaG
RA	SaCF001_Assembly_Unicycler_contig_7106057	419	A→C	0.401	K28Q (AAA→CAA) ‡	essG_2 →	Type VII secretion system protein EsaG
RA	SaCF001_Assembly_Unicycler_contig_7106057	421	A→G	0.12	K28K (AAA→AAG) ‡	essG_2 →	Type VII secretion system protein EsaG
RA	SaCF001_Assembly_Unicycler_contig_7106057	426	A→T	0.385	Y30F (TAT→TTT)	essG_2 →	Type VII secretion system protein EsaG
RA	SaCF001_Assembly_Unicycler_contig_7106057	428	A→G	0.058	T31A (ACA→GCA) ‡	essG_2 →	Type VII secretion system protein EsaG
RA	SaCF001_Assembly_Unicycler_contig_7106057	429	C→T	0.063	T31I (ACA→ATA) ‡	essG_2 →	Type VII secretion system protein EsaG
RA	SaCF001_Assembly_Unicycler_contig_7106057	430	A→G	0.16	T31T (ACA→ACG) ‡	essG_2 →	Type VII secretion system protein EsaG
RA	SaCF001_Assembly_Unicycler_contig_7106057	433	T→A	0.305	I32I (ATT→ATA)	essG_2 →	Type VII secretion system protein EsaG
RA	SaCF001_Assembly_Unicycler_contig_7106057	436	C→T	0.38	A33A (GCC→GCT)	essG_2 →	Type VII secretion system protein EsaG
RA	SaCF001_Assembly_Unicycler_contig_7106057	439	C→T	0.382	Y34Y (TAC→TAT)	essG_2 →	Type VII secretion system protein EsaG
RA	SaCF001_Assembly_Unicycler_contig_7106057	440	G→A	0.169	V35I (GTA→ATA)	essG_2 →	Type VII secretion system protein EsaG
RA	SaCF001_Assembly_Unicycler_contig_7106057	443	G→A	0.231	D36N (GAT→AAT)	essG_2 →	Type VII secretion system protein EsaG
RA	SaCF001_Assembly_Unicycler_contig_7106057	449	G→A	0.231	E38K (GAA→AAA) ‡	essG_2 →	Type VII secretion system protein EsaG
RA	SaCF001_Assembly_Unicycler_contig_7106057	450	A→G	0.422	E38G (GAA→GGA) ‡	essG_2 →	Type VII secretion system protein EsaG
RA	SaCF001_Assembly_Unicycler_contig_7106057	454	T→A	0.176	G39G (GGT→GGA)	essG_2 →	Type VII secretion system protein EsaG
RA	SaCF001_Assembly_Unicycler_contig_7106057	457	A→T	0.193	G40G (GGA→GGT)	essG_2 →	Type VII secretion system protein EsaG
RA	SaCF001_Assembly_Unicycler_contig_7106057	460	G→A	0.197	E41E (GAG→GAA)	essG_2 →	Type VII secretion system protein EsaG
RA	SaCF001_Assembly_Unicycler_contig_7106057	461	G→A	0.184	V42I (GTT→ATT) ‡	essG_2 →	Type VII secretion system protein EsaG
RA	SaCF001_Assembly_Unicycler_contig_7106057	463	T→A	0.205	V42V (GTT→GTA) ‡	essG_2 →	Type VII secretion system protein EsaG
RA	SaCF001_Assembly_Unicycler_contig_7106057	466	T→C	0.214	V43V (GTT→GTC)	essG_2 →	Type VII secretion system protein EsaG
RA	SaCF001_Assembly_Unicycler_contig_7106057	486	G→A	0.096	G50E (GGA→GAA) ‡	essG_2 →	Type VII secretion system protein EsaG
RA	SaCF001_Assembly_Unicycler_contig_7106057	487	A→T	0.583	G50G (GGA→GGT) ‡	essG_2 →	Type VII secretion system protein EsaG
RA	SaCF001_Assembly_Unicycler_contig_7106057	493	A→T	0.579	E52D (GAA→GAT)	essG_2 →	Type VII secretion system protein EsaG
RA	SaCF001_Assembly_Unicycler_contig_7106057	496	T→C	0.626	D53D (GAT→GAC)	essG_2 →	Type VII secretion system protein EsaG
RA	SaCF001_Assembly_Unicycler_contig_7106057	499	G→A	0.197	L54L (TTG→TTA)	essG_2 →	Type VII secretion system protein EsaG
RA	SaCF001_Assembly_Unicycler_contig_7106057	514	T→C	0.61	D59D (GAT→GAC)	essG_2 →	Type VII secretion system protein EsaG
RA	SaCF001_Assembly_Unicycler_contig_7106057	517	T→A	0.59	I60I (ATT→ATA)	essG_2 →	Type VII secretion system protein EsaG
RA	SaCF001_Assembly_Unicycler_contig_7106057	608	A→G	0.171	K91E (AAA→GAA)	essG_2 →	Type VII secretion system protein EsaG
RA	SaCF001_Assembly_Unicycler_contig_7106057	616	T→G	0.14	D93E (GAT→GAG)	essG_2 →	Type VII secretion system protein EsaG
RA	SaCF001_Assembly_Unicycler_contig_7106057	617	T→C	0.14	L94L (TTA→CTA) ‡	essG_2 →	Type VII secretion system protein EsaG
RA	SaCF001_Assembly_Unicycler_contig_7106057	619	A→T	0.132	L94F (TTA→TTT) ‡	essG_2 →	Type VII secretion system protein EsaG
RA	SaCF001_Assembly_Unicycler_contig_7106057	625	G→A	0.14	P96P (CCG→CCA)	essG_2 →	Type VII secretion system protein EsaG
RA	SaCF001_Assembly_Unicycler_contig_7106057	637	T→C	0.143	C100C (TGT→TGC)	essG_2 →	Type VII secretion system protein EsaG
JC	SaCF001_Assembly_Unicycler_contig_890085	27934	Δ12 bp	0.092	coding (842‑853/2664 nt)	gyrA ←	DNA gyrase subunit A
RA	SaCF001_Assembly_Unicycler_contig_890085	28984	A→T	0.889	W592R (TGG→AGG)	gyrB ←	DNA gyrase subunit B
CF001-P2.14
evidence	seq id	position	mutation	freq	annotation	gene	description
RA	SaCF001_Assembly_Unicycler_contig_1264092	63995	G→A	0.231	intergenic (+253/–)	BDPGKNAE_02097 → / –	hypothetical protein/–
RA	SaCF001_Assembly_Unicycler_contig_1264092	64013	A→C	0.595	intergenic (+271/–)	BDPGKNAE_02097 → / –	hypothetical protein/–
RA	SaCF001_Assembly_Unicycler_contig_1264092	64021	C→T	0.175	intergenic (+279/–)	BDPGKNAE_02097 → / –	hypothetical protein/–
RA	SaCF001_Assembly_Unicycler_contig_1264092	64037	C→T	0.211	intergenic (+295/–)	BDPGKNAE_02097 → / –	hypothetical protein/–
RA	SaCF001_Assembly_Unicycler_contig_1264092	64073	C→A	0.167	intergenic (+331/–)	BDPGKNAE_02097 → / –	hypothetical protein/–
RA	SaCF001_Assembly_Unicycler_contig_1264092	64077	G→A	0.168	intergenic (+335/–)	BDPGKNAE_02097 → / –	hypothetical protein/–
RA	SaCF001_Assembly_Unicycler_contig_1264092	64081	C→T	0.187	intergenic (+339/–)	BDPGKNAE_02097 → / –	hypothetical protein/–
RA	SaCF001_Assembly_Unicycler_contig_1264092	64091	A→T	0.307	intergenic (+349/–)	BDPGKNAE_02097 → / –	hypothetical protein/–
RA	SaCF001_Assembly_Unicycler_contig_1363397	5	G→A	0.53	intergenic (–/+204)	– / ← ilvA	–/L‑threonine dehydratase biosynthetic IlvA
RA	SaCF001_Assembly_Unicycler_contig_1731248	497276	A→G	0.405	intergenic (‑212/‑357)	BDPGKNAE_00479 ← / → lspA	hypothetical protein/Lipoprotein signal peptidase
RA	SaCF001_Assembly_Unicycler_contig_1731248	680381	G→A	1	S108N (AGT→AAT)	parC →	DNA topoisomerase 4 subunit A
RA	SaCF001_Assembly_Unicycler_contig_1742457	17200	A→C	0.688	intergenic (+204/+619)	crcB_2 → / ← norB_4	Putative fluoride ion transporter CrcB/Quinolone resistance protein NorB
RA	SaCF001_Assembly_Unicycler_contig_1742457	17430	C→T	0.273	intergenic (+434/+389)	crcB_2 → / ← norB_4	Putative fluoride ion transporter CrcB/Quinolone resistance protein NorB
RA	SaCF001_Assembly_Unicycler_contig_1742457	17550	A→G	0.193	intergenic (+554/+269)	crcB_2 → / ← norB_4	Putative fluoride ion transporter CrcB/Quinolone resistance protein NorB
RA	SaCF001_Assembly_Unicycler_contig_1742457	17652	T→C	0.271	intergenic (+656/+167)	crcB_2 → / ← norB_4	Putative fluoride ion transporter CrcB/Quinolone resistance protein NorB
RA	SaCF001_Assembly_Unicycler_contig_1742457	17666	C→T	0.382	intergenic (+670/+153)	crcB_2 → / ← norB_4	Putative fluoride ion transporter CrcB/Quinolone resistance protein NorB
RA	SaCF001_Assembly_Unicycler_contig_1939667	39544	C→T	0.579	intergenic (‑308/–)	BDPGKNAE_02457 ← / –	hypothetical protein/–
RA	SaCF001_Assembly_Unicycler_contig_1939667	39566	A→G	0.795	intergenic (‑330/–)	BDPGKNAE_02457 ← / –	hypothetical protein/–
RA	SaCF001_Assembly_Unicycler_contig_2039095	747	Δ1 bp	0.597	intergenic (‑6/+42)	BDPGKNAE_02465 ← / ← BDPGKNAE_02466	tRNA‑Val/5S ribosomal RNA (partial)
RA	SaCF001_Assembly_Unicycler_contig_2039095	748	T→A	0.587	intergenic (‑7/+41)	BDPGKNAE_02465 ← / ← BDPGKNAE_02466	tRNA‑Val/5S ribosomal RNA (partial)
RA	SaCF001_Assembly_Unicycler_contig_2039095	749	C→A	0.587	intergenic (‑8/+40)	BDPGKNAE_02465 ← / ← BDPGKNAE_02466	tRNA‑Val/5S ribosomal RNA (partial)
RA	SaCF001_Assembly_Unicycler_contig_2039095	751	T→A	0.601	intergenic (‑10/+38)	BDPGKNAE_02465 ← / ← BDPGKNAE_02466	tRNA‑Val/5S ribosomal RNA (partial)
RA	SaCF001_Assembly_Unicycler_contig_2039095	752	T→C	0.6	intergenic (‑11/+37)	BDPGKNAE_02465 ← / ← BDPGKNAE_02466	tRNA‑Val/5S ribosomal RNA (partial)
RA	SaCF001_Assembly_Unicycler_contig_2039095	774	G→A	0.515	intergenic (‑33/+15)	BDPGKNAE_02465 ← / ← BDPGKNAE_02466	tRNA‑Val/5S ribosomal RNA (partial)
RA	SaCF001_Assembly_Unicycler_contig_2039095	38813	A→G	0.446	intergenic (‑550/–)	speA ← / –	Arginine decarboxylase/–
RA	SaCF001_Assembly_Unicycler_contig_2310989	193405	G→T	0.167	R443L (CGG→CTG)	sasG →	Surface protein G
RA	SaCF001_Assembly_Unicycler_contig_2310989	194150	G→A	0.514	intergenic (+738/‑324)	sasG → / → BDPGKNAE_00847	Surface protein G/Putative surface protein
RA	SaCF001_Assembly_Unicycler_contig_2310989	194173	G→T	0.51	intergenic (+761/‑301)	sasG → / → BDPGKNAE_00847	Surface protein G/Putative surface protein
RA	SaCF001_Assembly_Unicycler_contig_2712556	3655	T→C	0.342	intergenic (‑43/+27)	graR_3 ← / ← BDPGKNAE_02605	Response regulator protein GraR/IS6 family transposase IS257R1
RA	SaCF001_Assembly_Unicycler_contig_2712556	3663	A→T	0.299	intergenic (‑51/+19)	graR_3 ← / ← BDPGKNAE_02605	Response regulator protein GraR/IS6 family transposase IS257R1
RA	SaCF001_Assembly_Unicycler_contig_2712556	3681	T→C	0.359	intergenic (‑69/+1)	graR_3 ← / ← BDPGKNAE_02605	Response regulator protein GraR/IS6 family transposase IS257R1
RA	SaCF001_Assembly_Unicycler_contig_2712556	3718	C→G	0.33	S213S (TCG→TCC)	BDPGKNAE_02605 ←	IS6 family transposase IS257R1
RA	SaCF001_Assembly_Unicycler_contig_2712556	3745	G→A	0.247	R204R (CGC→CGT)	BDPGKNAE_02605 ←	IS6 family transposase IS257R1
RA	SaCF001_Assembly_Unicycler_contig_2712556	3966	T→C	0.284	I131V (ATT→GTT)	BDPGKNAE_02605 ←	IS6 family transposase IS257R1
RA	SaCF001_Assembly_Unicycler_contig_2712556	3979	T→C	0.3	K126K (AAA→AAG)	BDPGKNAE_02605 ←	IS6 family transposase IS257R1
RA	SaCF001_Assembly_Unicycler_contig_2712556	4074	T→C	0.177	T95A (ACA→GCA)	BDPGKNAE_02605 ←	IS6 family transposase IS257R1
RA	SaCF001_Assembly_Unicycler_contig_2810974	303	C→A	0.364	R26R (CGC→CGA)	BDPGKNAE_02615 →	hypothetical protein
RA	SaCF001_Assembly_Unicycler_contig_2810974	304	C→A	0.363	R27R (CGA→AGA)	BDPGKNAE_02615 →	hypothetical protein
RA	SaCF001_Assembly_Unicycler_contig_2810974	320	T→A	0.367	F32Y (TTT→TAT)	BDPGKNAE_02615 →	hypothetical protein
RA	SaCF001_Assembly_Unicycler_contig_2810974	426	C→T	0.348	D67D (GAC→GAT)	BDPGKNAE_02615 →	hypothetical protein
RA	SaCF001_Assembly_Unicycler_contig_2810974	552	T→C	1	I109I (ATT→ATC)	BDPGKNAE_02615 →	hypothetical protein
RA	SaCF001_Assembly_Unicycler_contig_2810974	555	T→G	1	S110S (TCT→TCG)	BDPGKNAE_02615 →	hypothetical protein
RA	SaCF001_Assembly_Unicycler_contig_2810974	591	G→A	0.5	E122E (GAG→GAA)	BDPGKNAE_02615 →	hypothetical protein
RA	SaCF001_Assembly_Unicycler_contig_2810974	594	A→G	0.5	L123L (TTA→TTG)	BDPGKNAE_02615 →	hypothetical protein
RA	SaCF001_Assembly_Unicycler_contig_2810974	765	A→T	1	V180V (GTA→GTT)	BDPGKNAE_02615 →	hypothetical protein
RA	SaCF001_Assembly_Unicycler_contig_2810974	782	A→G	1	N186S (AAT→AGT)	BDPGKNAE_02615 →	hypothetical protein
RA	SaCF001_Assembly_Unicycler_contig_2810974	786	T→A	1	D187E (GAT→GAA)	BDPGKNAE_02615 →	hypothetical protein
RA	SaCF001_Assembly_Unicycler_contig_2810974	921	T→C	0.5	I232I (ATT→ATC)	BDPGKNAE_02615 →	hypothetical protein
RA	SaCF001_Assembly_Unicycler_contig_2810974	936	A→G	0.545	L237L (TTA→TTG)	BDPGKNAE_02615 →	hypothetical protein
RA	SaCF001_Assembly_Unicycler_contig_2810974	940	A→C	0.556	K239Q (AAA→CAA)	BDPGKNAE_02615 →	hypothetical protein
RA	SaCF001_Assembly_Unicycler_contig_2810974	948	G→A	0.5	K241K (AAG→AAA)	BDPGKNAE_02615 →	hypothetical protein
RA	SaCF001_Assembly_Unicycler_contig_2810974	963	C→T	0.488	N246N (AAC→AAT)	BDPGKNAE_02615 →	hypothetical protein
RA	SaCF001_Assembly_Unicycler_contig_2810974	972	T→C	0.5	D249D (GAT→GAC)	BDPGKNAE_02615 →	hypothetical protein
RA	SaCF001_Assembly_Unicycler_contig_2810974	981	T→G	0.535	R252R (CGT→CGG)	BDPGKNAE_02615 →	hypothetical protein
RA	SaCF001_Assembly_Unicycler_contig_2810974	987	T→C	0.535	D254D (GAT→GAC)	BDPGKNAE_02615 →	hypothetical protein
RA	SaCF001_Assembly_Unicycler_contig_2810974	1005	A→T	0.513	A260A (GCA→GCT)	BDPGKNAE_02615 →	hypothetical protein
RA	SaCF001_Assembly_Unicycler_contig_2810974	1059	T→C	0.5	A278A (GCT→GCC)	BDPGKNAE_02615 →	hypothetical protein
RA	SaCF001_Assembly_Unicycler_contig_2810974	1074	T→C	0.569	N283N (AAT→AAC)	BDPGKNAE_02615 →	hypothetical protein
RA	SaCF001_Assembly_Unicycler_contig_2810974	1083	A→C	0.568	G286G (GGA→GGC)	BDPGKNAE_02615 →	hypothetical protein
RA	SaCF001_Assembly_Unicycler_contig_2810974	1110	A→G	0.542	Q295Q (CAA→CAG)	BDPGKNAE_02615 →	hypothetical protein
RA	SaCF001_Assembly_Unicycler_contig_2810974	1227	G→A	0.429	T334T (ACG→ACA)	BDPGKNAE_02615 →	hypothetical protein
RA	SaCF001_Assembly_Unicycler_contig_2810974	1309	G→T	0.393	L8F (TTG→TTT)	BDPGKNAE_02616 →	hypothetical protein
RA	SaCF001_Assembly_Unicycler_contig_2810974	1333	T→A	0.312	S16S (TCT→TCA)	BDPGKNAE_02616 →	hypothetical protein
RA	SaCF001_Assembly_Unicycler_contig_2810974	1334	A→C	0.315	I17L (ATT→CTT)	BDPGKNAE_02616 →	hypothetical protein
RA	SaCF001_Assembly_Unicycler_contig_2810974	1338	A→G	0.321	D18G (GAT→GGT)	BDPGKNAE_02616 →	hypothetical protein
RA	SaCF001_Assembly_Unicycler_contig_2810974	1343	C→G	0.373	L20V (CTT→GTT)	BDPGKNAE_02616 →	hypothetical protein
RA	SaCF001_Assembly_Unicycler_contig_2810974	1348	G→T	0.4	G21G (GGG→GGT)	BDPGKNAE_02616 →	hypothetical protein
RA	SaCF001_Assembly_Unicycler_contig_2810974	1351	T→C	0.38	D22D (GAT→GAC)	BDPGKNAE_02616 →	hypothetical protein
RA	SaCF001_Assembly_Unicycler_contig_2810974	1358	G→A	0.382	G25S (GGT→AGT)	BDPGKNAE_02616 →	hypothetical protein
RA	SaCF001_Assembly_Unicycler_contig_2810974	1369	T→A	0.404	V28V (GTT→GTA)	BDPGKNAE_02616 →	hypothetical protein
RA	SaCF001_Assembly_Unicycler_contig_2810974	1375	T→G	0.393	T30T (ACT→ACG)	BDPGKNAE_02616 →	hypothetical protein
RA	SaCF001_Assembly_Unicycler_contig_2810974	1387	G→A	0.291	L34L (TTG→TTA)	BDPGKNAE_02616 →	hypothetical protein
RA	SaCF001_Assembly_Unicycler_contig_2810974	1388	A→G	0.291	I35V (ATA→GTA)	BDPGKNAE_02616 →	hypothetical protein
RA	SaCF001_Assembly_Unicycler_contig_2810974	1396	A→G	0.301	L37L (TTA→TTG)	BDPGKNAE_02616 →	hypothetical protein
RA	SaCF001_Assembly_Unicycler_contig_2810974	1397	A→G	0.301	I38V (ATT→GTT)	BDPGKNAE_02616 →	hypothetical protein
RA	SaCF001_Assembly_Unicycler_contig_2810974	1412	C→A	0.267	H43N (CAT→AAT) ‡	BDPGKNAE_02616 →	hypothetical protein
RA	SaCF001_Assembly_Unicycler_contig_2810974	1414	T→A	0.271	H43Q (CAT→CAA) ‡	BDPGKNAE_02616 →	hypothetical protein
RA	SaCF001_Assembly_Unicycler_contig_2810974	1422	C→G	0.299	T46S (ACT→AGT)	BDPGKNAE_02616 →	hypothetical protein
RA	SaCF001_Assembly_Unicycler_contig_2810974	1435	A→G	0.086	G50G (GGA→GGG)	BDPGKNAE_02616 →	hypothetical protein
RA	SaCF001_Assembly_Unicycler_contig_2810974	1437	G→A	0.081	R51Q (CGA→CAA) ‡	BDPGKNAE_02616 →	hypothetical protein
RA	SaCF001_Assembly_Unicycler_contig_2810974	1438	A→T	0.085	R51R (CGA→CGT) ‡	BDPGKNAE_02616 →	hypothetical protein
RA	SaCF001_Assembly_Unicycler_contig_2810974	1442	A→G	0.085	I53V (ATT→GTT)	BDPGKNAE_02616 →	hypothetical protein
RA	SaCF001_Assembly_Unicycler_contig_2810974	1445	G→A	0.085	A54T (GCA→ACA) ‡	BDPGKNAE_02616 →	hypothetical protein
RA	SaCF001_Assembly_Unicycler_contig_2810974	1446	C→T	0.083	A54V (GCA→GTA) ‡	BDPGKNAE_02616 →	hypothetical protein
RA	SaCF001_Assembly_Unicycler_contig_2810974	1450	G→A	0.086	L55L (TTG→TTA)	BDPGKNAE_02616 →	hypothetical protein
RA	SaCF001_Assembly_Unicycler_contig_2810974	1454	A→G	0.079	I57V (ATT→GTT)	BDPGKNAE_02616 →	hypothetical protein
RA	SaCF001_Assembly_Unicycler_contig_2810974	1465	T→C	0.106	G60G (GGT→GGC)	BDPGKNAE_02616 →	hypothetical protein
RA	SaCF001_Assembly_Unicycler_contig_2810974	1498	A→G	0.302	Q71Q (CAA→CAG)	BDPGKNAE_02616 →	hypothetical protein
RA	SaCF001_Assembly_Unicycler_contig_2810974	1501	G→A	0.327	V72V (GTG→GTA)	BDPGKNAE_02616 →	hypothetical protein
RA	SaCF001_Assembly_Unicycler_contig_2810974	1510	A→G	0.491	A75A (GCA→GCG)	BDPGKNAE_02616 →	hypothetical protein
RA	SaCF001_Assembly_Unicycler_contig_2810974	1514	T→G	0.5	S77A (TCT→GCT) ‡	BDPGKNAE_02616 →	hypothetical protein
RA	SaCF001_Assembly_Unicycler_contig_2810974	1516	T→A	0.491	S77S (TCT→TCA) ‡	BDPGKNAE_02616 →	hypothetical protein
RA	SaCF001_Assembly_Unicycler_contig_2810974	1520	A→G	0.491	I79V (ATT→GTT)	BDPGKNAE_02616 →	hypothetical protein
RA	SaCF001_Assembly_Unicycler_contig_2810974	1683	G→A	0.577	V42V (GTG→GTA)	BDPGKNAE_02617 →	hypothetical protein
RA	SaCF001_Assembly_Unicycler_contig_2810974	1772	C→T	0.3	A72V (GCA→GTA)	BDPGKNAE_02617 →	hypothetical protein
RA	SaCF001_Assembly_Unicycler_contig_2810974	1893	T→C	0.667	S112S (AGT→AGC)	BDPGKNAE_02617 →	hypothetical protein
RA	SaCF001_Assembly_Unicycler_contig_2810974	2074	A→T	0.386	I33I (ATA→ATT)	BDPGKNAE_02618 →	hypothetical protein
RA	SaCF001_Assembly_Unicycler_contig_2810974	2275	T→C	0.385	D100D (GAT→GAC)	BDPGKNAE_02618 →	hypothetical protein
RA	SaCF001_Assembly_Unicycler_contig_2810974	2293	G→A	0.424	L106L (TTG→TTA)	BDPGKNAE_02618 →	hypothetical protein
RA	SaCF001_Assembly_Unicycler_contig_2810974	2497	T→C	0.466	F174F (TTT→TTC)	BDPGKNAE_02618 →	hypothetical protein
RA	SaCF001_Assembly_Unicycler_contig_2810974	4306	C→T	0.464	N777N (AAC→AAT)	BDPGKNAE_02618 →	hypothetical protein
RA	SaCF001_Assembly_Unicycler_contig_2810974	5511	A→G	0.6	T329T (ACA→ACG)	BDPGKNAE_02619 →	hypothetical protein
RA	SaCF001_Assembly_Unicycler_contig_2810974	5781	T→A	0.464	I419I (ATT→ATA)	BDPGKNAE_02619 →	hypothetical protein
RA	SaCF001_Assembly_Unicycler_contig_2810974	5962	C→T	0.493	Y25Y (TAC→TAT)	BDPGKNAE_02620 →	hypothetical protein
RA	SaCF001_Assembly_Unicycler_contig_2810974	6097	A→T	0.456	R70R (CGA→CGT)	BDPGKNAE_02620 →	hypothetical protein
RA	SaCF001_Assembly_Unicycler_contig_2810974	6185	T→C	0.333	L100L (TTA→CTA)	BDPGKNAE_02620 →	hypothetical protein
RA	SaCF001_Assembly_Unicycler_contig_2810974	6289	C→T	0.28	C134C (TGC→TGT)	BDPGKNAE_02620 →	hypothetical protein
RA	SaCF001_Assembly_Unicycler_contig_2810974	6343	A→G	0.525	K152K (AAA→AAG)	BDPGKNAE_02620 →	hypothetical protein
RA	SaCF001_Assembly_Unicycler_contig_2810974	6367	A→G	0.591	L160L (TTA→TTG)	BDPGKNAE_02620 →	hypothetical protein
RA	SaCF001_Assembly_Unicycler_contig_2810974	6439	C→T	0.469	D184D (GAC→GAT)	BDPGKNAE_02620 →	hypothetical protein
RA	SaCF001_Assembly_Unicycler_contig_2810974	6442	A→G	0.454	L185L (TTA→TTG)	BDPGKNAE_02620 →	hypothetical protein
RA	SaCF001_Assembly_Unicycler_contig_2810974	6481	T→G	0.445	G198G (GGT→GGG)	BDPGKNAE_02620 →	hypothetical protein
RA	SaCF001_Assembly_Unicycler_contig_2810974	6484	T→C	0.444	N199N (AAT→AAC)	BDPGKNAE_02620 →	hypothetical protein
RA	SaCF001_Assembly_Unicycler_contig_2810974	6586	C→A	0.435	V233V (GTC→GTA)	BDPGKNAE_02620 →	hypothetical protein
RA	SaCF001_Assembly_Unicycler_contig_2810974	7894	T→C	0.386	V57A (GTT→GCT)	BDPGKNAE_02621 →	hypothetical protein
RA	SaCF001_Assembly_Unicycler_contig_2810974	9323	T→C	0.522	R182R (CGT→CGC)	BDPGKNAE_02622 →	hypothetical protein
RA	SaCF001_Assembly_Unicycler_contig_2810974	9808	A→G	0.524	intergenic (+28/‑81)	BDPGKNAE_02623 → / → BDPGKNAE_02624	hypothetical protein/IS30 family transposase ISSau5
RA	SaCF001_Assembly_Unicycler_contig_2810974	9921	C→T	0.545	D11D (GAC→GAT)	BDPGKNAE_02624 →	IS30 family transposase ISSau5
RA	SaCF001_Assembly_Unicycler_contig_2810974	10008	A→G	0.447	A40A (GCA→GCG)	BDPGKNAE_02624 →	IS30 family transposase ISSau5
RA	SaCF001_Assembly_Unicycler_contig_2810974	10619	C→G	0.298	Q22E (CAA→GAA)	BDPGKNAE_02625 →	IS30 family transposase ISSau5
RA	SaCF001_Assembly_Unicycler_contig_2810974	10645	C→T	0.338	S30S (AGC→AGT)	BDPGKNAE_02625 →	IS30 family transposase ISSau5
RA	SaCF001_Assembly_Unicycler_contig_2810974	10698	T→C	0.617	V48A (GTA→GCA)	BDPGKNAE_02625 →	IS30 family transposase ISSau5
RA	SaCF001_Assembly_Unicycler_contig_2810974	10790	A→G	0.466	T79A (ACA→GCA)	BDPGKNAE_02625 →	IS30 family transposase ISSau5
RA	SaCF001_Assembly_Unicycler_contig_3238964	74	A→C	0.64	intergenic (–/‑449)	– / → adhE	–/Aldehyde‑alcohol dehydrogenase
RA	SaCF001_Assembly_Unicycler_contig_3238964	83	A→G	0.621	intergenic (–/‑440)	– / → adhE	–/Aldehyde‑alcohol dehydrogenase
RA	SaCF001_Assembly_Unicycler_contig_3238964	193	T→G	0.355	intergenic (–/‑330)	– / → adhE	–/Aldehyde‑alcohol dehydrogenase
RA	SaCF001_Assembly_Unicycler_contig_3238964	149647	C→T	0.148	intergenic (+113/‑147)	BDPGKNAE_01075 → / → cmoB	IS110 family transposase ISSep2/tRNA U34 carboxymethyltransferase
RA	SaCF001_Assembly_Unicycler_contig_333121	83	G→A	0.122	noncoding (32/78 nt)	BDPGKNAE_02647 ←	5S ribosomal RNA (partial)
RA	SaCF001_Assembly_Unicycler_contig_333121	130	T→A	0.119	intergenic (‑16/+61)	BDPGKNAE_02647 ← / ← BDPGKNAE_02648	5S ribosomal RNA (partial)/23S ribosomal RNA
RA	SaCF001_Assembly_Unicycler_contig_333121	1528	A→T	0.331	noncoding (1582/2919 nt)	BDPGKNAE_02648 ←	23S ribosomal RNA
RA	SaCF001_Assembly_Unicycler_contig_333121	1632	C→T	0.05	noncoding (1478/2919 nt)	BDPGKNAE_02648 ←	23S ribosomal RNA
RA	SaCF001_Assembly_Unicycler_contig_333121	2684	C→T	0.137	noncoding (426/2919 nt)	BDPGKNAE_02648 ←	23S ribosomal RNA
RA	SaCF001_Assembly_Unicycler_contig_333121	2851	G→A	0.059	noncoding (259/2919 nt)	BDPGKNAE_02648 ←	23S ribosomal RNA
RA	SaCF001_Assembly_Unicycler_contig_362777	135	T→C	0.488	D36D (GAT→GAC)	essG_3 →	Type VII secretion system protein EsaG
RA	SaCF001_Assembly_Unicycler_contig_362777	143	G→A	0.119	R39K (AGA→AAA)	essG_3 →	Type VII secretion system protein EsaG
RA	SaCF001_Assembly_Unicycler_contig_362777	147	A→T	0.249	E40D (GAA→GAT)	essG_3 →	Type VII secretion system protein EsaG
RA	SaCF001_Assembly_Unicycler_contig_362777	149	G→A	0.111	G41D (GGT→GAT) ‡	essG_3 →	Type VII secretion system protein EsaG
RA	SaCF001_Assembly_Unicycler_contig_362777	150	T→C	0.152	G41G (GGT→GGC) ‡	essG_3 →	Type VII secretion system protein EsaG
RA	SaCF001_Assembly_Unicycler_contig_362777	151	G→A	0.447	E42K (GAA→AAA)	essG_3 →	Type VII secretion system protein EsaG
RA	SaCF001_Assembly_Unicycler_contig_362777	156	A→G	0.183	L43L (TTA→TTG)	essG_3 →	Type VII secretion system protein EsaG
RA	SaCF001_Assembly_Unicycler_contig_362777	159	A→T	0.196	K44N (AAA→AAT)	essG_3 →	Type VII secretion system protein EsaG
RA	SaCF001_Assembly_Unicycler_contig_362777	162	T→A	0.127	V45V (GTT→GTA)	essG_3 →	Type VII secretion system protein EsaG
RA	SaCF001_Assembly_Unicycler_contig_362777	163	T→G	0.073	S46A (TCA→GCA) ‡	essG_3 →	Type VII secretion system protein EsaG
RA	SaCF001_Assembly_Unicycler_contig_362777	164	C→T	0.069	S46L (TCA→TTA) ‡	essG_3 →	Type VII secretion system protein EsaG
RA	SaCF001_Assembly_Unicycler_contig_362777	165	A→T	0.119	S46S (TCA→TCT) ‡	essG_3 →	Type VII secretion system protein EsaG
RA	SaCF001_Assembly_Unicycler_contig_362777	175	A→G	0.143	I50V (ATT→GTT)	essG_3 →	Type VII secretion system protein EsaG
RA	SaCF001_Assembly_Unicycler_contig_362777	186	A→G	0.341	I53M (ATA→ATG)	essG_3 →	Type VII secretion system protein EsaG
RA	SaCF001_Assembly_Unicycler_contig_362777	203	A→C	0.196	Q59P (CAA→CCA)	essG_3 →	Type VII secretion system protein EsaG
RA	SaCF001_Assembly_Unicycler_contig_362777	205	A→G	0.484	I60V (ATA→GTA)	essG_3 →	Type VII secretion system protein EsaG
RA	SaCF001_Assembly_Unicycler_contig_362777	222	C→T	0.089	Y65Y (TAC→TAT)	essG_3 →	Type VII secretion system protein EsaG
RA	SaCF001_Assembly_Unicycler_contig_362777	227	A→T	0.108	K67M (AAG→ATG)	essG_3 →	Type VII secretion system protein EsaG
RA	SaCF001_Assembly_Unicycler_contig_362777	382	G→A	0.419	intergenic (+64/‑144)	essG_3 → / → BDPGKNAE_02681	Type VII secretion system protein EsaG/hypothetical protein
RA	SaCF001_Assembly_Unicycler_contig_362777	390	T→G	0.429	intergenic (+72/‑136)	essG_3 → / → BDPGKNAE_02681	Type VII secretion system protein EsaG/hypothetical protein
RA	SaCF001_Assembly_Unicycler_contig_362777	394	G→A	0.407	intergenic (+76/‑132)	essG_3 → / → BDPGKNAE_02681	Type VII secretion system protein EsaG/hypothetical protein
JC	SaCF001_Assembly_Unicycler_contig_362777	403	Δ4 bp	0.471	intergenic (+85/‑120)	essG_3 → / → BDPGKNAE_02681	Type VII secretion system protein EsaG/hypothetical protein
JC	SaCF001_Assembly_Unicycler_contig_362777	523	+GTAA	0.363	intergenic (+205/‑3)	essG_3 → / → BDPGKNAE_02681	Type VII secretion system protein EsaG/hypothetical protein
RA	SaCF001_Assembly_Unicycler_contig_362777	537	A→G	0.568	K4K (AAA→AAG)	BDPGKNAE_02681 →	hypothetical protein
RA	SaCF001_Assembly_Unicycler_contig_362777	546	T→A	0.49	I7I (ATT→ATA)	BDPGKNAE_02681 →	hypothetical protein
RA	SaCF001_Assembly_Unicycler_contig_362777	549	T→C	0.5	D8D (GAT→GAC)	BDPGKNAE_02681 →	hypothetical protein
RA	SaCF001_Assembly_Unicycler_contig_362777	551	C→T	0.5	T9I (ACT→ATT)	BDPGKNAE_02681 →	hypothetical protein
RA	SaCF001_Assembly_Unicycler_contig_362777	567	C→T	0.518	G14G (GGC→GGT)	BDPGKNAE_02681 →	hypothetical protein
RA	SaCF001_Assembly_Unicycler_contig_362777	586	A→G	0.561	I21V (ATA→GTA) ‡	BDPGKNAE_02681 →	hypothetical protein
RA	SaCF001_Assembly_Unicycler_contig_362777	587	T→C	0.561	I21T (ATA→ACA) ‡	BDPGKNAE_02681 →	hypothetical protein
RA	SaCF001_Assembly_Unicycler_contig_362777	594	G→A	0.553	L23L (TTG→TTA)	BDPGKNAE_02681 →	hypothetical protein
RA	SaCF001_Assembly_Unicycler_contig_362777	598	T→A	0.424	L25M (TTG→ATG)	BDPGKNAE_02681 →	hypothetical protein
RA	SaCF001_Assembly_Unicycler_contig_362777	616	T→C	0.448	L31L (TTG→CTG) ‡	BDPGKNAE_02681 →	hypothetical protein
RA	SaCF001_Assembly_Unicycler_contig_362777	618	G→A	0.448	L31L (TTG→TTA) ‡	BDPGKNAE_02681 →	hypothetical protein
RA	SaCF001_Assembly_Unicycler_contig_362777	697	G→A	0.588	V58I (GTA→ATA)	BDPGKNAE_02681 →	hypothetical protein
RA	SaCF001_Assembly_Unicycler_contig_362777	741	A→G	0.6	K72K (AAA→AAG)	BDPGKNAE_02681 →	hypothetical protein
RA	SaCF001_Assembly_Unicycler_contig_362777	747	T→C	0.63	S74S (AGT→AGC)	BDPGKNAE_02681 →	hypothetical protein
RA	SaCF001_Assembly_Unicycler_contig_362777	762	A→G	0.692	K79K (AAA→AAG)	BDPGKNAE_02681 →	hypothetical protein
RA	SaCF001_Assembly_Unicycler_contig_362777	774	T→C	0.6	A83A (GCT→GCC)	BDPGKNAE_02681 →	hypothetical protein
RA	SaCF001_Assembly_Unicycler_contig_362777	787	G→A	0.611	V88I (GTT→ATT)	BDPGKNAE_02681 →	hypothetical protein
RA	SaCF001_Assembly_Unicycler_contig_362777	799	T→C	0.632	L92L (TTA→CTA)	BDPGKNAE_02681 →	hypothetical protein
RA	SaCF001_Assembly_Unicycler_contig_362777	813	T→C	0.613	T96T (ACT→ACC)	BDPGKNAE_02681 →	hypothetical protein
RA	SaCF001_Assembly_Unicycler_contig_362777	815	T→C	0.613	V97A (GTA→GCA)	BDPGKNAE_02681 →	hypothetical protein
RA	SaCF001_Assembly_Unicycler_contig_362777	826	C→A	0.552	L101M (CTG→ATG) ‡	BDPGKNAE_02681 →	hypothetical protein
RA	SaCF001_Assembly_Unicycler_contig_362777	827	T→C	0.533	L101P (CTG→CCG) ‡	BDPGKNAE_02681 →	hypothetical protein
RA	SaCF001_Assembly_Unicycler_contig_362777	828	G→A	0.533	L101L (CTG→CTA) ‡	BDPGKNAE_02681 →	hypothetical protein
RA	SaCF001_Assembly_Unicycler_contig_362777	834	T→C	0.5	N103N (AAT→AAC)	BDPGKNAE_02681 →	hypothetical protein
RA	SaCF001_Assembly_Unicycler_contig_362777	848	C→T	0.486	A108V (GCA→GTA) ‡	BDPGKNAE_02681 →	hypothetical protein
RA	SaCF001_Assembly_Unicycler_contig_362777	849	A→T	0.486	A108A (GCA→GCT) ‡	BDPGKNAE_02681 →	hypothetical protein
RA	SaCF001_Assembly_Unicycler_contig_362777	861	C→T	0.35	N112N (AAC→AAT)	BDPGKNAE_02681 →	hypothetical protein
RA	SaCF001_Assembly_Unicycler_contig_362777	895	T→A	0.344	S124T (TCG→ACG)	BDPGKNAE_02681 →	hypothetical protein
RA	SaCF001_Assembly_Unicycler_contig_362777	915	C→T	0.379	S130S (AGC→AGT)	BDPGKNAE_02681 →	hypothetical protein
RA	SaCF001_Assembly_Unicycler_contig_362777	921	A→G	0.556	L132L (TTA→TTG)	BDPGKNAE_02681 →	hypothetical protein
RA	SaCF001_Assembly_Unicycler_contig_362777	1020	T→C	0.635	T165T (ACT→ACC)	BDPGKNAE_02681 →	hypothetical protein
RA	SaCF001_Assembly_Unicycler_contig_362777	1030	T→G	0.628	S169A (TCA→GCA)	BDPGKNAE_02681 →	hypothetical protein
RA	SaCF001_Assembly_Unicycler_contig_362777	1049	A→G	0.526	K175R (AAA→AGA)	BDPGKNAE_02681 →	hypothetical protein
RA	SaCF001_Assembly_Unicycler_contig_362777	1211	C→T	0.353	intergenic (+2/‑145)	BDPGKNAE_02681 → / → BDPGKNAE_02682	hypothetical protein/hypothetical protein
RA	SaCF001_Assembly_Unicycler_contig_362777	2353	A→G	0.321	intergenic (+32/–)	BDPGKNAE_02683 → / –	hypothetical protein/–
RA	SaCF001_Assembly_Unicycler_contig_362777	2355	T→A	0.321	intergenic (+34/–)	BDPGKNAE_02683 → / –	hypothetical protein/–
RA	SaCF001_Assembly_Unicycler_contig_362777	2356	T→G	0.321	intergenic (+35/–)	BDPGKNAE_02683 → / –	hypothetical protein/–
RA	SaCF001_Assembly_Unicycler_contig_362777	2357	G→A	0.321	intergenic (+36/–)	BDPGKNAE_02683 → / –	hypothetical protein/–
RA	SaCF001_Assembly_Unicycler_contig_362777	2369	A→G	0.515	intergenic (+48/–)	BDPGKNAE_02683 → / –	hypothetical protein/–
JC	SaCF001_Assembly_Unicycler_contig_362777	2391	48 bp→24 bp	0.553	intergenic (+70/–)	BDPGKNAE_02683 → / –	hypothetical protein/–
RA	SaCF001_Assembly_Unicycler_contig_362777	2443	G→A	0.121	intergenic (+122/–)	BDPGKNAE_02683 → / –	hypothetical protein/–
RA	SaCF001_Assembly_Unicycler_contig_362777	2452	C→T	0.387	intergenic (+131/–)	BDPGKNAE_02683 → / –	hypothetical protein/–
RA	SaCF001_Assembly_Unicycler_contig_362777	2457	C→T	0.11	intergenic (+136/–)	BDPGKNAE_02683 → / –	hypothetical protein/–
RA	SaCF001_Assembly_Unicycler_contig_362777	2467	A→G	0.075	intergenic (+146/–)	BDPGKNAE_02683 → / –	hypothetical protein/–
RA	SaCF001_Assembly_Unicycler_contig_362777	2471	T→C	0.268	intergenic (+150/–)	BDPGKNAE_02683 → / –	hypothetical protein/–
RA	SaCF001_Assembly_Unicycler_contig_362777	2475	G→A	0.131	intergenic (+154/–)	BDPGKNAE_02683 → / –	hypothetical protein/–
RA	SaCF001_Assembly_Unicycler_contig_362777	2476	T→C	0.067	intergenic (+155/–)	BDPGKNAE_02683 → / –	hypothetical protein/–
RA	SaCF001_Assembly_Unicycler_contig_362777	2477	G→A	0.062	intergenic (+156/–)	BDPGKNAE_02683 → / –	hypothetical protein/–
RA	SaCF001_Assembly_Unicycler_contig_362777	2480	A→T	0.062	intergenic (+159/–)	BDPGKNAE_02683 → / –	hypothetical protein/–
RA	SaCF001_Assembly_Unicycler_contig_362777	2482	G→A	0.127	intergenic (+161/–)	BDPGKNAE_02683 → / –	hypothetical protein/–
RA	SaCF001_Assembly_Unicycler_contig_362777	2485	T→C	0.265	intergenic (+164/–)	BDPGKNAE_02683 → / –	hypothetical protein/–
RA	SaCF001_Assembly_Unicycler_contig_362777	2487	G→A	0.307	intergenic (+166/–)	BDPGKNAE_02683 → / –	hypothetical protein/–
RA	SaCF001_Assembly_Unicycler_contig_362777	2488	C→T	0.062	intergenic (+167/–)	BDPGKNAE_02683 → / –	hypothetical protein/–
RA	SaCF001_Assembly_Unicycler_contig_362777	2489	G→A	0.061	intergenic (+168/–)	BDPGKNAE_02683 → / –	hypothetical protein/–
RA	SaCF001_Assembly_Unicycler_contig_362777	2501	A→G	0.297	intergenic (+180/–)	BDPGKNAE_02683 → / –	hypothetical protein/–
RA	SaCF001_Assembly_Unicycler_contig_362777	2503	G→A	0.182	intergenic (+182/–)	BDPGKNAE_02683 → / –	hypothetical protein/–
RA	SaCF001_Assembly_Unicycler_contig_362777	2508	G→T	0.204	intergenic (+187/–)	BDPGKNAE_02683 → / –	hypothetical protein/–
RA	SaCF001_Assembly_Unicycler_contig_362777	2509	C→T	0.41	intergenic (+188/–)	BDPGKNAE_02683 → / –	hypothetical protein/–
RA	SaCF001_Assembly_Unicycler_contig_362777	2512	C→T	0.282	intergenic (+191/–)	BDPGKNAE_02683 → / –	hypothetical protein/–
RA	SaCF001_Assembly_Unicycler_contig_362777	2521	G→A	0.169	intergenic (+200/–)	BDPGKNAE_02683 → / –	hypothetical protein/–
RA	SaCF001_Assembly_Unicycler_contig_362777	2527	G→A	0.151	intergenic (+206/–)	BDPGKNAE_02683 → / –	hypothetical protein/–
RA	SaCF001_Assembly_Unicycler_contig_362777	2536	G→A	0.481	intergenic (+215/–)	BDPGKNAE_02683 → / –	hypothetical protein/–
RA	SaCF001_Assembly_Unicycler_contig_362777	2543	G→A	0.271	intergenic (+222/–)	BDPGKNAE_02683 → / –	hypothetical protein/–
RA	SaCF001_Assembly_Unicycler_contig_362777	2551	A→T	0.227	intergenic (+230/–)	BDPGKNAE_02683 → / –	hypothetical protein/–
RA	SaCF001_Assembly_Unicycler_contig_362777	2557	A→C	0.27	intergenic (+236/–)	BDPGKNAE_02683 → / –	hypothetical protein/–
RA	SaCF001_Assembly_Unicycler_contig_362777	2563	C→A	0.269	intergenic (+242/–)	BDPGKNAE_02683 → / –	hypothetical protein/–
RA	SaCF001_Assembly_Unicycler_contig_362777	2565	G→A	0.246	intergenic (+244/–)	BDPGKNAE_02683 → / –	hypothetical protein/–
RA	SaCF001_Assembly_Unicycler_contig_362777	2567	G→T	0.246	intergenic (+246/–)	BDPGKNAE_02683 → / –	hypothetical protein/–
RA	SaCF001_Assembly_Unicycler_contig_362777	2569	A→T	0.246	intergenic (+248/–)	BDPGKNAE_02683 → / –	hypothetical protein/–
RA	SaCF001_Assembly_Unicycler_contig_362777	2572	A→T	0.159	intergenic (+251/–)	BDPGKNAE_02683 → / –	hypothetical protein/–
RA	SaCF001_Assembly_Unicycler_contig_362777	2578	G→A	0.1	intergenic (+257/–)	BDPGKNAE_02683 → / –	hypothetical protein/–
RA	SaCF001_Assembly_Unicycler_contig_362777	2581	C→T	0.253	intergenic (+260/–)	BDPGKNAE_02683 → / –	hypothetical protein/–
RA	SaCF001_Assembly_Unicycler_contig_362777	2585	T→A	0.253	intergenic (+264/–)	BDPGKNAE_02683 → / –	hypothetical protein/–
RA	SaCF001_Assembly_Unicycler_contig_381644	228	A→G	0.058	noncoding (178/1549 nt)	BDPGKNAE_02686 →	16S ribosomal RNA
RA	SaCF001_Assembly_Unicycler_contig_381644	533	C→A	0.136	noncoding (483/1549 nt)	BDPGKNAE_02686 →	16S ribosomal RNA
RA	SaCF001_Assembly_Unicycler_contig_381644	1079	C→T	0.179	noncoding (1029/1549 nt)	BDPGKNAE_02686 →	16S ribosomal RNA
RA	SaCF001_Assembly_Unicycler_contig_381644	1317	G→A	0.06	noncoding (1267/1549 nt)	BDPGKNAE_02686 →	16S ribosomal RNA
RA	SaCF001_Assembly_Unicycler_contig_381644	1324	C→T	0.137	noncoding (1274/1549 nt)	BDPGKNAE_02686 →	16S ribosomal RNA
RA	SaCF001_Assembly_Unicycler_contig_391261	706	C→T	0.444	V57V (GTG→GTA)	BDPGKNAE_02688 ←	hypothetical protein
RA	SaCF001_Assembly_Unicycler_contig_411179	159	T→C	0.576	I49I (ATT→ATC)	hsdM →	Type I restriction enzyme EcoKI M protein
RA	SaCF001_Assembly_Unicycler_contig_4235053	4499	C→A	0.869	A268S (GCT→TCT)	sdrM ←	Multidrug efflux pump SdrM
RA	SaCF001_Assembly_Unicycler_contig_4235053	20004	C→T	0.6	intergenic (+429/‑27)	BDPGKNAE_01168 → / → BDPGKNAE_01169	hypothetical protein/IS1182 family transposase ISSau3
RA	SaCF001_Assembly_Unicycler_contig_4235053	20020	C→A	0.273	intergenic (+445/‑11)	BDPGKNAE_01168 → / → BDPGKNAE_01169	hypothetical protein/IS1182 family transposase ISSau3
RA	SaCF001_Assembly_Unicycler_contig_4235053	20041	T→A	0.579	I4N (ATT→AAT)	BDPGKNAE_01169 →	IS1182 family transposase ISSau3
RA	SaCF001_Assembly_Unicycler_contig_4235053	20078	C→T	0.613	T16T (ACC→ACT)	BDPGKNAE_01169 →	IS1182 family transposase ISSau3
RA	SaCF001_Assembly_Unicycler_contig_4235053	20104	T→A	0.385	I25N (ATT→AAT)	BDPGKNAE_01169 →	IS1182 family transposase ISSau3
RA	SaCF001_Assembly_Unicycler_contig_4235053	20106	T→A	0.385	S26T (TCG→ACG)	BDPGKNAE_01169 →	IS1182 family transposase ISSau3
RA	SaCF001_Assembly_Unicycler_contig_4235053	20139	C→T	0.647	P37S (CCT→TCT)	BDPGKNAE_01169 →	IS1182 family transposase ISSau3
RA	SaCF001_Assembly_Unicycler_contig_4235053	20667	T→A	0.162	C213S (TGT→AGT)	BDPGKNAE_01169 →	IS1182 family transposase ISSau3
RA	SaCF001_Assembly_Unicycler_contig_4235053	20670	G→A	0.162	A214T (GCT→ACT)	BDPGKNAE_01169 →	IS1182 family transposase ISSau3
RA	SaCF001_Assembly_Unicycler_contig_4235053	20706	G→A	0.25	E226K (GAG→AAG)	BDPGKNAE_01169 →	IS1182 family transposase ISSau3
RA	SaCF001_Assembly_Unicycler_contig_4235053	20798	T→C	0.484	S256S (AGT→AGC)	BDPGKNAE_01169 →	IS1182 family transposase ISSau3
RA	SaCF001_Assembly_Unicycler_contig_4235053	21002	G→A	0.328	P324P (CCG→CCA)	BDPGKNAE_01169 →	IS1182 family transposase ISSau3
RA	SaCF001_Assembly_Unicycler_contig_4235053	21024	G→T	0.325	G332C (GGT→TGT)	BDPGKNAE_01169 →	IS1182 family transposase ISSau3
RA	SaCF001_Assembly_Unicycler_contig_4235053	21031	G→A	0.32	G334D (GGT→GAT)	BDPGKNAE_01169 →	IS1182 family transposase ISSau3
RA	SaCF001_Assembly_Unicycler_contig_4235053	21416	A→C	0.257	K35N (AAA→AAC)	BDPGKNAE_01170 →	IS1182 family transposase ISSau3
RA	SaCF001_Assembly_Unicycler_contig_4235053	21451	T→C	0.282	V47A (GTT→GCT)	BDPGKNAE_01170 →	IS1182 family transposase ISSau3
RA	SaCF001_Assembly_Unicycler_contig_4235053	21482	C→A	0.358	F57L (TTC→TTA)	BDPGKNAE_01170 →	IS1182 family transposase ISSau3
RA	SaCF001_Assembly_Unicycler_contig_4235053	21490	T→C	0.35	M60T (ATG→ACG)	BDPGKNAE_01170 →	IS1182 family transposase ISSau3
MC	SaCF001_Assembly_Unicycler_contig_44415	1	Δ415 bp	1	intergenic (–/–)	– / –	–/–
RA	SaCF001_Assembly_Unicycler_contig_46395	186	A→T	0.285	intergenic (–/–)	– / –	–/–
MC	SaCF001_Assembly_Unicycler_contig_47324	1	Δ324 bp	1	intergenic (–/–)	– / –	–/–
RA	SaCF001_Assembly_Unicycler_contig_5129967	46367	T→C	0.268	intergenic (+446/+201)	BDPGKNAE_01425 → / ← BDPGKNAE_01426	hypothetical protein/hypothetical protein
RA	SaCF001_Assembly_Unicycler_contig_5129967	46,379:1	+A	0.115	intergenic (+458/+189)	BDPGKNAE_01425 → / ← BDPGKNAE_01426	hypothetical protein/hypothetical protein
RA	SaCF001_Assembly_Unicycler_contig_5129967	46551	C→T	0.133	intergenic (+630/+17)	BDPGKNAE_01425 → / ← BDPGKNAE_01426	hypothetical protein/hypothetical protein
RA	SaCF001_Assembly_Unicycler_contig_7106057	24	C→T	0.139	intergenic (–/‑4)	– / → essG_1	–/Type VII secretion system protein EsaG
RA	SaCF001_Assembly_Unicycler_contig_7106057	85	G→A	0.323	D20N (GAT→AAT)	essG_1 →	Type VII secretion system protein EsaG
RA	SaCF001_Assembly_Unicycler_contig_7106057	126	T→C	0.293	C33C (TGT→TGC)	essG_1 →	Type VII secretion system protein EsaG
RA	SaCF001_Assembly_Unicycler_contig_7106057	135	C→T	0.098	D36D (GAC→GAT)	essG_1 →	Type VII secretion system protein EsaG
RA	SaCF001_Assembly_Unicycler_contig_7106057	143	G→A	0.152	S39N (AGC→AAC) ‡	essG_1 →	Type VII secretion system protein EsaG
RA	SaCF001_Assembly_Unicycler_contig_7106057	144	C→A	0.559	S39R (AGC→AGA) ‡	essG_1 →	Type VII secretion system protein EsaG
RA	SaCF001_Assembly_Unicycler_contig_7106057	147	A→T	0.338	E40D (GAA→GAT)	essG_1 →	Type VII secretion system protein EsaG
RA	SaCF001_Assembly_Unicycler_contig_7106057	149	G→A	0.18	G41D (GGT→GAT) ‡	essG_1 →	Type VII secretion system protein EsaG
RA	SaCF001_Assembly_Unicycler_contig_7106057	150	T→C	0.262	G41G (GGT→GGC) ‡	essG_1 →	Type VII secretion system protein EsaG
RA	SaCF001_Assembly_Unicycler_contig_7106057	156	A→G	0.344	L43L (TTA→TTG)	essG_1 →	Type VII secretion system protein EsaG
RA	SaCF001_Assembly_Unicycler_contig_7106057	159	A→T	0.344	K44N (AAA→AAT)	essG_1 →	Type VII secretion system protein EsaG
RA	SaCF001_Assembly_Unicycler_contig_7106057	162	T→A	0.271	V45V (GTT→GTA)	essG_1 →	Type VII secretion system protein EsaG
RA	SaCF001_Assembly_Unicycler_contig_7106057	163	T→G	0.085	S46A (TCA→GCA) ‡	essG_1 →	Type VII secretion system protein EsaG
RA	SaCF001_Assembly_Unicycler_contig_7106057	164	C→T	0.085	S46L (TCA→TTA) ‡	essG_1 →	Type VII secretion system protein EsaG
RA	SaCF001_Assembly_Unicycler_contig_7106057	165	A→T	0.259	S46S (TCA→TCT) ‡	essG_1 →	Type VII secretion system protein EsaG
RA	SaCF001_Assembly_Unicycler_contig_7106057	175	A→G	0.102	I50V (ATA→GTA) ‡	essG_1 →	Type VII secretion system protein EsaG
RA	SaCF001_Assembly_Unicycler_contig_7106057	177	A→T	0.327	I50I (ATA→ATT) ‡	essG_1 →	Type VII secretion system protein EsaG
RA	SaCF001_Assembly_Unicycler_contig_7106057	195	G→A	0.152	E56E (GAG→GAA)	essG_1 →	Type VII secretion system protein EsaG
RA	SaCF001_Assembly_Unicycler_contig_7106057	207	A→G	0.109	L60L (TTA→TTG)	essG_1 →	Type VII secretion system protein EsaG
RA	SaCF001_Assembly_Unicycler_contig_7106057	212	G→A	0.145	R62H (CGT→CAT) ‡	essG_1 →	Type VII secretion system protein EsaG
RA	SaCF001_Assembly_Unicycler_contig_7106057	213	T→A	0.145	R62R (CGT→CGA) ‡	essG_1 →	Type VII secretion system protein EsaG
RA	SaCF001_Assembly_Unicycler_contig_7106057	214	G→C	0.1	E63Q (GAA→CAA)	essG_1 →	Type VII secretion system protein EsaG
RA	SaCF001_Assembly_Unicycler_contig_7106057	219	T→C	0.14	N64N (AAT→AAC)	essG_1 →	Type VII secretion system protein EsaG
RA	SaCF001_Assembly_Unicycler_contig_7106057	222	T→C	0.14	Y65Y (TAT→TAC)	essG_1 →	Type VII secretion system protein EsaG
RA	SaCF001_Assembly_Unicycler_contig_7106057	227	T→A	0.136	M67K (ATG→AAG) ‡	essG_1 →	Type VII secretion system protein EsaG
RA	SaCF001_Assembly_Unicycler_contig_7106057	228	G→C	0.133	M67I (ATG→ATC) ‡	essG_1 →	Type VII secretion system protein EsaG
RA	SaCF001_Assembly_Unicycler_contig_7106057	231	T→C	0.61	Y68Y (TAT→TAC)	essG_1 →	Type VII secretion system protein EsaG
RA	SaCF001_Assembly_Unicycler_contig_7106057	233	A→G	0.131	K69R (AAA→AGA)	essG_1 →	Type VII secretion system protein EsaG
RA	SaCF001_Assembly_Unicycler_contig_7106057	237	A→G	0.082	K70K (AAA→AAG)	essG_1 →	Type VII secretion system protein EsaG
RA	SaCF001_Assembly_Unicycler_contig_7106057	240	T→C	0.104	F71F (TTT→TTC)	essG_1 →	Type VII secretion system protein EsaG
RA	SaCF001_Assembly_Unicycler_contig_7106057	243	G→T	0.548	G72G (GGG→GGT)	essG_1 →	Type VII secretion system protein EsaG
RA	SaCF001_Assembly_Unicycler_contig_7106057	244	G→A	0.116	V73I (GTT→ATT)	essG_1 →	Type VII secretion system protein EsaG
RA	SaCF001_Assembly_Unicycler_contig_7106057	247	T→A	0.288	L74I (TTA→ATA)	essG_1 →	Type VII secretion system protein EsaG
RA	SaCF001_Assembly_Unicycler_contig_7106057	257	T→C	0.371	M77T (ATG→ACG)	essG_1 →	Type VII secretion system protein EsaG
RA	SaCF001_Assembly_Unicycler_contig_7106057	273	A→G	0.224	E82E (GAA→GAG)	essG_1 →	Type VII secretion system protein EsaG
RA	SaCF001_Assembly_Unicycler_contig_7106057	276	A→G	0.474	E83E (GAA→GAG)	essG_1 →	Type VII secretion system protein EsaG
RA	SaCF001_Assembly_Unicycler_contig_7106057	277	A→G	0.724	I84V (ATT→GTT)	essG_1 →	Type VII secretion system protein EsaG
RA	SaCF001_Assembly_Unicycler_contig_7106057	291	T→G	0.606	D88E (GAT→GAG)	essG_1 →	Type VII secretion system protein EsaG
RA	SaCF001_Assembly_Unicycler_contig_7106057	298	A→G	0.211	I91V (ATT→GTT)	essG_1 →	Type VII secretion system protein EsaG
RA	SaCF001_Assembly_Unicycler_contig_7106057	312	T→A	0.335	D95E (GAT→GAA)	essG_1 →	Type VII secretion system protein EsaG
RA	SaCF001_Assembly_Unicycler_contig_7106057	322	A→C	0.77	I99L (ATA→CTA)	essG_1 →	Type VII secretion system protein EsaG
RA	SaCF001_Assembly_Unicycler_contig_7106057	328	G→A	0.265	intergenic (+1/‑10)	essG_1 → / → essG_2	Type VII secretion system protein EsaG/Type VII secretion system protein EsaG
RA	SaCF001_Assembly_Unicycler_contig_7106057	331	A→C	0.402	intergenic (+4/‑7)	essG_1 → / → essG_2	Type VII secretion system protein EsaG/Type VII secretion system protein EsaG
RA	SaCF001_Assembly_Unicycler_contig_7106057	337	C→T	0.178	intergenic (+10/‑1)	essG_1 → / → essG_2	Type VII secretion system protein EsaG/Type VII secretion system protein EsaG
RA	SaCF001_Assembly_Unicycler_contig_7106057	342	C→T	0.162	T2I (ACT→ATT)	essG_2 →	Type VII secretion system protein EsaG
RA	SaCF001_Assembly_Unicycler_contig_7106057	351	A→G	0.22	E5G (GAA→GGA) ‡	essG_2 →	Type VII secretion system protein EsaG
RA	SaCF001_Assembly_Unicycler_contig_7106057	352	A→G	0.264	E5E (GAA→GAG) ‡	essG_2 →	Type VII secretion system protein EsaG
RA	SaCF001_Assembly_Unicycler_contig_7106057	355	G→A	0.681	K6K (AAG→AAA)	essG_2 →	Type VII secretion system protein EsaG
RA	SaCF001_Assembly_Unicycler_contig_7106057	360	G→A	0.068	S8N (AGT→AAT)	essG_2 →	Type VII secretion system protein EsaG
RA	SaCF001_Assembly_Unicycler_contig_7106057	362	C→G	0.143	Q9E (CAA→GAA)	essG_2 →	Type VII secretion system protein EsaG
RA	SaCF001_Assembly_Unicycler_contig_7106057	373	T→C	0.266	N12N (AAT→AAC)	essG_2 →	Type VII secretion system protein EsaG
RA	SaCF001_Assembly_Unicycler_contig_7106057	374	G→A	0.463	E13K (GAA→AAA) ‡	essG_2 →	Type VII secretion system protein EsaG
RA	SaCF001_Assembly_Unicycler_contig_7106057	376	A→G	0.264	E13E (GAA→GAG) ‡	essG_2 →	Type VII secretion system protein EsaG
RA	SaCF001_Assembly_Unicycler_contig_7106057	382	A→G	0.259	A15A (GCA→GCG)	essG_2 →	Type VII secretion system protein EsaG
RA	SaCF001_Assembly_Unicycler_contig_7106057	384	A→G	0.313	N16S (AAT→AGT)	essG_2 →	Type VII secretion system protein EsaG
RA	SaCF001_Assembly_Unicycler_contig_7106057	388	A→G	0.683	E17E (GAA→GAG)	essG_2 →	Type VII secretion system protein EsaG
RA	SaCF001_Assembly_Unicycler_contig_7106057	391	C→T	0.261	I18I (ATC→ATT)	essG_2 →	Type VII secretion system protein EsaG
RA	SaCF001_Assembly_Unicycler_contig_7106057	393	G→A	0.104	S19N (AGT→AAT)	essG_2 →	Type VII secretion system protein EsaG
RA	SaCF001_Assembly_Unicycler_contig_7106057	396	G→A	0.13	G20E (GGA→GAA) ‡	essG_2 →	Type VII secretion system protein EsaG
RA	SaCF001_Assembly_Unicycler_contig_7106057	397	A→G	0.25	G20G (GGA→GGG) ‡	essG_2 →	Type VII secretion system protein EsaG
RA	SaCF001_Assembly_Unicycler_contig_7106057	406	A→G	0.128	P23P (CCA→CCG)	essG_2 →	Type VII secretion system protein EsaG
RA	SaCF001_Assembly_Unicycler_contig_7106057	412	A→G	0.113	E25E (GAA→GAG)	essG_2 →	Type VII secretion system protein EsaG
RA	SaCF001_Assembly_Unicycler_contig_7106057	418	A→G	0.375	E27E (GAA→GAG)	essG_2 →	Type VII secretion system protein EsaG
RA	SaCF001_Assembly_Unicycler_contig_7106057	419	A→C	0.439	K28Q (AAA→CAA) ‡	essG_2 →	Type VII secretion system protein EsaG
RA	SaCF001_Assembly_Unicycler_contig_7106057	421	A→G	0.103	K28K (AAA→AAG) ‡	essG_2 →	Type VII secretion system protein EsaG
RA	SaCF001_Assembly_Unicycler_contig_7106057	426	A→T	0.407	Y30F (TAT→TTT)	essG_2 →	Type VII secretion system protein EsaG
RA	SaCF001_Assembly_Unicycler_contig_7106057	428	A→G	0.065	T31A (ACA→GCA) ‡	essG_2 →	Type VII secretion system protein EsaG
RA	SaCF001_Assembly_Unicycler_contig_7106057	429	C→T	0.068	T31I (ACA→ATA) ‡	essG_2 →	Type VII secretion system protein EsaG
RA	SaCF001_Assembly_Unicycler_contig_7106057	430	A→G	0.147	T31T (ACA→ACG) ‡	essG_2 →	Type VII secretion system protein EsaG
RA	SaCF001_Assembly_Unicycler_contig_7106057	433	T→A	0.327	I32I (ATT→ATA)	essG_2 →	Type VII secretion system protein EsaG
RA	SaCF001_Assembly_Unicycler_contig_7106057	436	C→T	0.422	A33A (GCC→GCT)	essG_2 →	Type VII secretion system protein EsaG
RA	SaCF001_Assembly_Unicycler_contig_7106057	439	C→T	0.403	Y34Y (TAC→TAT)	essG_2 →	Type VII secretion system protein EsaG
RA	SaCF001_Assembly_Unicycler_contig_7106057	440	G→A	0.197	V35I (GTA→ATA)	essG_2 →	Type VII secretion system protein EsaG
RA	SaCF001_Assembly_Unicycler_contig_7106057	443	G→A	0.222	D36N (GAT→AAT)	essG_2 →	Type VII secretion system protein EsaG
RA	SaCF001_Assembly_Unicycler_contig_7106057	449	G→A	0.229	E38K (GAA→AAA) ‡	essG_2 →	Type VII secretion system protein EsaG
RA	SaCF001_Assembly_Unicycler_contig_7106057	450	A→G	0.443	E38G (GAA→GGA) ‡	essG_2 →	Type VII secretion system protein EsaG
RA	SaCF001_Assembly_Unicycler_contig_7106057	454	T→A	0.21	G39G (GGT→GGA)	essG_2 →	Type VII secretion system protein EsaG
RA	SaCF001_Assembly_Unicycler_contig_7106057	457	A→T	0.231	G40G (GGA→GGT)	essG_2 →	Type VII secretion system protein EsaG
RA	SaCF001_Assembly_Unicycler_contig_7106057	460	G→A	0.236	E41E (GAG→GAA)	essG_2 →	Type VII secretion system protein EsaG
RA	SaCF001_Assembly_Unicycler_contig_7106057	461	G→A	0.182	V42I (GTT→ATT) ‡	essG_2 →	Type VII secretion system protein EsaG
RA	SaCF001_Assembly_Unicycler_contig_7106057	463	T→A	0.242	V42V (GTT→GTA) ‡	essG_2 →	Type VII secretion system protein EsaG
RA	SaCF001_Assembly_Unicycler_contig_7106057	466	T→C	0.245	V43V (GTT→GTC)	essG_2 →	Type VII secretion system protein EsaG
RA	SaCF001_Assembly_Unicycler_contig_7106057	487	A→T	0.613	G50G (GGA→GGT)	essG_2 →	Type VII secretion system protein EsaG
RA	SaCF001_Assembly_Unicycler_contig_7106057	493	A→T	0.634	E52D (GAA→GAT)	essG_2 →	Type VII secretion system protein EsaG
RA	SaCF001_Assembly_Unicycler_contig_7106057	496	T→C	0.637	D53D (GAT→GAC)	essG_2 →	Type VII secretion system protein EsaG
RA	SaCF001_Assembly_Unicycler_contig_7106057	499	G→A	0.096	L54L (TTG→TTA)	essG_2 →	Type VII secretion system protein EsaG
RA	SaCF001_Assembly_Unicycler_contig_7106057	514	T→C	0.613	D59D (GAT→GAC)	essG_2 →	Type VII secretion system protein EsaG
RA	SaCF001_Assembly_Unicycler_contig_7106057	517	T→A	0.594	I60I (ATT→ATA)	essG_2 →	Type VII secretion system protein EsaG
RA	SaCF001_Assembly_Unicycler_contig_7106057	608	A→G	0.556	K91E (AAA→GAA)	essG_2 →	Type VII secretion system protein EsaG
RA	SaCF001_Assembly_Unicycler_contig_7106057	615	A→G	0.222	D93G (GAT→GGT) ‡	essG_2 →	Type VII secretion system protein EsaG
RA	SaCF001_Assembly_Unicycler_contig_7106057	616	T→G	0.484	D93E (GAT→GAG) ‡	essG_2 →	Type VII secretion system protein EsaG
RA	SaCF001_Assembly_Unicycler_contig_7106057	617	T→C	0.484	L94L (TTA→CTA) ‡	essG_2 →	Type VII secretion system protein EsaG
RA	SaCF001_Assembly_Unicycler_contig_7106057	619	A→T	0.469	L94F (TTA→TTT) ‡	essG_2 →	Type VII secretion system protein EsaG
RA	SaCF001_Assembly_Unicycler_contig_7106057	625	G→A	0.441	P96P (CCG→CCA)	essG_2 →	Type VII secretion system protein EsaG
RA	SaCF001_Assembly_Unicycler_contig_7106057	637	T→C	0.461	C100C (TGT→TGC)	essG_2 →	Type VII secretion system protein EsaG
CF001-P3.13
evidence	seq id	position	mutation	freq	annotation	gene	description
MC JC	SaCF001_Assembly_Unicycler_contig_1181505	4805	Δ13 bp	1	coding (216‑228/501 nt)	crr ←	PTS system glucose‑specific EIIA component
RA	SaCF001_Assembly_Unicycler_contig_1264092	63995	G→A	0.21	intergenic (+253/–)	BDPGKNAE_02097 → / –	hypothetical protein/–
RA	SaCF001_Assembly_Unicycler_contig_1264092	64013	A→C	0.552	intergenic (+271/–)	BDPGKNAE_02097 → / –	hypothetical protein/–
RA	SaCF001_Assembly_Unicycler_contig_1264092	64021	C→T	0.18	intergenic (+279/–)	BDPGKNAE_02097 → / –	hypothetical protein/–
RA	SaCF001_Assembly_Unicycler_contig_1264092	64037	C→T	0.206	intergenic (+295/–)	BDPGKNAE_02097 → / –	hypothetical protein/–
RA	SaCF001_Assembly_Unicycler_contig_1363397	5	G→A	0.529	intergenic (–/+204)	– / ← ilvA	–/L‑threonine dehydratase biosynthetic IlvA
RA	SaCF001_Assembly_Unicycler_contig_1731248	497173	A→C	0.275	intergenic (‑109/‑460)	BDPGKNAE_00479 ← / → lspA	hypothetical protein/Lipoprotein signal peptidase
RA	SaCF001_Assembly_Unicycler_contig_1731248	497188	T→C	0.115	intergenic (‑124/‑445)	BDPGKNAE_00479 ← / → lspA	hypothetical protein/Lipoprotein signal peptidase
RA	SaCF001_Assembly_Unicycler_contig_1731248	497276	A→G	0.423	intergenic (‑212/‑357)	BDPGKNAE_00479 ← / → lspA	hypothetical protein/Lipoprotein signal peptidase
JC	SaCF001_Assembly_Unicycler_contig_1731248	606800	Δ5 bp	0.065	coding (137‑141/1761 nt)	korA →	2‑oxoglutarate oxidoreductase subunit KorA
RA	SaCF001_Assembly_Unicycler_contig_1731248	607063	G→T	0.237	G134C (GGT→TGT)	korA →	2‑oxoglutarate oxidoreductase subunit KorA
RA	SaCF001_Assembly_Unicycler_contig_1731248	679424	C→T	0.211	R453C (CGT→TGT)	parE →	DNA topoisomerase 4 subunit B
RA	SaCF001_Assembly_Unicycler_contig_1731248	680309	A→G	0.057	E84G (GAA→GGA)	parC →	DNA topoisomerase 4 subunit A
RA	SaCF001_Assembly_Unicycler_contig_1731248	680405	C→T	1	A116V (GCA→GTA)	parC →	DNA topoisomerase 4 subunit A
RA	SaCF001_Assembly_Unicycler_contig_1742457	17200	A→C	0.614	intergenic (+204/+619)	crcB_2 → / ← norB_4	Putative fluoride ion transporter CrcB/Quinolone resistance protein NorB
RA	SaCF001_Assembly_Unicycler_contig_1742457	17430	C→T	0.243	intergenic (+434/+389)	crcB_2 → / ← norB_4	Putative fluoride ion transporter CrcB/Quinolone resistance protein NorB
RA	SaCF001_Assembly_Unicycler_contig_1742457	17550	A→G	0.462	intergenic (+554/+269)	crcB_2 → / ← norB_4	Putative fluoride ion transporter CrcB/Quinolone resistance protein NorB
RA	SaCF001_Assembly_Unicycler_contig_1742457	17652	T→C	0.263	intergenic (+656/+167)	crcB_2 → / ← norB_4	Putative fluoride ion transporter CrcB/Quinolone resistance protein NorB
RA	SaCF001_Assembly_Unicycler_contig_1742457	17666	C→T	0.3	intergenic (+670/+153)	crcB_2 → / ← norB_4	Putative fluoride ion transporter CrcB/Quinolone resistance protein NorB
RA	SaCF001_Assembly_Unicycler_contig_1939667	39544	C→T	0.389	intergenic (‑308/–)	BDPGKNAE_02457 ← / –	hypothetical protein/–
RA	SaCF001_Assembly_Unicycler_contig_1939667	39566	A→G	0.706	intergenic (‑330/–)	BDPGKNAE_02457 ← / –	hypothetical protein/–
RA	SaCF001_Assembly_Unicycler_contig_2039095	747	Δ1 bp	0.351	intergenic (‑6/+42)	BDPGKNAE_02465 ← / ← BDPGKNAE_02466	tRNA‑Val/5S ribosomal RNA (partial)
RA	SaCF001_Assembly_Unicycler_contig_2039095	748	T→A	0.344	intergenic (‑7/+41)	BDPGKNAE_02465 ← / ← BDPGKNAE_02466	tRNA‑Val/5S ribosomal RNA (partial)
RA	SaCF001_Assembly_Unicycler_contig_2039095	749	C→A	0.344	intergenic (‑8/+40)	BDPGKNAE_02465 ← / ← BDPGKNAE_02466	tRNA‑Val/5S ribosomal RNA (partial)
RA	SaCF001_Assembly_Unicycler_contig_2039095	751	T→A	0.347	intergenic (‑10/+38)	BDPGKNAE_02465 ← / ← BDPGKNAE_02466	tRNA‑Val/5S ribosomal RNA (partial)
RA	SaCF001_Assembly_Unicycler_contig_2039095	752	T→C	0.347	intergenic (‑11/+37)	BDPGKNAE_02465 ← / ← BDPGKNAE_02466	tRNA‑Val/5S ribosomal RNA (partial)
RA	SaCF001_Assembly_Unicycler_contig_2039095	774	G→A	0.305	intergenic (‑33/+15)	BDPGKNAE_02465 ← / ← BDPGKNAE_02466	tRNA‑Val/5S ribosomal RNA (partial)
RA	SaCF001_Assembly_Unicycler_contig_2039095	38813	A→G	0.354	intergenic (‑550/–)	speA ← / –	Arginine decarboxylase/–
RA	SaCF001_Assembly_Unicycler_contig_2310989	193405	G→T	0.204	R443L (CGG→CTG)	sasG →	Surface protein G
RA	SaCF001_Assembly_Unicycler_contig_2310989	194150	G→A	0.477	intergenic (+738/‑324)	sasG → / → BDPGKNAE_00847	Surface protein G/Putative surface protein
RA	SaCF001_Assembly_Unicycler_contig_2310989	194173	G→T	0.436	intergenic (+761/‑301)	sasG → / → BDPGKNAE_00847	Surface protein G/Putative surface protein
RA	SaCF001_Assembly_Unicycler_contig_2712556	3655	T→C	0.393	intergenic (‑43/+27)	graR_3 ← / ← BDPGKNAE_02605	Response regulator protein GraR/IS6 family transposase IS257R1
RA	SaCF001_Assembly_Unicycler_contig_2712556	3663	A→T	0.322	intergenic (‑51/+19)	graR_3 ← / ← BDPGKNAE_02605	Response regulator protein GraR/IS6 family transposase IS257R1
RA	SaCF001_Assembly_Unicycler_contig_2712556	3681	T→C	0.37	intergenic (‑69/+1)	graR_3 ← / ← BDPGKNAE_02605	Response regulator protein GraR/IS6 family transposase IS257R1
RA	SaCF001_Assembly_Unicycler_contig_2712556	3718	C→G	0.337	S213S (TCG→TCC)	BDPGKNAE_02605 ←	IS6 family transposase IS257R1
RA	SaCF001_Assembly_Unicycler_contig_2712556	3745	G→A	0.273	R204R (CGC→CGT)	BDPGKNAE_02605 ←	IS6 family transposase IS257R1
RA	SaCF001_Assembly_Unicycler_contig_2712556	3966	T→C	0.267	I131V (ATT→GTT)	BDPGKNAE_02605 ←	IS6 family transposase IS257R1
RA	SaCF001_Assembly_Unicycler_contig_2712556	3979	T→C	0.264	K126K (AAA→AAG)	BDPGKNAE_02605 ←	IS6 family transposase IS257R1
RA	SaCF001_Assembly_Unicycler_contig_2712556	4065	G→A	0.076	H98Y (CAT→TAT)	BDPGKNAE_02605 ←	IS6 family transposase IS257R1
RA	SaCF001_Assembly_Unicycler_contig_2712556	4074	T→C	0.234	T95A (ACA→GCA)	BDPGKNAE_02605 ←	IS6 family transposase IS257R1
RA	SaCF001_Assembly_Unicycler_contig_2810974	303	C→A	0.274	R26R (CGC→CGA)	BDPGKNAE_02615 →	hypothetical protein
RA	SaCF001_Assembly_Unicycler_contig_2810974	304	C→A	0.274	R27R (CGA→AGA)	BDPGKNAE_02615 →	hypothetical protein
RA	SaCF001_Assembly_Unicycler_contig_2810974	320	T→A	0.286	F32Y (TTT→TAT)	BDPGKNAE_02615 →	hypothetical protein
RA	SaCF001_Assembly_Unicycler_contig_2810974	426	C→T	0.355	D67D (GAC→GAT)	BDPGKNAE_02615 →	hypothetical protein
RA	SaCF001_Assembly_Unicycler_contig_2810974	528	A→G	0.654	K101K (AAA→AAG)	BDPGKNAE_02615 →	hypothetical protein
RA	SaCF001_Assembly_Unicycler_contig_2810974	534	A→T	0.667	I103I (ATA→ATT)	BDPGKNAE_02615 →	hypothetical protein
RA	SaCF001_Assembly_Unicycler_contig_2810974	552	T→C	0.524	I109I (ATT→ATC)	BDPGKNAE_02615 →	hypothetical protein
RA	SaCF001_Assembly_Unicycler_contig_2810974	555	T→G	0.5	S110S (TCT→TCG)	BDPGKNAE_02615 →	hypothetical protein
RA	SaCF001_Assembly_Unicycler_contig_2810974	561	C→T	0.45	D112D (GAC→GAT)	BDPGKNAE_02615 →	hypothetical protein
RA	SaCF001_Assembly_Unicycler_contig_2810974	573	A→G	0.476	L116L (TTA→TTG)	BDPGKNAE_02615 →	hypothetical protein
RA	SaCF001_Assembly_Unicycler_contig_2810974	591	G→A	0.333	E122E (GAG→GAA)	BDPGKNAE_02615 →	hypothetical protein
RA	SaCF001_Assembly_Unicycler_contig_2810974	594	A→G	0.294	L123L (TTA→TTG)	BDPGKNAE_02615 →	hypothetical protein
RA	SaCF001_Assembly_Unicycler_contig_2810974	624	G→A	0.5	K133K (AAG→AAA)	BDPGKNAE_02615 →	hypothetical protein
RA	SaCF001_Assembly_Unicycler_contig_2810974	630	A→T	0.5	E135D (GAA→GAT)	BDPGKNAE_02615 →	hypothetical protein
RA	SaCF001_Assembly_Unicycler_contig_2810974	638	C→T	0.461	T138I (ACA→ATA) ‡	BDPGKNAE_02615 →	hypothetical protein
RA	SaCF001_Assembly_Unicycler_contig_2810974	639	A→T	0.429	T138T (ACA→ACT) ‡	BDPGKNAE_02615 →	hypothetical protein
RA	SaCF001_Assembly_Unicycler_contig_2810974	648	T→A	0.412	T141T (ACT→ACA)	BDPGKNAE_02615 →	hypothetical protein
RA	SaCF001_Assembly_Unicycler_contig_2810974	654	T→A	0.533	R143R (CGT→CGA)	BDPGKNAE_02615 →	hypothetical protein
RA	SaCF001_Assembly_Unicycler_contig_2810974	660	A→G	0.533	L145L (TTA→TTG)	BDPGKNAE_02615 →	hypothetical protein
RA	SaCF001_Assembly_Unicycler_contig_2810974	669	G→A	0.467	K148K (AAG→AAA)	BDPGKNAE_02615 →	hypothetical protein
RA	SaCF001_Assembly_Unicycler_contig_2810974	765	A→T	0.545	V180V (GTA→GTT)	BDPGKNAE_02615 →	hypothetical protein
RA	SaCF001_Assembly_Unicycler_contig_2810974	782	A→G	0.545	N186S (AAT→AGT)	BDPGKNAE_02615 →	hypothetical protein
RA	SaCF001_Assembly_Unicycler_contig_2810974	846	T→C	0.4	N207N (AAT→AAC)	BDPGKNAE_02615 →	hypothetical protein
RA	SaCF001_Assembly_Unicycler_contig_2810974	850	C→T	0.316	L209L (CTA→TTA)	BDPGKNAE_02615 →	hypothetical protein
RA	SaCF001_Assembly_Unicycler_contig_2810974	876	G→A	0.475	E217E (GAG→GAA)	BDPGKNAE_02615 →	hypothetical protein
RA	SaCF001_Assembly_Unicycler_contig_2810974	921	T→C	0.545	I232I (ATT→ATC)	BDPGKNAE_02615 →	hypothetical protein
RA	SaCF001_Assembly_Unicycler_contig_2810974	936	A→G	0.549	L237L (TTA→TTG)	BDPGKNAE_02615 →	hypothetical protein
RA	SaCF001_Assembly_Unicycler_contig_2810974	940	A→C	0.549	K239Q (AAA→CAA)	BDPGKNAE_02615 →	hypothetical protein
RA	SaCF001_Assembly_Unicycler_contig_2810974	948	G→A	0.537	K241K (AAG→AAA)	BDPGKNAE_02615 →	hypothetical protein
RA	SaCF001_Assembly_Unicycler_contig_2810974	963	C→T	0.562	N246N (AAC→AAT)	BDPGKNAE_02615 →	hypothetical protein
RA	SaCF001_Assembly_Unicycler_contig_2810974	972	T→C	0.582	D249D (GAT→GAC)	BDPGKNAE_02615 →	hypothetical protein
RA	SaCF001_Assembly_Unicycler_contig_2810974	981	T→G	0.572	R252R (CGT→CGG)	BDPGKNAE_02615 →	hypothetical protein
RA	SaCF001_Assembly_Unicycler_contig_2810974	987	T→C	0.595	D254D (GAT→GAC)	BDPGKNAE_02615 →	hypothetical protein
RA	SaCF001_Assembly_Unicycler_contig_2810974	1005	A→T	0.631	A260A (GCA→GCT)	BDPGKNAE_02615 →	hypothetical protein
RA	SaCF001_Assembly_Unicycler_contig_2810974	1059	T→C	0.433	A278A (GCT→GCC)	BDPGKNAE_02615 →	hypothetical protein
RA	SaCF001_Assembly_Unicycler_contig_2810974	1074	T→C	0.472	N283N (AAT→AAC)	BDPGKNAE_02615 →	hypothetical protein
RA	SaCF001_Assembly_Unicycler_contig_2810974	1083	A→C	0.503	G286G (GGA→GGC)	BDPGKNAE_02615 →	hypothetical protein
RA	SaCF001_Assembly_Unicycler_contig_2810974	1110	A→G	0.539	Q295Q (CAA→CAG)	BDPGKNAE_02615 →	hypothetical protein
RA	SaCF001_Assembly_Unicycler_contig_2810974	1227	G→A	0.429	T334T (ACG→ACA)	BDPGKNAE_02615 →	hypothetical protein
RA	SaCF001_Assembly_Unicycler_contig_2810974	1309	G→T	0.286	L8F (TTG→TTT)	BDPGKNAE_02616 →	hypothetical protein
RA	SaCF001_Assembly_Unicycler_contig_2810974	1333	T→A	0.231	S16S (TCT→TCA)	BDPGKNAE_02616 →	hypothetical protein
RA	SaCF001_Assembly_Unicycler_contig_2810974	1334	A→C	0.231	I17L (ATT→CTT)	BDPGKNAE_02616 →	hypothetical protein
RA	SaCF001_Assembly_Unicycler_contig_2810974	1338	A→G	0.229	D18G (GAT→GGT)	BDPGKNAE_02616 →	hypothetical protein
RA	SaCF001_Assembly_Unicycler_contig_2810974	1343	C→G	0.283	L20V (CTT→GTT)	BDPGKNAE_02616 →	hypothetical protein
RA	SaCF001_Assembly_Unicycler_contig_2810974	1348	G→T	0.3	G21G (GGG→GGT)	BDPGKNAE_02616 →	hypothetical protein
RA	SaCF001_Assembly_Unicycler_contig_2810974	1351	T→C	0.3	D22D (GAT→GAC)	BDPGKNAE_02616 →	hypothetical protein
RA	SaCF001_Assembly_Unicycler_contig_2810974	1358	G→A	0.348	G25S (GGT→AGT)	BDPGKNAE_02616 →	hypothetical protein
RA	SaCF001_Assembly_Unicycler_contig_2810974	1369	T→A	0.439	V28V (GTT→GTA)	BDPGKNAE_02616 →	hypothetical protein
RA	SaCF001_Assembly_Unicycler_contig_2810974	1375	T→G	0.434	T30T (ACT→ACG)	BDPGKNAE_02616 →	hypothetical protein
RA	SaCF001_Assembly_Unicycler_contig_2810974	1387	G→A	0.316	L34L (TTG→TTA)	BDPGKNAE_02616 →	hypothetical protein
RA	SaCF001_Assembly_Unicycler_contig_2810974	1388	A→G	0.316	I35V (ATA→GTA)	BDPGKNAE_02616 →	hypothetical protein
RA	SaCF001_Assembly_Unicycler_contig_2810974	1396	A→G	0.314	L37L (TTA→TTG)	BDPGKNAE_02616 →	hypothetical protein
RA	SaCF001_Assembly_Unicycler_contig_2810974	1397	A→G	0.314	I38V (ATT→GTT)	BDPGKNAE_02616 →	hypothetical protein
RA	SaCF001_Assembly_Unicycler_contig_2810974	1412	C→A	0.293	H43N (CAT→AAT) ‡	BDPGKNAE_02616 →	hypothetical protein
RA	SaCF001_Assembly_Unicycler_contig_2810974	1414	T→A	0.29	H43Q (CAT→CAA) ‡	BDPGKNAE_02616 →	hypothetical protein
RA	SaCF001_Assembly_Unicycler_contig_2810974	1422	C→G	0.299	T46S (ACT→AGT)	BDPGKNAE_02616 →	hypothetical protein
RA	SaCF001_Assembly_Unicycler_contig_2810974	1465	T→C	0.076	G60G (GGT→GGC)	BDPGKNAE_02616 →	hypothetical protein
RA	SaCF001_Assembly_Unicycler_contig_2810974	1498	A→G	0.234	Q71Q (CAA→CAG)	BDPGKNAE_02616 →	hypothetical protein
RA	SaCF001_Assembly_Unicycler_contig_2810974	1501	G→A	0.243	V72V (GTG→GTA)	BDPGKNAE_02616 →	hypothetical protein
RA	SaCF001_Assembly_Unicycler_contig_2810974	1510	A→G	0.333	A75A (GCA→GCG)	BDPGKNAE_02616 →	hypothetical protein
RA	SaCF001_Assembly_Unicycler_contig_2810974	1514	T→G	0.331	S77A (TCT→GCT) ‡	BDPGKNAE_02616 →	hypothetical protein
RA	SaCF001_Assembly_Unicycler_contig_2810974	1516	T→A	0.328	S77S (TCT→TCA) ‡	BDPGKNAE_02616 →	hypothetical protein
RA	SaCF001_Assembly_Unicycler_contig_2810974	1520	A→G	0.325	I79V (ATT→GTT)	BDPGKNAE_02616 →	hypothetical protein
RA	SaCF001_Assembly_Unicycler_contig_2810974	1683	G→A	0.452	V42V (GTG→GTA)	BDPGKNAE_02617 →	hypothetical protein
RA	SaCF001_Assembly_Unicycler_contig_2810974	1704	A→G	0.474	L49L (TTA→TTG)	BDPGKNAE_02617 →	hypothetical protein
RA	SaCF001_Assembly_Unicycler_contig_2810974	1772	C→T	0.38	A72V (GCA→GTA)	BDPGKNAE_02617 →	hypothetical protein
RA	SaCF001_Assembly_Unicycler_contig_2810974	1893	T→C	0.542	S112S (AGT→AGC)	BDPGKNAE_02617 →	hypothetical protein
RA	SaCF001_Assembly_Unicycler_contig_2810974	2074	A→T	0.471	I33I (ATA→ATT)	BDPGKNAE_02618 →	hypothetical protein
RA	SaCF001_Assembly_Unicycler_contig_2810974	2275	T→C	0.531	D100D (GAT→GAC)	BDPGKNAE_02618 →	hypothetical protein
RA	SaCF001_Assembly_Unicycler_contig_2810974	2293	G→A	0.568	L106L (TTG→TTA)	BDPGKNAE_02618 →	hypothetical protein
RA	SaCF001_Assembly_Unicycler_contig_2810974	2497	T→C	0.557	F174F (TTT→TTC)	BDPGKNAE_02618 →	hypothetical protein
RA	SaCF001_Assembly_Unicycler_contig_2810974	4306	C→T	0.401	N777N (AAC→AAT)	BDPGKNAE_02618 →	hypothetical protein
RA	SaCF001_Assembly_Unicycler_contig_2810974	5511	A→G	0.417	T329T (ACA→ACG)	BDPGKNAE_02619 →	hypothetical protein
RA	SaCF001_Assembly_Unicycler_contig_2810974	5781	T→A	0.45	I419I (ATT→ATA)	BDPGKNAE_02619 →	hypothetical protein
RA	SaCF001_Assembly_Unicycler_contig_2810974	5962	C→T	0.439	Y25Y (TAC→TAT)	BDPGKNAE_02620 →	hypothetical protein
RA	SaCF001_Assembly_Unicycler_contig_2810974	6097	A→T	0.539	R70R (CGA→CGT)	BDPGKNAE_02620 →	hypothetical protein
RA	SaCF001_Assembly_Unicycler_contig_2810974	6166	G→A	0.442	A93A (GCG→GCA)	BDPGKNAE_02620 →	hypothetical protein
RA	SaCF001_Assembly_Unicycler_contig_2810974	6185	T→C	0.357	L100L (TTA→CTA)	BDPGKNAE_02620 →	hypothetical protein
RA	SaCF001_Assembly_Unicycler_contig_2810974	6262	G→A	0.342	L125L (TTG→TTA)	BDPGKNAE_02620 →	hypothetical protein
RA	SaCF001_Assembly_Unicycler_contig_2810974	6266	A→T	0.241	I127L (ATA→TTA)	BDPGKNAE_02620 →	hypothetical protein
RA	SaCF001_Assembly_Unicycler_contig_2810974	6289	C→T	0.216	C134C (TGC→TGT)	BDPGKNAE_02620 →	hypothetical protein
RA	SaCF001_Assembly_Unicycler_contig_2810974	6343	A→G	0.609	K152K (AAA→AAG)	BDPGKNAE_02620 →	hypothetical protein
RA	SaCF001_Assembly_Unicycler_contig_2810974	6367	A→G	0.567	L160L (TTA→TTG)	BDPGKNAE_02620 →	hypothetical protein
RA	SaCF001_Assembly_Unicycler_contig_2810974	6439	C→T	0.429	D184D (GAC→GAT)	BDPGKNAE_02620 →	hypothetical protein
RA	SaCF001_Assembly_Unicycler_contig_2810974	6442	A→G	0.429	L185L (TTA→TTG)	BDPGKNAE_02620 →	hypothetical protein
RA	SaCF001_Assembly_Unicycler_contig_2810974	6481	T→G	0.552	G198G (GGT→GGG)	BDPGKNAE_02620 →	hypothetical protein
RA	SaCF001_Assembly_Unicycler_contig_2810974	6484	T→C	0.552	N199N (AAT→AAC)	BDPGKNAE_02620 →	hypothetical protein
RA	SaCF001_Assembly_Unicycler_contig_2810974	6586	C→A	0.488	V233V (GTC→GTA)	BDPGKNAE_02620 →	hypothetical protein
RA	SaCF001_Assembly_Unicycler_contig_2810974	6760	T→G	0.36	V291V (GTT→GTG)	BDPGKNAE_02620 →	hypothetical protein
RA	SaCF001_Assembly_Unicycler_contig_2810974	6766	C→T	0.423	G293G (GGC→GGT)	BDPGKNAE_02620 →	hypothetical protein
RA	SaCF001_Assembly_Unicycler_contig_2810974	6778	T→A	0.35	T297T (ACT→ACA)	BDPGKNAE_02620 →	hypothetical protein
RA	SaCF001_Assembly_Unicycler_contig_2810974	6779	G→C	0.35	V298L (GTT→CTT)	BDPGKNAE_02620 →	hypothetical protein
RA	SaCF001_Assembly_Unicycler_contig_2810974	6790	A→G	0.409	S301S (TCA→TCG)	BDPGKNAE_02620 →	hypothetical protein
RA	SaCF001_Assembly_Unicycler_contig_2810974	6793	T→A	0.391	I302I (ATT→ATA)	BDPGKNAE_02620 →	hypothetical protein
RA	SaCF001_Assembly_Unicycler_contig_2810974	6808	T→A	0.476	I307I (ATT→ATA)	BDPGKNAE_02620 →	hypothetical protein
RA	SaCF001_Assembly_Unicycler_contig_2810974	7894	T→C	0.537	V57A (GTT→GCT)	BDPGKNAE_02621 →	hypothetical protein
RA	SaCF001_Assembly_Unicycler_contig_2810974	9323	T→C	0.477	R182R (CGT→CGC)	BDPGKNAE_02622 →	hypothetical protein
RA	SaCF001_Assembly_Unicycler_contig_2810974	9808	A→G	0.517	intergenic (+28/‑81)	BDPGKNAE_02623 → / → BDPGKNAE_02624	hypothetical protein/IS30 family transposase ISSau5
RA	SaCF001_Assembly_Unicycler_contig_2810974	9921	C→T	0.537	D11D (GAC→GAT)	BDPGKNAE_02624 →	IS30 family transposase ISSau5
RA	SaCF001_Assembly_Unicycler_contig_2810974	10008	A→G	0.558	A40A (GCA→GCG)	BDPGKNAE_02624 →	IS30 family transposase ISSau5
RA	SaCF001_Assembly_Unicycler_contig_2810974	10619	C→G	0.311	Q22E (CAA→GAA)	BDPGKNAE_02625 →	IS30 family transposase ISSau5
RA	SaCF001_Assembly_Unicycler_contig_2810974	10645	C→T	0.376	S30S (AGC→AGT)	BDPGKNAE_02625 →	IS30 family transposase ISSau5
RA	SaCF001_Assembly_Unicycler_contig_2810974	10698	T→C	0.611	V48A (GTA→GCA)	BDPGKNAE_02625 →	IS30 family transposase ISSau5
RA	SaCF001_Assembly_Unicycler_contig_2810974	10790	A→G	0.51	T79A (ACA→GCA)	BDPGKNAE_02625 →	IS30 family transposase ISSau5
RA	SaCF001_Assembly_Unicycler_contig_3238964	74	A→C	0.597	intergenic (–/‑449)	– / → adhE	–/Aldehyde‑alcohol dehydrogenase
RA	SaCF001_Assembly_Unicycler_contig_3238964	83	A→G	0.62	intergenic (–/‑440)	– / → adhE	–/Aldehyde‑alcohol dehydrogenase
RA	SaCF001_Assembly_Unicycler_contig_3238964	193	T→G	0.365	intergenic (–/‑330)	– / → adhE	–/Aldehyde‑alcohol dehydrogenase
RA	SaCF001_Assembly_Unicycler_contig_3238964	149647	C→T	0.2	intergenic (+113/‑147)	BDPGKNAE_01075 → / → cmoB	IS110 family transposase ISSep2/tRNA U34 carboxymethyltransferase
RA	SaCF001_Assembly_Unicycler_contig_333121	83	G→A	0.172	noncoding (32/78 nt)	BDPGKNAE_02647 ←	5S ribosomal RNA (partial)
RA	SaCF001_Assembly_Unicycler_contig_333121	130	T→A	0.157	intergenic (‑16/+61)	BDPGKNAE_02647 ← / ← BDPGKNAE_02648	5S ribosomal RNA (partial)/23S ribosomal RNA
RA	SaCF001_Assembly_Unicycler_contig_333121	1528	A→T	0.218	noncoding (1582/2919 nt)	BDPGKNAE_02648 ←	23S ribosomal RNA
RA	SaCF001_Assembly_Unicycler_contig_333121	1632	C→T	0.151	noncoding (1478/2919 nt)	BDPGKNAE_02648 ←	23S ribosomal RNA
RA	SaCF001_Assembly_Unicycler_contig_333121	2684	C→T	0.245	noncoding (426/2919 nt)	BDPGKNAE_02648 ←	23S ribosomal RNA
RA	SaCF001_Assembly_Unicycler_contig_333121	2851	G→A	0.171	noncoding (259/2919 nt)	BDPGKNAE_02648 ←	23S ribosomal RNA
RA	SaCF001_Assembly_Unicycler_contig_362777	88	T→G	0.345	L21V (TTA→GTA)	essG_3 →	Type VII secretion system protein EsaG
RA	SaCF001_Assembly_Unicycler_contig_362777	135	T→C	0.505	D36D (GAT→GAC)	essG_3 →	Type VII secretion system protein EsaG
RA	SaCF001_Assembly_Unicycler_contig_362777	147	A→T	0.33	E40D (GAA→GAT)	essG_3 →	Type VII secretion system protein EsaG
RA	SaCF001_Assembly_Unicycler_contig_362777	150	T→C	0.227	G41G (GGT→GGC)	essG_3 →	Type VII secretion system protein EsaG
RA	SaCF001_Assembly_Unicycler_contig_362777	151	G→A	0.505	E42K (GAA→AAA)	essG_3 →	Type VII secretion system protein EsaG
RA	SaCF001_Assembly_Unicycler_contig_362777	156	A→G	0.31	L43L (TTA→TTG)	essG_3 →	Type VII secretion system protein EsaG
RA	SaCF001_Assembly_Unicycler_contig_362777	159	A→T	0.31	K44N (AAA→AAT)	essG_3 →	Type VII secretion system protein EsaG
RA	SaCF001_Assembly_Unicycler_contig_362777	162	T→A	0.208	V45V (GTT→GTA)	essG_3 →	Type VII secretion system protein EsaG
RA	SaCF001_Assembly_Unicycler_contig_362777	163	T→G	0.092	S46A (TCA→GCA) ‡	essG_3 →	Type VII secretion system protein EsaG
RA	SaCF001_Assembly_Unicycler_contig_362777	164	C→T	0.089	S46L (TCA→TTA) ‡	essG_3 →	Type VII secretion system protein EsaG
RA	SaCF001_Assembly_Unicycler_contig_362777	165	A→T	0.199	S46S (TCA→TCT) ‡	essG_3 →	Type VII secretion system protein EsaG
RA	SaCF001_Assembly_Unicycler_contig_362777	175	A→G	0.109	I50V (ATT→GTT)	essG_3 →	Type VII secretion system protein EsaG
RA	SaCF001_Assembly_Unicycler_contig_362777	184	A→G	0.155	I53V (ATA→GTA) ‡	essG_3 →	Type VII secretion system protein EsaG
RA	SaCF001_Assembly_Unicycler_contig_362777	186	A→G	0.306	I53M (ATA→ATG) ‡	essG_3 →	Type VII secretion system protein EsaG
RA	SaCF001_Assembly_Unicycler_contig_362777	203	A→C	0.125	Q59P (CAA→CCA)	essG_3 →	Type VII secretion system protein EsaG
RA	SaCF001_Assembly_Unicycler_contig_362777	205	A→G	0.534	I60V (ATA→GTA)	essG_3 →	Type VII secretion system protein EsaG
RA	SaCF001_Assembly_Unicycler_contig_362777	291	G→T	0.103	E88D (GAG→GAT)	essG_3 →	Type VII secretion system protein EsaG
RA	SaCF001_Assembly_Unicycler_contig_362777	298	A→G	0.281	I91V (ATT→GTT)	essG_3 →	Type VII secretion system protein EsaG
RA	SaCF001_Assembly_Unicycler_contig_362777	308	T→A	0.6	L94Q (CTA→CAA)	essG_3 →	Type VII secretion system protein EsaG
RA	SaCF001_Assembly_Unicycler_contig_362777	321	T→A	0.466	intergenic (+3/‑205)	essG_3 → / → BDPGKNAE_02681	Type VII secretion system protein EsaG/hypothetical protein
RA	SaCF001_Assembly_Unicycler_contig_362777	336	C→T	0.408	intergenic (+18/‑190)	essG_3 → / → BDPGKNAE_02681	Type VII secretion system protein EsaG/hypothetical protein
RA	SaCF001_Assembly_Unicycler_contig_362777	382	G→A	0.346	intergenic (+64/‑144)	essG_3 → / → BDPGKNAE_02681	Type VII secretion system protein EsaG/hypothetical protein
RA	SaCF001_Assembly_Unicycler_contig_362777	390	T→G	0.326	intergenic (+72/‑136)	essG_3 → / → BDPGKNAE_02681	Type VII secretion system protein EsaG/hypothetical protein
RA	SaCF001_Assembly_Unicycler_contig_362777	394	G→A	0.333	intergenic (+76/‑132)	essG_3 → / → BDPGKNAE_02681	Type VII secretion system protein EsaG/hypothetical protein
JC	SaCF001_Assembly_Unicycler_contig_362777	403	Δ4 bp	0.519	intergenic (+85/‑120)	essG_3 → / → BDPGKNAE_02681	Type VII secretion system protein EsaG/hypothetical protein
RA	SaCF001_Assembly_Unicycler_contig_362777	439	T→C	0.538	intergenic (+121/‑87)	essG_3 → / → BDPGKNAE_02681	Type VII secretion system protein EsaG/hypothetical protein
RA	SaCF001_Assembly_Unicycler_contig_362777	19 days, 14:01:00	+A	0.333	intergenic (+152/‑56)	essG_3 → / → BDPGKNAE_02681	Type VII secretion system protein EsaG/hypothetical protein
RA	SaCF001_Assembly_Unicycler_contig_362777	19 days, 14:02:00	+C	0.333	intergenic (+152/‑56)	essG_3 → / → BDPGKNAE_02681	Type VII secretion system protein EsaG/hypothetical protein
RA	SaCF001_Assembly_Unicycler_contig_362777	476	G→A	0.333	intergenic (+158/‑50)	essG_3 → / → BDPGKNAE_02681	Type VII secretion system protein EsaG/hypothetical protein
RA	SaCF001_Assembly_Unicycler_contig_362777	487	G→T	0.4	intergenic (+169/‑39)	essG_3 → / → BDPGKNAE_02681	Type VII secretion system protein EsaG/hypothetical protein
RA	SaCF001_Assembly_Unicycler_contig_362777	537	A→G	0.347	K4K (AAA→AAG)	BDPGKNAE_02681 →	hypothetical protein
RA	SaCF001_Assembly_Unicycler_contig_362777	546	T→A	0.313	I7I (ATT→ATA)	BDPGKNAE_02681 →	hypothetical protein
RA	SaCF001_Assembly_Unicycler_contig_362777	549	T→C	0.305	D8D (GAT→GAC)	BDPGKNAE_02681 →	hypothetical protein
RA	SaCF001_Assembly_Unicycler_contig_362777	551	C→T	0.305	T9I (ACT→ATT)	BDPGKNAE_02681 →	hypothetical protein
RA	SaCF001_Assembly_Unicycler_contig_362777	567	C→T	0.303	G14G (GGC→GGT)	BDPGKNAE_02681 →	hypothetical protein
RA	SaCF001_Assembly_Unicycler_contig_362777	586	A→G	0.368	I21V (ATA→GTA) ‡	BDPGKNAE_02681 →	hypothetical protein
RA	SaCF001_Assembly_Unicycler_contig_362777	587	T→C	0.368	I21T (ATA→ACA) ‡	BDPGKNAE_02681 →	hypothetical protein
RA	SaCF001_Assembly_Unicycler_contig_362777	594	G→A	0.397	L23L (TTG→TTA)	BDPGKNAE_02681 →	hypothetical protein
RA	SaCF001_Assembly_Unicycler_contig_362777	598	T→A	0.348	L25M (TTG→ATG)	BDPGKNAE_02681 →	hypothetical protein
RA	SaCF001_Assembly_Unicycler_contig_362777	616	T→C	0.357	L31L (TTG→CTG) ‡	BDPGKNAE_02681 →	hypothetical protein
RA	SaCF001_Assembly_Unicycler_contig_362777	618	G→A	0.375	L31L (TTG→TTA) ‡	BDPGKNAE_02681 →	hypothetical protein
RA	SaCF001_Assembly_Unicycler_contig_362777	741	A→G	0.524	K72K (AAA→AAG)	BDPGKNAE_02681 →	hypothetical protein
RA	SaCF001_Assembly_Unicycler_contig_362777	747	T→C	0.5	S74S (AGT→AGC)	BDPGKNAE_02681 →	hypothetical protein
RA	SaCF001_Assembly_Unicycler_contig_362777	762	A→G	0.553	K79K (AAA→AAG)	BDPGKNAE_02681 →	hypothetical protein
RA	SaCF001_Assembly_Unicycler_contig_362777	774	T→C	0.5	A83A (GCT→GCC)	BDPGKNAE_02681 →	hypothetical protein
RA	SaCF001_Assembly_Unicycler_contig_362777	787	G→A	0.395	V88I (GTT→ATT)	BDPGKNAE_02681 →	hypothetical protein
RA	SaCF001_Assembly_Unicycler_contig_362777	799	T→C	0.488	L92L (TTA→CTA)	BDPGKNAE_02681 →	hypothetical protein
RA	SaCF001_Assembly_Unicycler_contig_362777	813	T→C	0.578	T96T (ACT→ACC)	BDPGKNAE_02681 →	hypothetical protein
RA	SaCF001_Assembly_Unicycler_contig_362777	815	T→C	0.605	V97A (GTA→GCA)	BDPGKNAE_02681 →	hypothetical protein
RA	SaCF001_Assembly_Unicycler_contig_362777	826	C→A	0.619	L101M (CTG→ATG) ‡	BDPGKNAE_02681 →	hypothetical protein
RA	SaCF001_Assembly_Unicycler_contig_362777	827	T→C	0.619	L101P (CTG→CCG) ‡	BDPGKNAE_02681 →	hypothetical protein
RA	SaCF001_Assembly_Unicycler_contig_362777	828	G→A	0.619	L101L (CTG→CTA) ‡	BDPGKNAE_02681 →	hypothetical protein
RA	SaCF001_Assembly_Unicycler_contig_362777	834	T→C	0.583	N103N (AAT→AAC)	BDPGKNAE_02681 →	hypothetical protein
RA	SaCF001_Assembly_Unicycler_contig_362777	848	C→T	0.58	A108V (GCA→GTA) ‡	BDPGKNAE_02681 →	hypothetical protein
RA	SaCF001_Assembly_Unicycler_contig_362777	849	A→T	0.58	A108A (GCA→GCT) ‡	BDPGKNAE_02681 →	hypothetical protein
RA	SaCF001_Assembly_Unicycler_contig_362777	861	C→T	0.553	N112N (AAC→AAT)	BDPGKNAE_02681 →	hypothetical protein
RA	SaCF001_Assembly_Unicycler_contig_362777	870	T→C	0.421	D115D (GAT→GAC)	BDPGKNAE_02681 →	hypothetical protein
RA	SaCF001_Assembly_Unicycler_contig_362777	871	T→C	0.421	L116L (TTA→CTA)	BDPGKNAE_02681 →	hypothetical protein
RA	SaCF001_Assembly_Unicycler_contig_362777	876	T→C	0.421	F117F (TTT→TTC)	BDPGKNAE_02681 →	hypothetical protein
RA	SaCF001_Assembly_Unicycler_contig_362777	895	T→A	0.482	S124T (TCG→ACG)	BDPGKNAE_02681 →	hypothetical protein
RA	SaCF001_Assembly_Unicycler_contig_362777	915	C→T	0.5	S130S (AGC→AGT)	BDPGKNAE_02681 →	hypothetical protein
RA	SaCF001_Assembly_Unicycler_contig_362777	921	A→G	0.5	L132L (TTA→TTG)	BDPGKNAE_02681 →	hypothetical protein
RA	SaCF001_Assembly_Unicycler_contig_362777	1020	T→C	0.545	T165T (ACT→ACC)	BDPGKNAE_02681 →	hypothetical protein
RA	SaCF001_Assembly_Unicycler_contig_362777	1030	T→G	0.583	S169A (TCA→GCA)	BDPGKNAE_02681 →	hypothetical protein
RA	SaCF001_Assembly_Unicycler_contig_362777	1049	A→G	0.739	K175R (AAA→AGA)	BDPGKNAE_02681 →	hypothetical protein
RA	SaCF001_Assembly_Unicycler_contig_362777	1250	T→A	0.286	intergenic (+41/‑106)	BDPGKNAE_02681 → / → BDPGKNAE_02682	hypothetical protein/hypothetical protein
RA	SaCF001_Assembly_Unicycler_contig_362777	2353	A→G	0.167	intergenic (+32/–)	BDPGKNAE_02683 → / –	hypothetical protein/–
RA	SaCF001_Assembly_Unicycler_contig_362777	2355	T→A	0.17	intergenic (+34/–)	BDPGKNAE_02683 → / –	hypothetical protein/–
RA	SaCF001_Assembly_Unicycler_contig_362777	2356	T→G	0.17	intergenic (+35/–)	BDPGKNAE_02683 → / –	hypothetical protein/–
RA	SaCF001_Assembly_Unicycler_contig_362777	2357	G→A	0.178	intergenic (+36/–)	BDPGKNAE_02683 → / –	hypothetical protein/–
RA	SaCF001_Assembly_Unicycler_contig_362777	2369	A→G	0.368	intergenic (+48/–)	BDPGKNAE_02683 → / –	hypothetical protein/–
JC	SaCF001_Assembly_Unicycler_contig_362777	2391	48 bp→24 bp	0.482	intergenic (+70/–)	BDPGKNAE_02683 → / –	hypothetical protein/–
RA	SaCF001_Assembly_Unicycler_contig_362777	2443	G→A	0.12	intergenic (+122/–)	BDPGKNAE_02683 → / –	hypothetical protein/–
RA	SaCF001_Assembly_Unicycler_contig_362777	2452	C→T	0.151	intergenic (+131/–)	BDPGKNAE_02683 → / –	hypothetical protein/–
RA	SaCF001_Assembly_Unicycler_contig_362777	2457	C→T	0.155	intergenic (+136/–)	BDPGKNAE_02683 → / –	hypothetical protein/–
RA	SaCF001_Assembly_Unicycler_contig_362777	2467	A→G	0.072	intergenic (+146/–)	BDPGKNAE_02683 → / –	hypothetical protein/–
RA	SaCF001_Assembly_Unicycler_contig_362777	2471	T→C	0.383	intergenic (+150/–)	BDPGKNAE_02683 → / –	hypothetical protein/–
RA	SaCF001_Assembly_Unicycler_contig_362777	2475	G→A	0.162	intergenic (+154/–)	BDPGKNAE_02683 → / –	hypothetical protein/–
RA	SaCF001_Assembly_Unicycler_contig_362777	2476	T→C	0.069	intergenic (+155/–)	BDPGKNAE_02683 → / –	hypothetical protein/–
RA	SaCF001_Assembly_Unicycler_contig_362777	2477	G→A	0.061	intergenic (+156/–)	BDPGKNAE_02683 → / –	hypothetical protein/–
RA	SaCF001_Assembly_Unicycler_contig_362777	2480	A→T	0.061	intergenic (+159/–)	BDPGKNAE_02683 → / –	hypothetical protein/–
RA	SaCF001_Assembly_Unicycler_contig_362777	2482	G→A	0.174	intergenic (+161/–)	BDPGKNAE_02683 → / –	hypothetical protein/–
RA	SaCF001_Assembly_Unicycler_contig_362777	2485	T→C	0.362	intergenic (+164/–)	BDPGKNAE_02683 → / –	hypothetical protein/–
RA	SaCF001_Assembly_Unicycler_contig_362777	2487	G→A	0.378	intergenic (+166/–)	BDPGKNAE_02683 → / –	hypothetical protein/–
RA	SaCF001_Assembly_Unicycler_contig_362777	2488	C→T	0.051	intergenic (+167/–)	BDPGKNAE_02683 → / –	hypothetical protein/–
RA	SaCF001_Assembly_Unicycler_contig_362777	2489	G→A	0.095	intergenic (+168/–)	BDPGKNAE_02683 → / –	hypothetical protein/–
RA	SaCF001_Assembly_Unicycler_contig_362777	2501	A→G	0.348	intergenic (+180/–)	BDPGKNAE_02683 → / –	hypothetical protein/–
RA	SaCF001_Assembly_Unicycler_contig_362777	2503	G→A	0.2	intergenic (+182/–)	BDPGKNAE_02683 → / –	hypothetical protein/–
RA	SaCF001_Assembly_Unicycler_contig_362777	2508	G→T	0.197	intergenic (+187/–)	BDPGKNAE_02683 → / –	hypothetical protein/–
RA	SaCF001_Assembly_Unicycler_contig_362777	2509	C→T	0.424	intergenic (+188/–)	BDPGKNAE_02683 → / –	hypothetical protein/–
RA	SaCF001_Assembly_Unicycler_contig_362777	2512	C→T	0.313	intergenic (+191/–)	BDPGKNAE_02683 → / –	hypothetical protein/–
RA	SaCF001_Assembly_Unicycler_contig_362777	2521	G→A	0.19	intergenic (+200/–)	BDPGKNAE_02683 → / –	hypothetical protein/–
RA	SaCF001_Assembly_Unicycler_contig_362777	2527	G→A	0.184	intergenic (+206/–)	BDPGKNAE_02683 → / –	hypothetical protein/–
RA	SaCF001_Assembly_Unicycler_contig_362777	2536	G→A	0.462	intergenic (+215/–)	BDPGKNAE_02683 → / –	hypothetical protein/–
RA	SaCF001_Assembly_Unicycler_contig_362777	2543	G→A	0.362	intergenic (+222/–)	BDPGKNAE_02683 → / –	hypothetical protein/–
RA	SaCF001_Assembly_Unicycler_contig_362777	2551	A→T	0.327	intergenic (+230/–)	BDPGKNAE_02683 → / –	hypothetical protein/–
RA	SaCF001_Assembly_Unicycler_contig_362777	2557	A→C	0.181	intergenic (+236/–)	BDPGKNAE_02683 → / –	hypothetical protein/–
RA	SaCF001_Assembly_Unicycler_contig_362777	2563	C→T	0.25	intergenic (+242/–)	BDPGKNAE_02683 → / –	hypothetical protein/–
RA	SaCF001_Assembly_Unicycler_contig_362777	2565	G→A	0.195	intergenic (+244/–)	BDPGKNAE_02683 → / –	hypothetical protein/–
RA	SaCF001_Assembly_Unicycler_contig_362777	2567	G→T	0.195	intergenic (+246/–)	BDPGKNAE_02683 → / –	hypothetical protein/–
RA	SaCF001_Assembly_Unicycler_contig_362777	2569	A→T	0.194	intergenic (+248/–)	BDPGKNAE_02683 → / –	hypothetical protein/–
RA	SaCF001_Assembly_Unicycler_contig_362777	2572	A→T	0.195	intergenic (+251/–)	BDPGKNAE_02683 → / –	hypothetical protein/–
RA	SaCF001_Assembly_Unicycler_contig_362777	2578	G→A	0.14	intergenic (+257/–)	BDPGKNAE_02683 → / –	hypothetical protein/–
RA	SaCF001_Assembly_Unicycler_contig_362777	2581	C→T	0.185	intergenic (+260/–)	BDPGKNAE_02683 → / –	hypothetical protein/–
RA	SaCF001_Assembly_Unicycler_contig_362777	2585	T→A	0.184	intergenic (+264/–)	BDPGKNAE_02683 → / –	hypothetical protein/–
RA	SaCF001_Assembly_Unicycler_contig_362777	2590	C→T	0.149	intergenic (+269/–)	BDPGKNAE_02683 → / –	hypothetical protein/–
RA	SaCF001_Assembly_Unicycler_contig_362777	2593	A→T	0.149	intergenic (+272/–)	BDPGKNAE_02683 → / –	hypothetical protein/–
RA	SaCF001_Assembly_Unicycler_contig_381644	137	C→T	0.148	noncoding (87/1549 nt)	BDPGKNAE_02686 →	16S ribosomal RNA
RA	SaCF001_Assembly_Unicycler_contig_381644	213	G→T	0.142	noncoding (163/1549 nt)	BDPGKNAE_02686 →	16S ribosomal RNA
RA	SaCF001_Assembly_Unicycler_contig_381644	228	A→G	0.147	noncoding (178/1549 nt)	BDPGKNAE_02686 →	16S ribosomal RNA
RA	SaCF001_Assembly_Unicycler_contig_381644	533	C→A	0.207	noncoding (483/1549 nt)	BDPGKNAE_02686 →	16S ribosomal RNA
RA	SaCF001_Assembly_Unicycler_contig_381644	1079	C→T	0.276	noncoding (1029/1549 nt)	BDPGKNAE_02686 →	16S ribosomal RNA
RA	SaCF001_Assembly_Unicycler_contig_381644	1317	G→A	0.161	noncoding (1267/1549 nt)	BDPGKNAE_02686 →	16S ribosomal RNA
RA	SaCF001_Assembly_Unicycler_contig_381644	1324	C→T	0.213	noncoding (1274/1549 nt)	BDPGKNAE_02686 →	16S ribosomal RNA
RA	SaCF001_Assembly_Unicycler_contig_391261	706	C→T	0.555	V57V (GTG→GTA)	BDPGKNAE_02688 ←	hypothetical protein
RA	SaCF001_Assembly_Unicycler_contig_411179	159	T→C	0.476	I49I (ATT→ATC)	hsdM →	Type I restriction enzyme EcoKI M protein
RA	SaCF001_Assembly_Unicycler_contig_421129	491	T→C	1	F120F (TTT→TTC)	BDPGKNAE_02690 →	IS1182 family transposase ISSau3
RA	SaCF001_Assembly_Unicycler_contig_421129	525	G→A	0.302	G132S (GGT→AGT)	BDPGKNAE_02690 →	IS1182 family transposase ISSau3
RA	SaCF001_Assembly_Unicycler_contig_4235053	19898	T→G	0.381	intergenic (+323/‑133)	BDPGKNAE_01168 → / → BDPGKNAE_01169	hypothetical protein/IS1182 family transposase ISSau3
RA	SaCF001_Assembly_Unicycler_contig_4235053	19900	C→A	0.423	intergenic (+325/‑131)	BDPGKNAE_01168 → / → BDPGKNAE_01169	hypothetical protein/IS1182 family transposase ISSau3
RA	SaCF001_Assembly_Unicycler_contig_4235053	19908	T→A	0.34	intergenic (+333/‑123)	BDPGKNAE_01168 → / → BDPGKNAE_01169	hypothetical protein/IS1182 family transposase ISSau3
RA	SaCF001_Assembly_Unicycler_contig_4235053	19929	A→C	0.676	intergenic (+354/‑102)	BDPGKNAE_01168 → / → BDPGKNAE_01169	hypothetical protein/IS1182 family transposase ISSau3
RA	SaCF001_Assembly_Unicycler_contig_4235053	20004	C→T	0.56	intergenic (+429/‑27)	BDPGKNAE_01168 → / → BDPGKNAE_01169	hypothetical protein/IS1182 family transposase ISSau3
RA	SaCF001_Assembly_Unicycler_contig_4235053	20020	C→A	0.196	intergenic (+445/‑11)	BDPGKNAE_01168 → / → BDPGKNAE_01169	hypothetical protein/IS1182 family transposase ISSau3
RA	SaCF001_Assembly_Unicycler_contig_4235053	20041	T→A	0.405	I4N (ATT→AAT)	BDPGKNAE_01169 →	IS1182 family transposase ISSau3
RA	SaCF001_Assembly_Unicycler_contig_4235053	20078	C→T	0.507	T16T (ACC→ACT)	BDPGKNAE_01169 →	IS1182 family transposase ISSau3
RA	SaCF001_Assembly_Unicycler_contig_4235053	20081	Δ1 bp	0.254	coding (51/1119 nt)	BDPGKNAE_01169 →	IS1182 family transposase ISSau3
RA	SaCF001_Assembly_Unicycler_contig_4235053	20104	T→A	0.367	I25N (ATT→AAT)	BDPGKNAE_01169 →	IS1182 family transposase ISSau3
RA	SaCF001_Assembly_Unicycler_contig_4235053	20106	T→A	0.368	S26T (TCG→ACG)	BDPGKNAE_01169 →	IS1182 family transposase ISSau3
RA	SaCF001_Assembly_Unicycler_contig_4235053	20667	T→A	0.293	C213S (TGT→AGT)	BDPGKNAE_01169 →	IS1182 family transposase ISSau3
RA	SaCF001_Assembly_Unicycler_contig_4235053	20670	G→A	0.293	A214T (GCT→ACT)	BDPGKNAE_01169 →	IS1182 family transposase ISSau3
RA	SaCF001_Assembly_Unicycler_contig_4235053	20706	G→A	0.395	E226K (GAG→AAG)	BDPGKNAE_01169 →	IS1182 family transposase ISSau3
RA	SaCF001_Assembly_Unicycler_contig_4235053	20798	T→C	0.595	S256S (AGT→AGC)	BDPGKNAE_01169 →	IS1182 family transposase ISSau3
RA	SaCF001_Assembly_Unicycler_contig_4235053	21002	G→A	0.331	P324P (CCG→CCA)	BDPGKNAE_01169 →	IS1182 family transposase ISSau3
RA	SaCF001_Assembly_Unicycler_contig_4235053	21024	G→T	0.185	G332C (GGT→TGT)	BDPGKNAE_01169 →	IS1182 family transposase ISSau3
RA	SaCF001_Assembly_Unicycler_contig_4235053	21031	G→A	0.19	G334D (GGT→GAT)	BDPGKNAE_01169 →	IS1182 family transposase ISSau3
RA	SaCF001_Assembly_Unicycler_contig_4235053	21053	T→C	0.321	A341A (GCT→GCC)	BDPGKNAE_01169 →	IS1182 family transposase ISSau3
RA	SaCF001_Assembly_Unicycler_contig_4235053	21416	A→C	0.243	K35N (AAA→AAC)	BDPGKNAE_01170 →	IS1182 family transposase ISSau3
RA	SaCF001_Assembly_Unicycler_contig_4235053	21451	T→C	0.29	V47A (GTT→GCT)	BDPGKNAE_01170 →	IS1182 family transposase ISSau3
RA	SaCF001_Assembly_Unicycler_contig_4235053	21482	C→A	0.199	F57L (TTC→TTA)	BDPGKNAE_01170 →	IS1182 family transposase ISSau3
RA	SaCF001_Assembly_Unicycler_contig_4235053	21490	T→C	0.178	M60T (ATG→ACG)	BDPGKNAE_01170 →	IS1182 family transposase ISSau3
RA	SaCF001_Assembly_Unicycler_contig_4235053	21660	C→T	0.136	intergenic (+4/+29)	BDPGKNAE_01170 → / ← cycA_2	IS1182 family transposase ISSau3/D‑serine/D‑alanine/glycine transporter
MC	SaCF001_Assembly_Unicycler_contig_44415	1	Δ415 bp	1	intergenic (–/–)	– / –	–/–
RA	SaCF001_Assembly_Unicycler_contig_46395	186	A→T	0.402	intergenic (–/–)	– / –	–/–
MC	SaCF001_Assembly_Unicycler_contig_47324	1	Δ324 bp	1	intergenic (–/–)	– / –	–/–
RA	SaCF001_Assembly_Unicycler_contig_5129967	46332	C→A	0.111	intergenic (+411/+236)	BDPGKNAE_01425 → / ← BDPGKNAE_01426	hypothetical protein/hypothetical protein
RA	SaCF001_Assembly_Unicycler_contig_5129967	46367	T→C	0.213	intergenic (+446/+201)	BDPGKNAE_01425 → / ← BDPGKNAE_01426	hypothetical protein/hypothetical protein
RA	SaCF001_Assembly_Unicycler_contig_5129967	46,379:1	+A	0.232	intergenic (+458/+189)	BDPGKNAE_01425 → / ← BDPGKNAE_01426	hypothetical protein/hypothetical protein
RA	SaCF001_Assembly_Unicycler_contig_7106057	85	G→A	0.42	D20N (GAT→AAT)	essG_1 →	Type VII secretion system protein EsaG
RA	SaCF001_Assembly_Unicycler_contig_7106057	105	A→T	0.134	G26G (GGA→GGT)	essG_1 →	Type VII secretion system protein EsaG
RA	SaCF001_Assembly_Unicycler_contig_7106057	108	T→A	0.215	L27L (CTT→CTA)	essG_1 →	Type VII secretion system protein EsaG
RA	SaCF001_Assembly_Unicycler_contig_7106057	126	T→C	0.356	C33C (TGT→TGC)	essG_1 →	Type VII secretion system protein EsaG
RA	SaCF001_Assembly_Unicycler_contig_7106057	143	G→A	0.175	S39N (AGC→AAC) ‡	essG_1 →	Type VII secretion system protein EsaG
RA	SaCF001_Assembly_Unicycler_contig_7106057	144	C→A	0.602	S39R (AGC→AGA) ‡	essG_1 →	Type VII secretion system protein EsaG
RA	SaCF001_Assembly_Unicycler_contig_7106057	147	A→T	0.414	E40D (GAA→GAT)	essG_1 →	Type VII secretion system protein EsaG
RA	SaCF001_Assembly_Unicycler_contig_7106057	149	G→A	0.182	G41D (GGT→GAT) ‡	essG_1 →	Type VII secretion system protein EsaG
RA	SaCF001_Assembly_Unicycler_contig_7106057	150	T→C	0.313	G41G (GGT→GGC) ‡	essG_1 →	Type VII secretion system protein EsaG
RA	SaCF001_Assembly_Unicycler_contig_7106057	156	A→G	0.427	L43L (TTA→TTG)	essG_1 →	Type VII secretion system protein EsaG
RA	SaCF001_Assembly_Unicycler_contig_7106057	159	A→T	0.427	K44N (AAA→AAT)	essG_1 →	Type VII secretion system protein EsaG
RA	SaCF001_Assembly_Unicycler_contig_7106057	162	T→A	0.323	V45V (GTT→GTA)	essG_1 →	Type VII secretion system protein EsaG
RA	SaCF001_Assembly_Unicycler_contig_7106057	163	T→G	0.094	S46A (TCA→GCA) ‡	essG_1 →	Type VII secretion system protein EsaG
RA	SaCF001_Assembly_Unicycler_contig_7106057	164	C→T	0.096	S46L (TCA→TTA) ‡	essG_1 →	Type VII secretion system protein EsaG
RA	SaCF001_Assembly_Unicycler_contig_7106057	165	A→T	0.323	S46S (TCA→TCT) ‡	essG_1 →	Type VII secretion system protein EsaG
RA	SaCF001_Assembly_Unicycler_contig_7106057	175	A→G	0.131	I50V (ATA→GTA) ‡	essG_1 →	Type VII secretion system protein EsaG
RA	SaCF001_Assembly_Unicycler_contig_7106057	177	A→T	0.316	I50I (ATA→ATT) ‡	essG_1 →	Type VII secretion system protein EsaG
RA	SaCF001_Assembly_Unicycler_contig_7106057	186	A→G	0.187	I53M (ATA→ATG)	essG_1 →	Type VII secretion system protein EsaG
RA	SaCF001_Assembly_Unicycler_contig_7106057	195	G→A	0.108	E56E (GAG→GAA)	essG_1 →	Type VII secretion system protein EsaG
RA	SaCF001_Assembly_Unicycler_contig_7106057	207	A→G	0.265	L60L (TTA→TTG)	essG_1 →	Type VII secretion system protein EsaG
RA	SaCF001_Assembly_Unicycler_contig_7106057	212	G→A	0.11	R62H (CGT→CAT) ‡	essG_1 →	Type VII secretion system protein EsaG
RA	SaCF001_Assembly_Unicycler_contig_7106057	213	T→A	0.109	R62R (CGT→CGA) ‡	essG_1 →	Type VII secretion system protein EsaG
RA	SaCF001_Assembly_Unicycler_contig_7106057	214	G→C	0.244	E63Q (GAA→CAA)	essG_1 →	Type VII secretion system protein EsaG
RA	SaCF001_Assembly_Unicycler_contig_7106057	219	T→C	0.111	N64N (AAT→AAC)	essG_1 →	Type VII secretion system protein EsaG
RA	SaCF001_Assembly_Unicycler_contig_7106057	222	T→C	0.111	Y65Y (TAT→TAC)	essG_1 →	Type VII secretion system protein EsaG
RA	SaCF001_Assembly_Unicycler_contig_7106057	227	T→A	0.11	M67K (ATG→AAG) ‡	essG_1 →	Type VII secretion system protein EsaG
RA	SaCF001_Assembly_Unicycler_contig_7106057	228	G→C	0.107	M67I (ATG→ATC) ‡	essG_1 →	Type VII secretion system protein EsaG
RA	SaCF001_Assembly_Unicycler_contig_7106057	231	T→C	0.647	Y68Y (TAT→TAC)	essG_1 →	Type VII secretion system protein EsaG
RA	SaCF001_Assembly_Unicycler_contig_7106057	233	A→G	0.106	K69R (AAA→AGA)	essG_1 →	Type VII secretion system protein EsaG
RA	SaCF001_Assembly_Unicycler_contig_7106057	240	T→C	0.082	F71F (TTT→TTC)	essG_1 →	Type VII secretion system protein EsaG
RA	SaCF001_Assembly_Unicycler_contig_7106057	243	G→T	0.491	G72G (GGG→GGT)	essG_1 →	Type VII secretion system protein EsaG
RA	SaCF001_Assembly_Unicycler_contig_7106057	244	G→A	0.089	V73I (GTT→ATT)	essG_1 →	Type VII secretion system protein EsaG
RA	SaCF001_Assembly_Unicycler_contig_7106057	247	T→A	0.308	L74I (TTA→ATA)	essG_1 →	Type VII secretion system protein EsaG
RA	SaCF001_Assembly_Unicycler_contig_7106057	257	T→C	0.412	M77T (ATG→ACG)	essG_1 →	Type VII secretion system protein EsaG
RA	SaCF001_Assembly_Unicycler_contig_7106057	273	A→G	0.3	E82E (GAA→GAG)	essG_1 →	Type VII secretion system protein EsaG
RA	SaCF001_Assembly_Unicycler_contig_7106057	276	A→G	0.483	E83E (GAA→GAG)	essG_1 →	Type VII secretion system protein EsaG
RA	SaCF001_Assembly_Unicycler_contig_7106057	277	A→G	0.73	I84V (ATT→GTT)	essG_1 →	Type VII secretion system protein EsaG
RA	SaCF001_Assembly_Unicycler_contig_7106057	283	G→C	0.2	E86Q (GAA→CAA)	essG_1 →	Type VII secretion system protein EsaG
RA	SaCF001_Assembly_Unicycler_contig_7106057	291	T→G	0.603	D88E (GAT→GAG)	essG_1 →	Type VII secretion system protein EsaG
RA	SaCF001_Assembly_Unicycler_contig_7106057	298	A→G	0.174	I91V (ATT→GTT)	essG_1 →	Type VII secretion system protein EsaG
RA	SaCF001_Assembly_Unicycler_contig_7106057	312	T→A	0.314	D95E (GAT→GAA)	essG_1 →	Type VII secretion system protein EsaG
RA	SaCF001_Assembly_Unicycler_contig_7106057	322	A→C	0.722	I99L (ATA→CTA)	essG_1 →	Type VII secretion system protein EsaG
RA	SaCF001_Assembly_Unicycler_contig_7106057	328	G→A	0.246	intergenic (+1/‑10)	essG_1 → / → essG_2	Type VII secretion system protein EsaG/Type VII secretion system protein EsaG
RA	SaCF001_Assembly_Unicycler_contig_7106057	331	A→C	0.331	intergenic (+4/‑7)	essG_1 → / → essG_2	Type VII secretion system protein EsaG/Type VII secretion system protein EsaG
RA	SaCF001_Assembly_Unicycler_contig_7106057	337	C→T	0.274	intergenic (+10/‑1)	essG_1 → / → essG_2	Type VII secretion system protein EsaG/Type VII secretion system protein EsaG
RA	SaCF001_Assembly_Unicycler_contig_7106057	342	C→T	0.128	T2I (ACT→ATT)	essG_2 →	Type VII secretion system protein EsaG
RA	SaCF001_Assembly_Unicycler_contig_7106057	351	A→G	0.211	E5G (GAA→GGA) ‡	essG_2 →	Type VII secretion system protein EsaG
RA	SaCF001_Assembly_Unicycler_contig_7106057	352	A→G	0.235	E5E (GAA→GAG) ‡	essG_2 →	Type VII secretion system protein EsaG
RA	SaCF001_Assembly_Unicycler_contig_7106057	355	G→A	0.706	K6K (AAG→AAA)	essG_2 →	Type VII secretion system protein EsaG
RA	SaCF001_Assembly_Unicycler_contig_7106057	356	C→T	0.137	L7L (CTA→TTA)	essG_2 →	Type VII secretion system protein EsaG
RA	SaCF001_Assembly_Unicycler_contig_7106057	360	G→A	0.058	S8N (AGT→AAT)	essG_2 →	Type VII secretion system protein EsaG
RA	SaCF001_Assembly_Unicycler_contig_7106057	362	C→G	0.231	Q9E (CAA→GAA)	essG_2 →	Type VII secretion system protein EsaG
RA	SaCF001_Assembly_Unicycler_contig_7106057	373	T→C	0.275	N12N (AAT→AAC)	essG_2 →	Type VII secretion system protein EsaG
RA	SaCF001_Assembly_Unicycler_contig_7106057	374	G→A	0.429	E13K (GAA→AAA) ‡	essG_2 →	Type VII secretion system protein EsaG
RA	SaCF001_Assembly_Unicycler_contig_7106057	376	A→G	0.278	E13E (GAA→GAG) ‡	essG_2 →	Type VII secretion system protein EsaG
RA	SaCF001_Assembly_Unicycler_contig_7106057	382	A→G	0.271	A15A (GCA→GCG)	essG_2 →	Type VII secretion system protein EsaG
RA	SaCF001_Assembly_Unicycler_contig_7106057	384	A→G	0.243	N16S (AAT→AGT)	essG_2 →	Type VII secretion system protein EsaG
RA	SaCF001_Assembly_Unicycler_contig_7106057	388	A→G	0.64	E17E (GAA→GAG)	essG_2 →	Type VII secretion system protein EsaG
RA	SaCF001_Assembly_Unicycler_contig_7106057	391	C→T	0.254	I18I (ATC→ATT)	essG_2 →	Type VII secretion system protein EsaG
RA	SaCF001_Assembly_Unicycler_contig_7106057	393	G→A	0.138	S19N (AGT→AAT)	essG_2 →	Type VII secretion system protein EsaG
RA	SaCF001_Assembly_Unicycler_contig_7106057	396	G→A	0.167	G20E (GGA→GAA) ‡	essG_2 →	Type VII secretion system protein EsaG
RA	SaCF001_Assembly_Unicycler_contig_7106057	397	A→G	0.224	G20G (GGA→GGG) ‡	essG_2 →	Type VII secretion system protein EsaG
RA	SaCF001_Assembly_Unicycler_contig_7106057	412	A→G	0.121	E25E (GAA→GAG)	essG_2 →	Type VII secretion system protein EsaG
RA	SaCF001_Assembly_Unicycler_contig_7106057	418	A→G	0.223	E27E (GAA→GAG)	essG_2 →	Type VII secretion system protein EsaG
RA	SaCF001_Assembly_Unicycler_contig_7106057	419	A→C	0.322	K28Q (AAA→CAA) ‡	essG_2 →	Type VII secretion system protein EsaG
RA	SaCF001_Assembly_Unicycler_contig_7106057	421	A→G	0.123	K28K (AAA→AAG) ‡	essG_2 →	Type VII secretion system protein EsaG
RA	SaCF001_Assembly_Unicycler_contig_7106057	426	A→T	0.308	Y30F (TAT→TTT)	essG_2 →	Type VII secretion system protein EsaG
RA	SaCF001_Assembly_Unicycler_contig_7106057	428	A→G	0.083	T31A (ACA→GCA) ‡	essG_2 →	Type VII secretion system protein EsaG
RA	SaCF001_Assembly_Unicycler_contig_7106057	429	C→T	0.084	T31I (ACA→ATA) ‡	essG_2 →	Type VII secretion system protein EsaG
RA	SaCF001_Assembly_Unicycler_contig_7106057	430	A→G	0.148	T31T (ACA→ACG) ‡	essG_2 →	Type VII secretion system protein EsaG
RA	SaCF001_Assembly_Unicycler_contig_7106057	433	T→A	0.295	I32I (ATT→ATA)	essG_2 →	Type VII secretion system protein EsaG
RA	SaCF001_Assembly_Unicycler_contig_7106057	436	C→T	0.386	A33A (GCC→GCT)	essG_2 →	Type VII secretion system protein EsaG
RA	SaCF001_Assembly_Unicycler_contig_7106057	439	C→T	0.383	Y34Y (TAC→TAT)	essG_2 →	Type VII secretion system protein EsaG
RA	SaCF001_Assembly_Unicycler_contig_7106057	440	G→A	0.184	V35I (GTA→ATA)	essG_2 →	Type VII secretion system protein EsaG
RA	SaCF001_Assembly_Unicycler_contig_7106057	443	G→A	0.2	D36N (GAT→AAT)	essG_2 →	Type VII secretion system protein EsaG
RA	SaCF001_Assembly_Unicycler_contig_7106057	449	G→A	0.202	E38K (GAA→AAA) ‡	essG_2 →	Type VII secretion system protein EsaG
RA	SaCF001_Assembly_Unicycler_contig_7106057	450	A→G	0.394	E38G (GAA→GGA) ‡	essG_2 →	Type VII secretion system protein EsaG
RA	SaCF001_Assembly_Unicycler_contig_7106057	454	T→A	0.186	G39G (GGT→GGA)	essG_2 →	Type VII secretion system protein EsaG
RA	SaCF001_Assembly_Unicycler_contig_7106057	457	A→T	0.208	G40G (GGA→GGT)	essG_2 →	Type VII secretion system protein EsaG
RA	SaCF001_Assembly_Unicycler_contig_7106057	460	G→A	0.227	E41E (GAG→GAA)	essG_2 →	Type VII secretion system protein EsaG
RA	SaCF001_Assembly_Unicycler_contig_7106057	461	G→A	0.166	V42I (GTT→ATT) ‡	essG_2 →	Type VII secretion system protein EsaG
RA	SaCF001_Assembly_Unicycler_contig_7106057	463	T→A	0.226	V42V (GTT→GTA) ‡	essG_2 →	Type VII secretion system protein EsaG
RA	SaCF001_Assembly_Unicycler_contig_7106057	466	T→C	0.223	V43V (GTT→GTC)	essG_2 →	Type VII secretion system protein EsaG
RA	SaCF001_Assembly_Unicycler_contig_7106057	486	G→A	0.08	G50E (GGA→GAA) ‡	essG_2 →	Type VII secretion system protein EsaG
RA	SaCF001_Assembly_Unicycler_contig_7106057	487	A→T	0.551	G50G (GGA→GGT) ‡	essG_2 →	Type VII secretion system protein EsaG
RA	SaCF001_Assembly_Unicycler_contig_7106057	493	A→T	0.541	E52D (GAA→GAT)	essG_2 →	Type VII secretion system protein EsaG
RA	SaCF001_Assembly_Unicycler_contig_7106057	496	T→C	0.467	D53D (GAT→GAC)	essG_2 →	Type VII secretion system protein EsaG
RA	SaCF001_Assembly_Unicycler_contig_7106057	499	G→A	0.247	L54L (TTG→TTA)	essG_2 →	Type VII secretion system protein EsaG
RA	SaCF001_Assembly_Unicycler_contig_7106057	514	T→C	0.547	D59D (GAT→GAC)	essG_2 →	Type VII secretion system protein EsaG
RA	SaCF001_Assembly_Unicycler_contig_7106057	517	T→A	0.538	I60I (ATT→ATA)	essG_2 →	Type VII secretion system protein EsaG
RA	SaCF001_Assembly_Unicycler_contig_7106057	608	A→G	0.753	K91E (AAA→GAA)	essG_2 →	Type VII secretion system protein EsaG
RA	SaCF001_Assembly_Unicycler_contig_7106057	615	A→G	0.244	D93G (GAT→GGT) ‡	essG_2 →	Type VII secretion system protein EsaG
RA	SaCF001_Assembly_Unicycler_contig_7106057	616	T→G	0.686	D93E (GAT→GAG) ‡	essG_2 →	Type VII secretion system protein EsaG
RA	SaCF001_Assembly_Unicycler_contig_7106057	617	T→C	0.685	L94L (TTA→CTA) ‡	essG_2 →	Type VII secretion system protein EsaG
RA	SaCF001_Assembly_Unicycler_contig_7106057	619	A→T	0.642	L94F (TTA→TTT) ‡	essG_2 →	Type VII secretion system protein EsaG
RA	SaCF001_Assembly_Unicycler_contig_7106057	625	G→A	0.637	P96P (CCG→CCA)	essG_2 →	Type VII secretion system protein EsaG
RA	SaCF001_Assembly_Unicycler_contig_7106057	637	T→C	0.528	C100C (TGT→TGC)	essG_2 →	Type VII secretion system protein EsaG
RA	SaCF001_Assembly_Unicycler_contig_890085	28524	T→C	1	E88G (GAA→GGA)	gyrA ←	DNA gyrase subunit A
CF106-P1.17
evidence	seq id	position	mutation	freq	annotation	gene	description
RA	Sa106_Assembly_Unicycler_contig_1058442	7	G→A	0.569	intergenic (–/‑380)	– / → NAIGNBAG_01826	–/hypothetical protein
RA	Sa106_Assembly_Unicycler_contig_1058442	10	T→C	0.12	intergenic (–/‑377)	– / → NAIGNBAG_01826	–/hypothetical protein
RA	Sa106_Assembly_Unicycler_contig_1058442	16	T→C	0.239	intergenic (–/‑371)	– / → NAIGNBAG_01826	–/hypothetical protein
RA	Sa106_Assembly_Unicycler_contig_1058442	19	C→T	0.305	intergenic (–/‑368)	– / → NAIGNBAG_01826	–/hypothetical protein
RA	Sa106_Assembly_Unicycler_contig_1058442	22	C→T	0.206	intergenic (–/‑365)	– / → NAIGNBAG_01826	–/hypothetical protein
RA	Sa106_Assembly_Unicycler_contig_1058442	28	C→T	0.053	intergenic (–/‑359)	– / → NAIGNBAG_01826	–/hypothetical protein
JC	Sa106_Assembly_Unicycler_contig_1058442	36	+36 bp	86.7%	intergenic (–/‑351)	– / → NAIGNBAG_01826	–/hypothetical protein
RA	Sa106_Assembly_Unicycler_contig_1058442	37	T→C	0.299	intergenic (–/‑350)	– / → NAIGNBAG_01826	–/hypothetical protein
RA	Sa106_Assembly_Unicycler_contig_1058442	43	C→A	0.456	intergenic (–/‑344)	– / → NAIGNBAG_01826	–/hypothetical protein
JC	Sa106_Assembly_Unicycler_contig_1058442	49	+54 bp	29.1%	intergenic (–/‑338)	– / → NAIGNBAG_01826	–/hypothetical protein
RA	Sa106_Assembly_Unicycler_contig_1107707	26	G→A	0.71	intergenic (–/‑35)	– / → NAIGNBAG_01865	–/hypothetical protein
RA	Sa106_Assembly_Unicycler_contig_1107707	28	G→T	0.71	intergenic (–/‑33)	– / → NAIGNBAG_01865	–/hypothetical protein
RA	Sa106_Assembly_Unicycler_contig_1107707	34	A→T	0.611	intergenic (–/‑27)	– / → NAIGNBAG_01865	–/hypothetical protein
RA	Sa106_Assembly_Unicycler_contig_1107707	35	T→C	0.579	intergenic (–/‑26)	– / → NAIGNBAG_01865	–/hypothetical protein
RA	Sa106_Assembly_Unicycler_contig_1107707	38	A→G	0.564	intergenic (–/‑23)	– / → NAIGNBAG_01865	–/hypothetical protein
RA	Sa106_Assembly_Unicycler_contig_1107707	40	C→A	0.563	intergenic (–/‑21)	– / → NAIGNBAG_01865	–/hypothetical protein
RA	Sa106_Assembly_Unicycler_contig_1107707	59	T→A	0.588	intergenic (–/‑2)	– / → NAIGNBAG_01865	–/hypothetical protein
RA	Sa106_Assembly_Unicycler_contig_1107707	60	T→C	0.566	intergenic (–/‑1)	– / → NAIGNBAG_01865	–/hypothetical protein
RA	Sa106_Assembly_Unicycler_contig_1107707	61	A→G	0.546	M1M (ATG→GTG) †	NAIGNBAG_01865 →	hypothetical protein
RA	Sa106_Assembly_Unicycler_contig_1107707	66	T→C	0.435	T2T (ACT→ACC)	NAIGNBAG_01865 →	hypothetical protein
RA	Sa106_Assembly_Unicycler_contig_1107707	69	A→T	0.441	K3N (AAA→AAT)	NAIGNBAG_01865 →	hypothetical protein
RA	Sa106_Assembly_Unicycler_contig_1107707	85	A→G	0.176	N9D (AAT→GAT) ‡	NAIGNBAG_01865 →	hypothetical protein
RA	Sa106_Assembly_Unicycler_contig_1107707	87	T→A	0.174	N9K (AAT→AAA) ‡	NAIGNBAG_01865 →	hypothetical protein
RA	Sa106_Assembly_Unicycler_contig_1107707	93	T→A	0.167	G11G (GGT→GGA)	NAIGNBAG_01865 →	hypothetical protein
RA	Sa106_Assembly_Unicycler_contig_1107707	101	A→C	0.161	K14T (AAG→ACG)	NAIGNBAG_01865 →	hypothetical protein
RA	Sa106_Assembly_Unicycler_contig_1167219	7122	T→A	1	intergenic (+171/–)	plc → / –	1‑phosphatidylinositol phosphodiesterase/–
RA	Sa106_Assembly_Unicycler_contig_1206920	6726	C→T	0.106	K62K (AAG→AAA)	lpl2_2 ←	putative lipoprotein
RA	Sa106_Assembly_Unicycler_contig_1206920	6735	T→C	0.176	E59E (GAA→GAG)	lpl2_2 ←	putative lipoprotein
RA	Sa106_Assembly_Unicycler_contig_1206920	6738	A→G	0.341	G58G (GGT→GGC)	lpl2_2 ←	putative lipoprotein
RA	Sa106_Assembly_Unicycler_contig_1206920	6744	T→A	0.084	R56S (AGA→AGT) ‡	lpl2_2 ←	putative lipoprotein
RA	Sa106_Assembly_Unicycler_contig_1206920	6746	T→G	0.564	R56R (AGA→CGA) ‡	lpl2_2 ←	putative lipoprotein
RA	Sa106_Assembly_Unicycler_contig_1206920	6750	G→T	0.495	G54G (GGC→GGA)	lpl2_2 ←	putative lipoprotein
RA	Sa106_Assembly_Unicycler_contig_1206920	6756	T→C	0.098	K52K (AAA→AAG)	lpl2_2 ←	putative lipoprotein
RA	Sa106_Assembly_Unicycler_contig_1206920	6759	G→A	0.093	D51D (GAC→GAT)	lpl2_2 ←	putative lipoprotein
RA	Sa106_Assembly_Unicycler_contig_1206920	6762	G→A	0.307	Y50Y (TAC→TAT)	lpl2_2 ←	putative lipoprotein
RA	Sa106_Assembly_Unicycler_contig_1206920	6767	A→G	0.192	L49L (TTA→CTA)	lpl2_2 ←	putative lipoprotein
RA	Sa106_Assembly_Unicycler_contig_1206920	6771	C→T	0.253	E47E (GAG→GAA)	lpl2_2 ←	putative lipoprotein
RA	Sa106_Assembly_Unicycler_contig_1206920	6774	G→A	0.281	L46L (CTC→CTT)	lpl2_2 ←	putative lipoprotein
RA	Sa106_Assembly_Unicycler_contig_1206920	6780	T→C	0.359	K44K (AAA→AAG)	lpl2_2 ←	putative lipoprotein
RA	Sa106_Assembly_Unicycler_contig_1206920	6783	G→A	0.44	I43I (ATC→ATT)	lpl2_2 ←	putative lipoprotein
RA	Sa106_Assembly_Unicycler_contig_1206920	6786	T→C	0.082	P42P (CCA→CCG)	lpl2_2 ←	putative lipoprotein
RA	Sa106_Assembly_Unicycler_contig_1206920	6789	A→G	0.294	Y41Y (TAT→TAC)	lpl2_2 ←	putative lipoprotein
RA	Sa106_Assembly_Unicycler_contig_1206920	6796	Δ1 bp	0.119	coding (116/303 nt)	lpl2_2 ←	putative lipoprotein
RA	Sa106_Assembly_Unicycler_contig_1206920	6,798:1	+C	0.153	coding (114/303 nt)	lpl2_2 ←	putative lipoprotein
RA	Sa106_Assembly_Unicycler_contig_1206920	6801	A→C	0.695	T37T (ACT→ACG)	lpl2_2 ←	putative lipoprotein
RA	Sa106_Assembly_Unicycler_contig_1206920	6808	T→G	0.541	E35A (GAG→GCG)	lpl2_2 ←	putative lipoprotein
RA	Sa106_Assembly_Unicycler_contig_1206920	6813	G→A	0.52	S33S (AGC→AGT)	lpl2_2 ←	putative lipoprotein
RA	Sa106_Assembly_Unicycler_contig_1206920	6819	T→C	0.133	K31K (AAA→AAG)	lpl2_2 ←	putative lipoprotein
RA	Sa106_Assembly_Unicycler_contig_1206920	6822	A→G	0.312	I30I (ATT→ATC)	lpl2_2 ←	putative lipoprotein
RA	Sa106_Assembly_Unicycler_contig_1206920	6829	G→T	0.129	A28E (GCA→GAA) ‡	lpl2_2 ←	putative lipoprotein
RA	Sa106_Assembly_Unicycler_contig_1206920	6830	C→T	0.111	A28T (GCA→ACA) ‡	lpl2_2 ←	putative lipoprotein
RA	Sa106_Assembly_Unicycler_contig_1206920	6841	T→C	0.319	D24G (GAT→GGT)	lpl2_2 ←	putative lipoprotein
RA	Sa106_Assembly_Unicycler_contig_1226622	259	A→G	0.292	intergenic (–/‑46)	– / → ssl5_1	–/Staphylococcal superantigen‑like 5
RA	Sa106_Assembly_Unicycler_contig_1226622	260	G→A	0.29	intergenic (–/‑45)	– / → ssl5_1	–/Staphylococcal superantigen‑like 5
RA	Sa106_Assembly_Unicycler_contig_1226622	262	C→T	0.284	intergenic (–/‑43)	– / → ssl5_1	–/Staphylococcal superantigen‑like 5
RA	Sa106_Assembly_Unicycler_contig_1226622	267	G→T	0.301	intergenic (–/‑38)	– / → ssl5_1	–/Staphylococcal superantigen‑like 5
RA	Sa106_Assembly_Unicycler_contig_1226622	288	A→G	0.325	intergenic (–/‑17)	– / → ssl5_1	–/Staphylococcal superantigen‑like 5
RA	Sa106_Assembly_Unicycler_contig_1226622	313	G→A	0.249	M3I (ATG→ATA)	ssl5_1 →	Staphylococcal superantigen‑like 5
RA	Sa106_Assembly_Unicycler_contig_1226622	317	G→A	0.221	A5T (GCA→ACA)	ssl5_1 →	Staphylococcal superantigen‑like 5
RA	Sa106_Assembly_Unicycler_contig_1226622	325	G→T	0.217	A7A (GCG→GCT)	ssl5_1 →	Staphylococcal superantigen‑like 5
RA	Sa106_Assembly_Unicycler_contig_1226622	329	G→A	0.231	A9T (GCA→ACA)	ssl5_1 →	Staphylococcal superantigen‑like 5
RA	Sa106_Assembly_Unicycler_contig_1226622	341	T→C	0.163	L13L (TTA→CTA)	ssl5_1 →	Staphylococcal superantigen‑like 5
RA	Sa106_Assembly_Unicycler_contig_1226622	346	T→C	0.1	G14G (GGT→GGC)	ssl5_1 →	Staphylococcal superantigen‑like 5
RA	Sa106_Assembly_Unicycler_contig_1226622	347	A→C	0.102	I15L (ATT→CTT)	ssl5_1 →	Staphylococcal superantigen‑like 5
RA	Sa106_Assembly_Unicycler_contig_1226622	353	G→A	0.075	A17T (GCA→ACA)	ssl5_1 →	Staphylococcal superantigen‑like 5
RA	Sa106_Assembly_Unicycler_contig_1226622	2397	G→A	1	intergenic (+244/‑178)	ssl3 → / → ssl7_1	Staphylococcal superantigen‑like 3/Staphylococcal superantigen‑like 7
RA	Sa106_Assembly_Unicycler_contig_1230235	5175	A→T	0.213	intergenic (‑261/+291)	hprK ← / ← uvrA	HPr kinase/phosphorylase/UvrABC system protein A
RA	Sa106_Assembly_Unicycler_contig_1230235	5,185:1	+C	0.267	intergenic (‑271/+281)	hprK ← / ← uvrA	HPr kinase/phosphorylase/UvrABC system protein A
RA	Sa106_Assembly_Unicycler_contig_1230235	5188	T→A	0.352	intergenic (‑274/+278)	hprK ← / ← uvrA	HPr kinase/phosphorylase/UvrABC system protein A
RA	Sa106_Assembly_Unicycler_contig_1230235	5192	A→C	0.1	intergenic (‑278/+274)	hprK ← / ← uvrA	HPr kinase/phosphorylase/UvrABC system protein A
RA	Sa106_Assembly_Unicycler_contig_1230235	5216	T→C	0.052	intergenic (‑302/+250)	hprK ← / ← uvrA	HPr kinase/phosphorylase/UvrABC system protein A
RA	Sa106_Assembly_Unicycler_contig_1230235	5218	G→T	0.306	intergenic (‑304/+248)	hprK ← / ← uvrA	HPr kinase/phosphorylase/UvrABC system protein A
RA	Sa106_Assembly_Unicycler_contig_1230235	5219	C→T	0.293	intergenic (‑305/+247)	hprK ← / ← uvrA	HPr kinase/phosphorylase/UvrABC system protein A
RA	Sa106_Assembly_Unicycler_contig_1230235	5227	C→T	0.407	intergenic (‑313/+239)	hprK ← / ← uvrA	HPr kinase/phosphorylase/UvrABC system protein A
RA	Sa106_Assembly_Unicycler_contig_1230235	5249	A→T	0.569	intergenic (‑335/+217)	hprK ← / ← uvrA	HPr kinase/phosphorylase/UvrABC system protein A
RA	Sa106_Assembly_Unicycler_contig_1230235	5265	A→T	0.62	intergenic (‑351/+201)	hprK ← / ← uvrA	HPr kinase/phosphorylase/UvrABC system protein A
RA	Sa106_Assembly_Unicycler_contig_1230235	5266	C→G	0.565	intergenic (‑352/+200)	hprK ← / ← uvrA	HPr kinase/phosphorylase/UvrABC system protein A
RA	Sa106_Assembly_Unicycler_contig_1230235	5267	A→T	0.639	intergenic (‑353/+199)	hprK ← / ← uvrA	HPr kinase/phosphorylase/UvrABC system protein A
RA	Sa106_Assembly_Unicycler_contig_1230235	5297	A→G	0.662	intergenic (‑383/+169)	hprK ← / ← uvrA	HPr kinase/phosphorylase/UvrABC system protein A
RA	Sa106_Assembly_Unicycler_contig_1230235	5298	T→C	0.659	intergenic (‑384/+168)	hprK ← / ← uvrA	HPr kinase/phosphorylase/UvrABC system protein A
RA	Sa106_Assembly_Unicycler_contig_1230235	12864	A→T	0.549	intergenic (‑395/+151)	NAIGNBAG_00422 ← / ← prfB	putative autolysin LDP/Peptide chain release factor 2
RA	Sa106_Assembly_Unicycler_contig_1230235	12874	A→G	0.553	intergenic (‑405/+141)	NAIGNBAG_00422 ← / ← prfB	putative autolysin LDP/Peptide chain release factor 2
RA	Sa106_Assembly_Unicycler_contig_1230235	12902	C→T	0.174	intergenic (‑433/+113)	NAIGNBAG_00422 ← / ← prfB	putative autolysin LDP/Peptide chain release factor 2
RA	Sa106_Assembly_Unicycler_contig_1230235	12919	C→T	0.208	intergenic (‑450/+96)	NAIGNBAG_00422 ← / ← prfB	putative autolysin LDP/Peptide chain release factor 2
RA	Sa106_Assembly_Unicycler_contig_1329802	17984	T→A	0.123	intergenic (+159/‑304)	mnmA → / → yrrB	tRNA‑specific 2‑thiouridylase MnmA/TPR repeat‑containing protein YrrB
RA	Sa106_Assembly_Unicycler_contig_1329802	25608	C→T	1	intergenic (+122/‑163)	NAIGNBAG_00458 → / → trmR	hypothetical protein/tRNA 5‑hydroxyuridine methyltransferase
RA	Sa106_Assembly_Unicycler_contig_1429535	11316	T→C	0.442	intergenic (+80/‑387)	entS → / → NAIGNBAG_00474	Enterobactin exporter EntS/hypothetical protein
RA	Sa106_Assembly_Unicycler_contig_1429535	11317	A→T	0.442	intergenic (+81/‑386)	entS → / → NAIGNBAG_00474	Enterobactin exporter EntS/hypothetical protein
RA	Sa106_Assembly_Unicycler_contig_1429535	11324	T→C	0.655	intergenic (+88/‑379)	entS → / → NAIGNBAG_00474	Enterobactin exporter EntS/hypothetical protein
RA	Sa106_Assembly_Unicycler_contig_1429535	11332	G→C	0.656	intergenic (+96/‑371)	entS → / → NAIGNBAG_00474	Enterobactin exporter EntS/hypothetical protein
RA	Sa106_Assembly_Unicycler_contig_1429535	11343	T→G	0.696	intergenic (+107/‑360)	entS → / → NAIGNBAG_00474	Enterobactin exporter EntS/hypothetical protein
RA	Sa106_Assembly_Unicycler_contig_1429535	11398	T→C	0.645	intergenic (+162/‑305)	entS → / → NAIGNBAG_00474	Enterobactin exporter EntS/hypothetical protein
RA	Sa106_Assembly_Unicycler_contig_1429535	11403	T→A	0.6	intergenic (+167/‑300)	entS → / → NAIGNBAG_00474	Enterobactin exporter EntS/hypothetical protein
RA	Sa106_Assembly_Unicycler_contig_1429535	11428	A→T	0.421	intergenic (+192/‑275)	entS → / → NAIGNBAG_00474	Enterobactin exporter EntS/hypothetical protein
RA	Sa106_Assembly_Unicycler_contig_1454882	3053	Δ1 bp	1	coding (132/222 nt)	NAIGNBAG_02083 →	hypothetical protein
RA	Sa106_Assembly_Unicycler_contig_1514747	81	T→C	0.448	V20A (GTT→GCT)	NAIGNBAG_02109 →	hypothetical protein
RA	Sa106_Assembly_Unicycler_contig_1514747	89	G→A	0.515	A23T (GCA→ACA)	NAIGNBAG_02109 →	hypothetical protein
RA	Sa106_Assembly_Unicycler_contig_1514747	93	T→C	0.472	V24A (GTT→GCT) ‡	NAIGNBAG_02109 →	hypothetical protein
RA	Sa106_Assembly_Unicycler_contig_1514747	94	T→A	0.472	V24V (GTT→GTA) ‡	NAIGNBAG_02109 →	hypothetical protein
RA	Sa106_Assembly_Unicycler_contig_1514747	115	T→G	0.458	V31V (GTT→GTG)	NAIGNBAG_02109 →	hypothetical protein
RA	Sa106_Assembly_Unicycler_contig_1529402	18160	C→A	0.06	intergenic (+549/‑282)	NAIGNBAG_00506 → / → irtA	hypothetical protein/Iron import ATP‑binding/permease protein IrtA
RA	Sa106_Assembly_Unicycler_contig_1529402	18162	Δ1 bp	0.064	intergenic (+551/‑280)	NAIGNBAG_00506 → / → irtA	hypothetical protein/Iron import ATP‑binding/permease protein IrtA
RA	Sa106_Assembly_Unicycler_contig_1529402	18175	T→C	0.333	intergenic (+564/‑267)	NAIGNBAG_00506 → / → irtA	hypothetical protein/Iron import ATP‑binding/permease protein IrtA
RA	Sa106_Assembly_Unicycler_contig_1529402	18183	G→A	0.076	intergenic (+572/‑259)	NAIGNBAG_00506 → / → irtA	hypothetical protein/Iron import ATP‑binding/permease protein IrtA
RA	Sa106_Assembly_Unicycler_contig_1529402	18184	T→C	0.084	intergenic (+573/‑258)	NAIGNBAG_00506 → / → irtA	hypothetical protein/Iron import ATP‑binding/permease protein IrtA
RA	Sa106_Assembly_Unicycler_contig_1529402	18185	G→A	0.076	intergenic (+574/‑257)	NAIGNBAG_00506 → / → irtA	hypothetical protein/Iron import ATP‑binding/permease protein IrtA
RA	Sa106_Assembly_Unicycler_contig_1529402	18191	G→T	0.273	intergenic (+580/‑251)	NAIGNBAG_00506 → / → irtA	hypothetical protein/Iron import ATP‑binding/permease protein IrtA
RA	Sa106_Assembly_Unicycler_contig_1529402	18193	A→T	0.168	intergenic (+582/‑249)	NAIGNBAG_00506 → / → irtA	hypothetical protein/Iron import ATP‑binding/permease protein IrtA
RA	Sa106_Assembly_Unicycler_contig_1529402	18195	A→T	0.189	intergenic (+584/‑247)	NAIGNBAG_00506 → / → irtA	hypothetical protein/Iron import ATP‑binding/permease protein IrtA
RA	Sa106_Assembly_Unicycler_contig_1529402	18201	T→C	0.316	intergenic (+590/‑241)	NAIGNBAG_00506 → / → irtA	hypothetical protein/Iron import ATP‑binding/permease protein IrtA
RA	Sa106_Assembly_Unicycler_contig_1594427	2351	T→G	0.342	L19V (TTA→GTA) ‡	NAIGNBAG_02150 →	hypothetical protein
RA	Sa106_Assembly_Unicycler_contig_1594427	2352	T→C	0.347	L19S (TTA→TCA) ‡	NAIGNBAG_02150 →	hypothetical protein
RA	Sa106_Assembly_Unicycler_contig_1594427	2353	A→C	0.333	L19F (TTA→TTC) ‡	NAIGNBAG_02150 →	hypothetical protein
RA	Sa106_Assembly_Unicycler_contig_1594427	2356	A→T	0.333	I20I (ATA→ATT)	NAIGNBAG_02150 →	hypothetical protein
RA	Sa106_Assembly_Unicycler_contig_1594427	2411	A→T	0.475	T39S (ACA→TCA)	NAIGNBAG_02150 →	hypothetical protein
RA	Sa106_Assembly_Unicycler_contig_1594427	2424	C→T	0.452	P43L (CCT→CTT)	NAIGNBAG_02150 →	hypothetical protein
RA	Sa106_Assembly_Unicycler_contig_1594427	2453	G→A	0.43	A53T (GCA→ACA)	NAIGNBAG_02150 →	hypothetical protein
RA	Sa106_Assembly_Unicycler_contig_1594427	2460	A→C	0.438	K55T (AAA→ACA)	NAIGNBAG_02150 →	hypothetical protein
RA	Sa106_Assembly_Unicycler_contig_1594427	2478	C→A	0.451	S61Y (TCC→TAC)	NAIGNBAG_02150 →	hypothetical protein
RA	Sa106_Assembly_Unicycler_contig_1594427	2480	A→T	0.451	I62L (ATA→TTA)	NAIGNBAG_02150 →	hypothetical protein
RA	Sa106_Assembly_Unicycler_contig_1594427	2486	A→G	0.542	T64A (ACG→GCG)	NAIGNBAG_02150 →	hypothetical protein
RA	Sa106_Assembly_Unicycler_contig_1643984	3	G→A	0.133	intergenic (–/+179)	– / ← nrdF	–/Ribonucleoside‑diphosphate reductase subunit beta
RA	Sa106_Assembly_Unicycler_contig_1713528	3504	T→C	0.052	intergenic (+2035/–)	NAIGNBAG_02191 → / –	hypothetical protein/–
JC	Sa106_Assembly_Unicycler_contig_1713528	3512	+54 bp	93.7%	intergenic (+2043/–)	NAIGNBAG_02191 → / –	hypothetical protein/–
RA	Sa106_Assembly_Unicycler_contig_1713528	3513	C→T	0.344	intergenic (+2044/–)	NAIGNBAG_02191 → / –	hypothetical protein/–
RA	Sa106_Assembly_Unicycler_contig_1713528	3522	T→C	0.405	intergenic (+2053/–)	NAIGNBAG_02191 → / –	hypothetical protein/–
RA	Sa106_Assembly_Unicycler_contig_1723482	3459	G→A	0.595	intergenic (+17/–)	NAIGNBAG_02194 → / –	hypothetical protein/–
RA	Sa106_Assembly_Unicycler_contig_1743391	24	T→G	0.14	T3T (ACT→ACG)	sdrE →	Serine‑aspartate repeat‑containing protein E
RA	Sa106_Assembly_Unicycler_contig_1743391	25	A→G	0.14	T4A (ACT→GCT) ‡	sdrE →	Serine‑aspartate repeat‑containing protein E
RA	Sa106_Assembly_Unicycler_contig_1743391	26	C→T	0.14	T4I (ACT→ATT) ‡	sdrE →	Serine‑aspartate repeat‑containing protein E
RA	Sa106_Assembly_Unicycler_contig_1743391	33	C→T	0.086	D6D (GAC→GAT)	sdrE →	Serine‑aspartate repeat‑containing protein E
RA	Sa106_Assembly_Unicycler_contig_1743391	36	T→G	0.081	H7Q (CAT→CAG)	sdrE →	Serine‑aspartate repeat‑containing protein E
RA	Sa106_Assembly_Unicycler_contig_1743391	39	C→T	0.079	H8H (CAC→CAT)	sdrE →	Serine‑aspartate repeat‑containing protein E
RA	Sa106_Assembly_Unicycler_contig_1743391	44	A→C	0.072	K10T (AAA→ACA)	sdrE →	Serine‑aspartate repeat‑containing protein E
RA	Sa106_Assembly_Unicycler_contig_1743391	48	G→A	0.432	A11A (GCG→GCA)	sdrE →	Serine‑aspartate repeat‑containing protein E
RA	Sa106_Assembly_Unicycler_contig_1743391	71	G→A	0.415	S19N (AGT→AAT)	sdrE →	Serine‑aspartate repeat‑containing protein E
RA	Sa106_Assembly_Unicycler_contig_1743391	80	A→G	0.431	N22S (AAT→AGT) ‡	sdrE →	Serine‑aspartate repeat‑containing protein E
RA	Sa106_Assembly_Unicycler_contig_1743391	81	T→C	0.433	N22N (AAT→AAC) ‡	sdrE →	Serine‑aspartate repeat‑containing protein E
RA	Sa106_Assembly_Unicycler_contig_1743391	82	G→A	0.094	G23S (GGC→AGC) ‡	sdrE →	Serine‑aspartate repeat‑containing protein E
RA	Sa106_Assembly_Unicycler_contig_1743391	83	G→A	0.093	G23D (GGC→GAC) ‡	sdrE →	Serine‑aspartate repeat‑containing protein E
RA	Sa106_Assembly_Unicycler_contig_1743391	84	C→T	0.091	G23G (GGC→GGT) ‡	sdrE →	Serine‑aspartate repeat‑containing protein E
RA	Sa106_Assembly_Unicycler_contig_1743391	93	C→T	0.101	N26N (AAC→AAT)	sdrE →	Serine‑aspartate repeat‑containing protein E
RA	Sa106_Assembly_Unicycler_contig_1743391	95	C→G	0.101	A27G (GCA→GGA) ‡	sdrE →	Serine‑aspartate repeat‑containing protein E
RA	Sa106_Assembly_Unicycler_contig_1743391	96	A→C	0.106	A27A (GCA→GCC) ‡	sdrE →	Serine‑aspartate repeat‑containing protein E
RA	Sa106_Assembly_Unicycler_contig_1743391	99	G→A	0.113	T28T (ACG→ACA)	sdrE →	Serine‑aspartate repeat‑containing protein E
RA	Sa106_Assembly_Unicycler_contig_1743391	105	T→C	0.126	F30F (TTT→TTC)	sdrE →	Serine‑aspartate repeat‑containing protein E
RA	Sa106_Assembly_Unicycler_contig_1743391	108	C→T	0.127	G31G (GGC→GGT)	sdrE →	Serine‑aspartate repeat‑containing protein E
RA	Sa106_Assembly_Unicycler_contig_1743391	117	T→C	0.528	F34F (TTT→TTC)	sdrE →	Serine‑aspartate repeat‑containing protein E
RA	Sa106_Assembly_Unicycler_contig_1743391	120	A→G	0.137	A35A (GCA→GCG)	sdrE →	Serine‑aspartate repeat‑containing protein E
RA	Sa106_Assembly_Unicycler_contig_1743391	129	T→A	0.426	G38G (GGT→GGA)	sdrE →	Serine‑aspartate repeat‑containing protein E
RA	Sa106_Assembly_Unicycler_contig_1743391	153	C→T	0.271	R46R (CGC→CGT)	sdrE →	Serine‑aspartate repeat‑containing protein E
RA	Sa106_Assembly_Unicycler_contig_1743391	165	C→T	0.181	N50N (AAC→AAT)	sdrE →	Serine‑aspartate repeat‑containing protein E
RA	Sa106_Assembly_Unicycler_contig_1773003	12	T→A	0.093	intergenic (–/+61)	– / ← NAIGNBAG_02210	–/23S ribosomal RNA
RA	Sa106_Assembly_Unicycler_contig_1773003	1410	A→T	0.112	noncoding (1582/2919 nt)	NAIGNBAG_02210 ←	23S ribosomal RNA
RA	Sa106_Assembly_Unicycler_contig_1773003	1415	G→A	0.11	noncoding (1577/2919 nt)	NAIGNBAG_02210 ←	23S ribosomal RNA
RA	Sa106_Assembly_Unicycler_contig_1773003	2029	C→G	0.107	noncoding (963/2919 nt)	NAIGNBAG_02210 ←	23S ribosomal RNA
RA	Sa106_Assembly_Unicycler_contig_1773003	2646	G→T	0.585	noncoding (346/2919 nt)	NAIGNBAG_02210 ←	23S ribosomal RNA
RA	Sa106_Assembly_Unicycler_contig_1773003	2733	G→A	0.106	noncoding (259/2919 nt)	NAIGNBAG_02210 ←	23S ribosomal RNA
RA	Sa106_Assembly_Unicycler_contig_1802866	61	T→A	0.586	intergenic (–/‑855)	– / → NAIGNBAG_02219	–/hypothetical protein
RA	Sa106_Assembly_Unicycler_contig_1802866	66	A→T	0.621	intergenic (–/‑850)	– / → NAIGNBAG_02219	–/hypothetical protein
RA	Sa106_Assembly_Unicycler_contig_1802866	81	G→T	0.336	intergenic (–/‑835)	– / → NAIGNBAG_02219	–/hypothetical protein
RA	Sa106_Assembly_Unicycler_contig_1802866	93	C→T	0.352	intergenic (–/‑823)	– / → NAIGNBAG_02219	–/hypothetical protein
RA	Sa106_Assembly_Unicycler_contig_1802866	102	T→C	0.586	intergenic (–/‑814)	– / → NAIGNBAG_02219	–/hypothetical protein
RA	Sa106_Assembly_Unicycler_contig_1802866	117	G→C	0.66	intergenic (–/‑799)	– / → NAIGNBAG_02219	–/hypothetical protein
RA	Sa106_Assembly_Unicycler_contig_1802866	123	A→C	0.649	intergenic (–/‑793)	– / → NAIGNBAG_02219	–/hypothetical protein
RA	Sa106_Assembly_Unicycler_contig_1802866	159	G→A	0.247	intergenic (–/‑757)	– / → NAIGNBAG_02219	–/hypothetical protein
RA	Sa106_Assembly_Unicycler_contig_1802866	169	A→C	0.167	intergenic (–/‑747)	– / → NAIGNBAG_02219	–/hypothetical protein
RA	Sa106_Assembly_Unicycler_contig_1862673	64	T→A	0.376	T19T (ACT→ACA)	NAIGNBAG_02238 →	hypothetical protein
RA	Sa106_Assembly_Unicycler_contig_1862673	70	G→A	0.388	E21E (GAG→GAA)	NAIGNBAG_02238 →	hypothetical protein
RA	Sa106_Assembly_Unicycler_contig_1862673	82	A→G	0.295	Q25Q (CAA→CAG)	NAIGNBAG_02238 →	hypothetical protein
RA	Sa106_Assembly_Unicycler_contig_1872631	20 days, 18:01:00	+G	0.344	intergenic (–/‑16)	– / → cspLA	–/Cold shock‑like protein CspLA
RA	Sa106_Assembly_Unicycler_contig_1872631	500	T→C	0.331	intergenic (–/‑14)	– / → cspLA	–/Cold shock‑like protein CspLA
RA	Sa106_Assembly_Unicycler_contig_1872631	507	T→A	0.384	intergenic (–/‑7)	– / → cspLA	–/Cold shock‑like protein CspLA
RA	Sa106_Assembly_Unicycler_contig_1872631	511	T→A	0.357	intergenic (–/‑3)	– / → cspLA	–/Cold shock‑like protein CspLA
RA	Sa106_Assembly_Unicycler_contig_1872631	531	A→T	0.263	V6V (GTA→GTT)	cspLA →	Cold shock‑like protein CspLA
RA	Sa106_Assembly_Unicycler_contig_1872631	543	C→T	0.326	N10N (AAC→AAT)	cspLA →	Cold shock‑like protein CspLA
RA	Sa106_Assembly_Unicycler_contig_1872631	572	A→G	0.266	Q20R (CAA→CGA)	cspLA →	Cold shock‑like protein CspLA
RA	Sa106_Assembly_Unicycler_contig_1872631	577	A→G	0.276	N22D (AAT→GAT)	cspLA →	Cold shock‑like protein CspLA
RA	Sa106_Assembly_Unicycler_contig_1872631	582	C→T	0.278	G23G (GGC→GGT)	cspLA →	Cold shock‑like protein CspLA
RA	Sa106_Assembly_Unicycler_contig_1872631	583	G→A	0.279	G24R (GGA→AGA) ‡	cspLA →	Cold shock‑like protein CspLA
RA	Sa106_Assembly_Unicycler_contig_1872631	585	A→C	0.286	G24G (GGA→GGC) ‡	cspLA →	Cold shock‑like protein CspLA
RA	Sa106_Assembly_Unicycler_contig_1872631	600	T→C	0.26	H29H (CAT→CAC)	cspLA →	Cold shock‑like protein CspLA
RA	Sa106_Assembly_Unicycler_contig_1872631	608	G→C	0.126	G32A (GGT→GCT)	cspLA →	Cold shock‑like protein CspLA
RA	Sa106_Assembly_Unicycler_contig_1872631	609	T→A	0.119	G32G (GGT→GGA)	cspLA →	Cold shock‑like protein CspLA
RA	Sa106_Assembly_Unicycler_contig_1892598	1397	T→C	0.312	K137E (AAG→GAG)	NAIGNBAG_02249 ←	hypothetical protein
RA	Sa106_Assembly_Unicycler_contig_1892598	1692	C→T	0.198	K38K (AAG→AAA)	NAIGNBAG_02249 ←	hypothetical protein
RA	Sa106_Assembly_Unicycler_contig_1892598	1704	C→T	0.202	E34E (GAG→GAA)	NAIGNBAG_02249 ←	hypothetical protein
RA	Sa106_Assembly_Unicycler_contig_1892598	1710	A→G	0.212	Y32Y (TAT→TAC)	NAIGNBAG_02249 ←	hypothetical protein
RA	Sa106_Assembly_Unicycler_contig_1892598	1738	G→A	0.294	A23V (GCG→GTG)	NAIGNBAG_02249 ←	hypothetical protein
RA	Sa106_Assembly_Unicycler_contig_1892598	1744	G→A	0.213	A21V (GCA→GTA)	NAIGNBAG_02249 ←	hypothetical protein
RA	Sa106_Assembly_Unicycler_contig_1892598	1760	C→A	0.152	V16L (GTA→TTA)	NAIGNBAG_02249 ←	hypothetical protein
RA	Sa106_Assembly_Unicycler_contig_1892598	1769	A→T	0.143	L13I (TTA→ATA)	NAIGNBAG_02249 ←	hypothetical protein
RA	Sa106_Assembly_Unicycler_contig_1892598	1781	C→T	0.156	V9I (GTA→ATA)	NAIGNBAG_02249 ←	hypothetical protein
RA	Sa106_Assembly_Unicycler_contig_1902550	16	A→T	1	intergenic (–/+82)	– / ← NAIGNBAG_02250	–/hypothetical protein
RA	Sa106_Assembly_Unicycler_contig_1926994	26945	A→T	0.11	intergenic (+2451/–)	gntT → / –	High‑affinity gluconate transporter/–
RA	Sa106_Assembly_Unicycler_contig_1926994	26948	T→A	0.109	intergenic (+2454/–)	gntT → / –	High‑affinity gluconate transporter/–
RA	Sa106_Assembly_Unicycler_contig_1926994	26949	A→G	0.109	intergenic (+2455/–)	gntT → / –	High‑affinity gluconate transporter/–
RA	Sa106_Assembly_Unicycler_contig_1926994	26951	T→A	0.11	intergenic (+2457/–)	gntT → / –	High‑affinity gluconate transporter/–
RA	Sa106_Assembly_Unicycler_contig_1926994	26957	T→C	0.125	intergenic (+2463/–)	gntT → / –	High‑affinity gluconate transporter/–
RA	Sa106_Assembly_Unicycler_contig_1926994	26967	G→A	0.16	intergenic (+2473/–)	gntT → / –	High‑affinity gluconate transporter/–
RA	Sa106_Assembly_Unicycler_contig_1942258	887	C→T	0.185	intergenic (+98/+154)	sarA → / ← pip	Transcriptional regulator SarA/Proline iminopeptidase
RA	Sa106_Assembly_Unicycler_contig_1942258	889	C→T	0.188	intergenic (+100/+152)	sarA → / ← pip	Transcriptional regulator SarA/Proline iminopeptidase
RA	Sa106_Assembly_Unicycler_contig_1942258	912	G→A	0.493	intergenic (+123/+129)	sarA → / ← pip	Transcriptional regulator SarA/Proline iminopeptidase
RA	Sa106_Assembly_Unicycler_contig_1942258	918	C→A	0.503	intergenic (+129/+123)	sarA → / ← pip	Transcriptional regulator SarA/Proline iminopeptidase
RA	Sa106_Assembly_Unicycler_contig_1942258	921	A→T	0.494	intergenic (+132/+120)	sarA → / ← pip	Transcriptional regulator SarA/Proline iminopeptidase
RA	Sa106_Assembly_Unicycler_contig_1942258	922	T→C	0.497	intergenic (+133/+119)	sarA → / ← pip	Transcriptional regulator SarA/Proline iminopeptidase
RA	Sa106_Assembly_Unicycler_contig_1942258	930	A→T	0.5	intergenic (+141/+111)	sarA → / ← pip	Transcriptional regulator SarA/Proline iminopeptidase
RA	Sa106_Assembly_Unicycler_contig_1942258	934	T→C	0.5	intergenic (+145/+107)	sarA → / ← pip	Transcriptional regulator SarA/Proline iminopeptidase
RA	Sa106_Assembly_Unicycler_contig_1942258	39 days, 0:01:00	+T	0.5	intergenic (+147/+105)	sarA → / ← pip	Transcriptional regulator SarA/Proline iminopeptidase
RA	Sa106_Assembly_Unicycler_contig_1942258	939	C→A	0.424	intergenic (+150/+102)	sarA → / ← pip	Transcriptional regulator SarA/Proline iminopeptidase
RA	Sa106_Assembly_Unicycler_contig_1942258	948	T→A	0.571	intergenic (+159/+93)	sarA → / ← pip	Transcriptional regulator SarA/Proline iminopeptidase
RA	Sa106_Assembly_Unicycler_contig_1942258	950	Δ1 bp	0.107	intergenic (+161/+91)	sarA → / ← pip	Transcriptional regulator SarA/Proline iminopeptidase
RA	Sa106_Assembly_Unicycler_contig_1942258	978	G→T	0.5	intergenic (+189/+63)	sarA → / ← pip	Transcriptional regulator SarA/Proline iminopeptidase
RA	Sa106_Assembly_Unicycler_contig_1942258	984	T→A	0.515	intergenic (+195/+57)	sarA → / ← pip	Transcriptional regulator SarA/Proline iminopeptidase
RA	Sa106_Assembly_Unicycler_contig_1942258	997	C→T	0.524	intergenic (+208/+44)	sarA → / ← pip	Transcriptional regulator SarA/Proline iminopeptidase
RA	Sa106_Assembly_Unicycler_contig_1942258	1010	G→A	0.495	intergenic (+221/+31)	sarA → / ← pip	Transcriptional regulator SarA/Proline iminopeptidase
RA	Sa106_Assembly_Unicycler_contig_1942258	1015	T→A	0.5	intergenic (+226/+26)	sarA → / ← pip	Transcriptional regulator SarA/Proline iminopeptidase
RA	Sa106_Assembly_Unicycler_contig_2021785	1	T→A	0.34	intergenic (–/–)	– / –	–/–
RA	Sa106_Assembly_Unicycler_contig_2021785	7	G→A	0.159	intergenic (–/–)	– / –	–/–
RA	Sa106_Assembly_Unicycler_contig_2021785	13	A→G	0.089	intergenic (–/–)	– / –	–/–
RA	Sa106_Assembly_Unicycler_contig_2021785	16	T→C	0.073	intergenic (–/–)	– / –	–/–
RA	Sa106_Assembly_Unicycler_contig_2021785	19	A→G	0.294	intergenic (–/–)	– / –	–/–
RA	Sa106_Assembly_Unicycler_contig_2021785	20	C→T	0.728	intergenic (–/–)	– / –	–/–
RA	Sa106_Assembly_Unicycler_contig_2021785	25	G→A	0.085	intergenic (–/–)	– / –	–/–
JC	Sa106_Assembly_Unicycler_contig_2021785	36	+72 bp	91.0%	intergenic (–/–)	– / –	–/–
RA	Sa106_Assembly_Unicycler_contig_2021785	38	C→T	0.501	intergenic (–/–)	– / –	–/–
RA	Sa106_Assembly_Unicycler_contig_2021785	49	G→A	0.054	intergenic (–/–)	– / –	–/–
RA	Sa106_Assembly_Unicycler_contig_2021785	55	A→G	0.075	intergenic (–/–)	– / –	–/–
RA	Sa106_Assembly_Unicycler_contig_2041649	141	T→G	0.218	intergenic (–/+649)	– / ← NAIGNBAG_02274	–/hypothetical protein
RA	Sa106_Assembly_Unicycler_contig_2041649	142	T→C	0.218	intergenic (–/+648)	– / ← NAIGNBAG_02274	–/hypothetical protein
RA	Sa106_Assembly_Unicycler_contig_2041649	143	T→G	0.218	intergenic (–/+647)	– / ← NAIGNBAG_02274	–/hypothetical protein
RA	Sa106_Assembly_Unicycler_contig_2041649	149	A→G	0.267	intergenic (–/+641)	– / ← NAIGNBAG_02274	–/hypothetical protein
RA	Sa106_Assembly_Unicycler_contig_2041649	154	C→T	0.309	intergenic (–/+636)	– / ← NAIGNBAG_02274	–/hypothetical protein
RA	Sa106_Assembly_Unicycler_contig_2041649	162	T→C	0.295	intergenic (–/+628)	– / ← NAIGNBAG_02274	–/hypothetical protein
RA	Sa106_Assembly_Unicycler_contig_2041649	177	T→C	0.292	intergenic (–/+613)	– / ← NAIGNBAG_02274	–/hypothetical protein
RA	Sa106_Assembly_Unicycler_contig_2041649	178	C→T	0.285	intergenic (–/+612)	– / ← NAIGNBAG_02274	–/hypothetical protein
RA	Sa106_Assembly_Unicycler_contig_2041649	179	G→A	0.308	intergenic (–/+611)	– / ← NAIGNBAG_02274	–/hypothetical protein
RA	Sa106_Assembly_Unicycler_contig_2041649	186	A→T	0.516	intergenic (–/+604)	– / ← NAIGNBAG_02274	–/hypothetical protein
RA	Sa106_Assembly_Unicycler_contig_2041649	188	C→G	0.282	intergenic (–/+602)	– / ← NAIGNBAG_02274	–/hypothetical protein
RA	Sa106_Assembly_Unicycler_contig_2041649	189	G→A	0.269	intergenic (–/+601)	– / ← NAIGNBAG_02274	–/hypothetical protein
RA	Sa106_Assembly_Unicycler_contig_2041649	194	C→T	0.069	intergenic (–/+596)	– / ← NAIGNBAG_02274	–/hypothetical protein
RA	Sa106_Assembly_Unicycler_contig_2041649	195	T→C	0.086	intergenic (–/+595)	– / ← NAIGNBAG_02274	–/hypothetical protein
RA	Sa106_Assembly_Unicycler_contig_2041649	200	T→G	0.213	intergenic (–/+590)	– / ← NAIGNBAG_02274	–/hypothetical protein
RA	Sa106_Assembly_Unicycler_contig_2041649	203	A→G	0.088	intergenic (–/+587)	– / ← NAIGNBAG_02274	–/hypothetical protein
RA	Sa106_Assembly_Unicycler_contig_2041649	230	G→A	0.053	intergenic (–/+560)	– / ← NAIGNBAG_02274	–/hypothetical protein
RA	Sa106_Assembly_Unicycler_contig_2041649	233	C→A	0.052	intergenic (–/+557)	– / ← NAIGNBAG_02274	–/hypothetical protein
RA	Sa106_Assembly_Unicycler_contig_2041649	236	G→T	0.052	intergenic (–/+554)	– / ← NAIGNBAG_02274	–/hypothetical protein
RA	Sa106_Assembly_Unicycler_contig_2041649	9 days, 22:01:00	+T	0.056	intergenic (–/+552)	– / ← NAIGNBAG_02274	–/hypothetical protein
RA	Sa106_Assembly_Unicycler_contig_2041649	253	A→T	0.053	intergenic (–/+537)	– / ← NAIGNBAG_02274	–/hypothetical protein
RA	Sa106_Assembly_Unicycler_contig_2041649	260	T→C	0.051	intergenic (–/+530)	– / ← NAIGNBAG_02274	–/hypothetical protein
RA	Sa106_Assembly_Unicycler_contig_2041649	262	A→T	0.051	intergenic (–/+528)	– / ← NAIGNBAG_02274	–/hypothetical protein
RA	Sa106_Assembly_Unicycler_contig_2041649	1273	T→C	0.293	A49A (GCA→GCG)	NAIGNBAG_02274 ←	hypothetical protein
RA	Sa106_Assembly_Unicycler_contig_2041649	1279	T→C	0.326	K47K (AAA→AAG)	NAIGNBAG_02274 ←	hypothetical protein
RA	Sa106_Assembly_Unicycler_contig_2041649	1288	C→A	0.376	L44F (TTG→TTT) ‡	NAIGNBAG_02274 ←	hypothetical protein
RA	Sa106_Assembly_Unicycler_contig_2041649	1290	A→T	0.394	L44M (TTG→ATG) ‡	NAIGNBAG_02274 ←	hypothetical protein
RA	Sa106_Assembly_Unicycler_contig_2041649	1306	A→G	0.553	P38P (CCT→CCC)	NAIGNBAG_02274 ←	hypothetical protein
RA	Sa106_Assembly_Unicycler_contig_2041649	1309	G→C	0.594	F37L (TTC→TTG)	NAIGNBAG_02274 ←	hypothetical protein
RA	Sa106_Assembly_Unicycler_contig_2041649	1363	A→G	0.5	Y19Y (TAT→TAC)	NAIGNBAG_02274 ←	hypothetical protein
RA	Sa106_Assembly_Unicycler_contig_2041649	1367	C→T	0.516	R18K (AGA→AAA)	NAIGNBAG_02274 ←	hypothetical protein
RA	Sa106_Assembly_Unicycler_contig_2041649	1374	C→T	0.419	V16I (GTT→ATT)	NAIGNBAG_02274 ←	hypothetical protein
RA	Sa106_Assembly_Unicycler_contig_2041649	1377	G→T	0.464	R15R (CGA→AGA)	NAIGNBAG_02274 ←	hypothetical protein
RA	Sa106_Assembly_Unicycler_contig_2041649	1387	A→G	0.423	N11N (AAT→AAC)	NAIGNBAG_02274 ←	hypothetical protein
RA	Sa106_Assembly_Unicycler_contig_2041649	1392	T→G	0.375	K10Q (AAA→CAA)	NAIGNBAG_02274 ←	hypothetical protein
RA	Sa106_Assembly_Unicycler_contig_2041649	1395	A→T	0.375	Y9N (TAT→AAT)	NAIGNBAG_02274 ←	hypothetical protein
RA	Sa106_Assembly_Unicycler_contig_2041649	1399	T→G	0.36	Q7H (CAA→CAC) ‡	NAIGNBAG_02274 ←	hypothetical protein
RA	Sa106_Assembly_Unicycler_contig_2041649	1400	T→A	0.359	Q7L (CAA→CTA) ‡	NAIGNBAG_02274 ←	hypothetical protein
RA	Sa106_Assembly_Unicycler_contig_2041649	1401	G→C	0.346	Q7E (CAA→GAA) ‡	NAIGNBAG_02274 ←	hypothetical protein
RA	Sa106_Assembly_Unicycler_contig_2041649	1411	A→G	0.321	C3C (TGT→TGC)	NAIGNBAG_02274 ←	hypothetical protein
RA	Sa106_Assembly_Unicycler_contig_2081516	6	T→C	0.615	intergenic (–/‑112)	– / → lpl2_3	–/putative lipoprotein
RA	Sa106_Assembly_Unicycler_contig_2081516	24	T→A	0.643	intergenic (–/‑94)	– / → lpl2_3	–/putative lipoprotein
RA	Sa106_Assembly_Unicycler_contig_2081516	30	C→T	0.16	intergenic (–/‑88)	– / → lpl2_3	–/putative lipoprotein
RA	Sa106_Assembly_Unicycler_contig_2081516	33	A→G	0.16	intergenic (–/‑85)	– / → lpl2_3	–/putative lipoprotein
RA	Sa106_Assembly_Unicycler_contig_2081516	48	T→C	0.399	intergenic (–/‑70)	– / → lpl2_3	–/putative lipoprotein
RA	Sa106_Assembly_Unicycler_contig_2081516	54	G→T	0.117	intergenic (–/‑64)	– / → lpl2_3	–/putative lipoprotein
RA	Sa106_Assembly_Unicycler_contig_2081516	56	C→T	0.496	intergenic (–/‑62)	– / → lpl2_3	–/putative lipoprotein
RA	Sa106_Assembly_Unicycler_contig_2081516	63	A→G	0.447	intergenic (–/‑55)	– / → lpl2_3	–/putative lipoprotein
RA	Sa106_Assembly_Unicycler_contig_2081516	68	C→A	0.327	intergenic (–/‑50)	– / → lpl2_3	–/putative lipoprotein
RA	Sa106_Assembly_Unicycler_contig_2081516	69	A→C	0.286	intergenic (–/‑49)	– / → lpl2_3	–/putative lipoprotein
RA	Sa106_Assembly_Unicycler_contig_2081516	78	T→C	0.267	intergenic (–/‑40)	– / → lpl2_3	–/putative lipoprotein
RA	Sa106_Assembly_Unicycler_contig_2081516	81	T→C	0.056	intergenic (–/‑37)	– / → lpl2_3	–/putative lipoprotein
RA	Sa106_Assembly_Unicycler_contig_2081516	87	C→T	0.166	intergenic (–/‑31)	– / → lpl2_3	–/putative lipoprotein
RA	Sa106_Assembly_Unicycler_contig_2081516	90	C→T	0.166	intergenic (–/‑28)	– / → lpl2_3	–/putative lipoprotein
RA	Sa106_Assembly_Unicycler_contig_2081516	96	A→G	0.058	intergenic (–/‑22)	– / → lpl2_3	–/putative lipoprotein
RA	Sa106_Assembly_Unicycler_contig_2081516	103	A→T	0.051	intergenic (–/‑15)	– / → lpl2_3	–/putative lipoprotein
RA	Sa106_Assembly_Unicycler_contig_2081516	271	G→T	0.409	V52L (GTA→TTA) ‡	lpl2_3 →	putative lipoprotein
RA	Sa106_Assembly_Unicycler_contig_2081516	272	T→C	0.409	V52A (GTA→GCA) ‡	lpl2_3 →	putative lipoprotein
RA	Sa106_Assembly_Unicycler_contig_2081516	276	C→G	0.429	N53K (AAC→AAG)	lpl2_3 →	putative lipoprotein
RA	Sa106_Assembly_Unicycler_contig_2081516	279	T→C	0.429	L54L (CTT→CTC)	lpl2_3 →	putative lipoprotein
RA	Sa106_Assembly_Unicycler_contig_2081516	291	T→A	0.546	I58I (ATT→ATA)	lpl2_3 →	putative lipoprotein
RA	Sa106_Assembly_Unicycler_contig_2081516	306	T→C	0.5	F63F (TTT→TTC)	lpl2_3 →	putative lipoprotein
RA	Sa106_Assembly_Unicycler_contig_2081516	318	T→C	0.45	Y67Y (TAT→TAC)	lpl2_3 →	putative lipoprotein
RA	Sa106_Assembly_Unicycler_contig_2081516	321	A→T	0.429	A68A (GCA→GCT)	lpl2_3 →	putative lipoprotein
RA	Sa106_Assembly_Unicycler_contig_2081516	329	A→G	0.353	K71R (AAA→AGA)	lpl2_3 →	putative lipoprotein
RA	Sa106_Assembly_Unicycler_contig_2081516	726	A→G	0.343	I21M (ATA→ATG)	NAIGNBAG_02280 →	hypothetical protein
RA	Sa106_Assembly_Unicycler_contig_2081516	737	A→G	0.239	K25R (AAA→AGA)	NAIGNBAG_02280 →	hypothetical protein
RA	Sa106_Assembly_Unicycler_contig_2081516	30 days, 22:01:00	+A	0.228	coding (79/798 nt)	NAIGNBAG_02280 →	hypothetical protein
RA	Sa106_Assembly_Unicycler_contig_2081516	751	T→G	0.419	S30A (TCA→GCA)	NAIGNBAG_02280 →	hypothetical protein
RA	Sa106_Assembly_Unicycler_contig_2081516	759	A→T	0.452	K32N (AAA→AAT)	NAIGNBAG_02280 →	hypothetical protein
RA	Sa106_Assembly_Unicycler_contig_2081516	760	T→C	0.445	S33P (TCA→CCA)	NAIGNBAG_02280 →	hypothetical protein
RA	Sa106_Assembly_Unicycler_contig_2081516	767	G→A	0.452	G35E (GGA→GAA)	NAIGNBAG_02280 →	hypothetical protein
RA	Sa106_Assembly_Unicycler_contig_2081516	770	A→G	0.448	D36G (GAT→GGT)	NAIGNBAG_02280 →	hypothetical protein
RA	Sa106_Assembly_Unicycler_contig_2081516	804	A→G	0.422	A47A (GCA→GCG)	NAIGNBAG_02280 →	hypothetical protein
RA	Sa106_Assembly_Unicycler_contig_2081516	816	C→T	0.186	D51D (GAC→GAT)	NAIGNBAG_02280 →	hypothetical protein
RA	Sa106_Assembly_Unicycler_contig_2081516	1363	G→A	0.19	V234I (GTC→ATC) ‡	NAIGNBAG_02280 →	hypothetical protein
RA	Sa106_Assembly_Unicycler_contig_2081516	1365	C→T	0.195	V234V (GTC→GTT) ‡	NAIGNBAG_02280 →	hypothetical protein
RA	Sa106_Assembly_Unicycler_contig_2081516	1368	A→C	0.242	G235G (GGA→GGC)	NAIGNBAG_02280 →	hypothetical protein
RA	Sa106_Assembly_Unicycler_contig_2081516	1371	T→C	0.313	Y236Y (TAT→TAC)	NAIGNBAG_02280 →	hypothetical protein
RA	Sa106_Assembly_Unicycler_contig_2081516	1389	C→T	0.443	T242T (ACC→ACT)	NAIGNBAG_02280 →	hypothetical protein
RA	Sa106_Assembly_Unicycler_contig_2081516	1392	T→C	0.449	F243F (TTT→TTC)	NAIGNBAG_02280 →	hypothetical protein
RA	Sa106_Assembly_Unicycler_contig_2081516	1395	T→A	0.437	V244V (GTT→GTA)	NAIGNBAG_02280 →	hypothetical protein
RA	Sa106_Assembly_Unicycler_contig_2081516	1398	A→G	0.437	E245E (GAA→GAG)	NAIGNBAG_02280 →	hypothetical protein
RA	Sa106_Assembly_Unicycler_contig_2081516	1406	A→G	0.477	E248G (GAA→GGA)	NAIGNBAG_02280 →	hypothetical protein
RA	Sa106_Assembly_Unicycler_contig_2131371	352	G→A	0.102	noncoding (1020/1296 nt)	NAIGNBAG_02286 ←	16S ribosomal RNA
RA	Sa106_Assembly_Unicycler_contig_2131371	597	G→A	0.246	noncoding (775/1296 nt)	NAIGNBAG_02286 ←	16S ribosomal RNA
RA	Sa106_Assembly_Unicycler_contig_2131371	1163	C→T	0.104	noncoding (209/1296 nt)	NAIGNBAG_02286 ←	16S ribosomal RNA
RA	Sa106_Assembly_Unicycler_contig_2131371	1259	C→T	0.102	noncoding (113/1296 nt)	NAIGNBAG_02286 ←	16S ribosomal RNA
RA	Sa106_Assembly_Unicycler_contig_2181216	846	T→C	0.174	L15L (TTA→TTG)	NAIGNBAG_02292 ←	Superantigen‑like protein 13
RA	Sa106_Assembly_Unicycler_contig_2181216	855	C→T	0.154	T12T (ACG→ACA) ‡	NAIGNBAG_02292 ←	Superantigen‑like protein 13
RA	Sa106_Assembly_Unicycler_contig_2181216	857	T→A	0.154	T12S (ACG→TCG) ‡	NAIGNBAG_02292 ←	Superantigen‑like protein 13
RA	Sa106_Assembly_Unicycler_contig_2181216	864	T→A	0.131	I9I (ATA→ATT)	NAIGNBAG_02292 ←	Superantigen‑like protein 13
RA	Sa106_Assembly_Unicycler_contig_2181216	882	C→A	0.114	K3N (AAG→AAT)	NAIGNBAG_02292 ←	Superantigen‑like protein 13
RA	Sa106_Assembly_Unicycler_contig_2181216	885	A→G	0.116	S2S (AGT→AGC) ‡	NAIGNBAG_02292 ←	Superantigen‑like protein 13
RA	Sa106_Assembly_Unicycler_contig_2181216	886	C→T	0.116	S2N (AGT→AAT) ‡	NAIGNBAG_02292 ←	Superantigen‑like protein 13
RA	Sa106_Assembly_Unicycler_contig_2181216	892	A→C	0.072	intergenic (‑2/–)	NAIGNBAG_02292 ← / –	Superantigen‑like protein 13/–
RA	Sa106_Assembly_Unicycler_contig_2181216	896	C→T	0.073	intergenic (‑6/–)	NAIGNBAG_02292 ← / –	Superantigen‑like protein 13/–
RA	Sa106_Assembly_Unicycler_contig_2181216	897	A→T	0.071	intergenic (‑7/–)	NAIGNBAG_02292 ← / –	Superantigen‑like protein 13/–
RA	Sa106_Assembly_Unicycler_contig_2211088	5	T→A	1	intergenic (–/‑213)	– / → hlgA	–/Gamma‑hemolysin component A
RA	Sa106_Assembly_Unicycler_contig_224778	12	C→T	0.176	D4D (GAC→GAT)	NAIGNBAG_02299 →	hypothetical protein
RA	Sa106_Assembly_Unicycler_contig_224778	32	C→T	0.209	A11V (GCA→GTA) ‡	NAIGNBAG_02299 →	hypothetical protein
RA	Sa106_Assembly_Unicycler_contig_224778	33	A→G	0.209	A11A (GCA→GCG) ‡	NAIGNBAG_02299 →	hypothetical protein
RA	Sa106_Assembly_Unicycler_contig_224778	34	A→G	0.209	I12V (ATT→GTT) ‡	NAIGNBAG_02299 →	hypothetical protein
RA	Sa106_Assembly_Unicycler_contig_224778	36	T→A	0.388	I12I (ATT→ATA) ‡	NAIGNBAG_02299 →	hypothetical protein
RA	Sa106_Assembly_Unicycler_contig_224778	54	G→A	0.645	Q18Q (CAG→CAA)	NAIGNBAG_02299 →	hypothetical protein
RA	Sa106_Assembly_Unicycler_contig_224778	56	A→C	0.234	E19A (GAG→GCG)	NAIGNBAG_02299 →	hypothetical protein
RA	Sa106_Assembly_Unicycler_contig_224778	60	T→C	0.366	R20R (CGT→CGC)	NAIGNBAG_02299 →	hypothetical protein
RA	Sa106_Assembly_Unicycler_contig_224778	63	T→A	0.223	I21I (ATT→ATA)	NAIGNBAG_02299 →	hypothetical protein
RA	Sa106_Assembly_Unicycler_contig_224778	69	C→T	0.441	L23L (CTC→CTT)	NAIGNBAG_02299 →	hypothetical protein
RA	Sa106_Assembly_Unicycler_contig_224778	75	T→C	0.5	L25L (CTT→CTC)	NAIGNBAG_02299 →	hypothetical protein
RA	Sa106_Assembly_Unicycler_contig_224778	87	T→C	0.153	T29T (ACT→ACC)	NAIGNBAG_02299 →	hypothetical protein
RA	Sa106_Assembly_Unicycler_contig_224778	96	A→G	0.251	P32P (CCA→CCG)	NAIGNBAG_02299 →	hypothetical protein
RA	Sa106_Assembly_Unicycler_contig_224778	102	G→A	0.087	T34T (ACG→ACA)	NAIGNBAG_02299 →	hypothetical protein
RA	Sa106_Assembly_Unicycler_contig_224778	105	T→C	0.291	I35I (ATT→ATC)	NAIGNBAG_02299 →	hypothetical protein
RA	Sa106_Assembly_Unicycler_contig_224778	109	T→A	0.083	S37T (TCT→ACT)	NAIGNBAG_02299 →	hypothetical protein
RA	Sa106_Assembly_Unicycler_contig_224778	114	G→A	0.131	V38V (GTG→GTA)	NAIGNBAG_02299 →	hypothetical protein
RA	Sa106_Assembly_Unicycler_contig_225719	37	G→T	0.105	intergenic (–/‑22)	– / → NAIGNBAG_02300	–/hypothetical protein
RA	Sa106_Assembly_Unicycler_contig_225719	582	T→A	0.391	I175K (ATA→AAA)	NAIGNBAG_02300 →	hypothetical protein
RA	Sa106_Assembly_Unicycler_contig_225719	595	A→G	0.455	*179* (TAA→TAG)	NAIGNBAG_02300 →	hypothetical protein
RA	Sa106_Assembly_Unicycler_contig_225719	596	G→A	0.476	intergenic (+1/–)	NAIGNBAG_02300 → / –	hypothetical protein/–
RA	Sa106_Assembly_Unicycler_contig_226645	311	C→T	0.135	D74N (GAT→AAT)	NAIGNBAG_02301 ←	hypothetical protein
RA	Sa106_Assembly_Unicycler_contig_226645	323	T→G	0.138	R70R (AGA→CGA)	NAIGNBAG_02301 ←	hypothetical protein
RA	Sa106_Assembly_Unicycler_contig_226645	332	G→T	0.163	Q67K (CAA→AAA)	NAIGNBAG_02301 ←	hypothetical protein
RA	Sa106_Assembly_Unicycler_contig_226645	333	G→T	0.133	V66V (GTC→GTA)	NAIGNBAG_02301 ←	hypothetical protein
RA	Sa106_Assembly_Unicycler_contig_226645	471	T→C	0.123	E20E (GAA→GAG)	NAIGNBAG_02301 ←	hypothetical protein
RA	Sa106_Assembly_Unicycler_contig_226645	486	C→A	0.232	E15D (GAG→GAT)	NAIGNBAG_02301 ←	hypothetical protein
RA	Sa106_Assembly_Unicycler_contig_226645	489	G→A	0.225	D14D (GAC→GAT)	NAIGNBAG_02301 ←	hypothetical protein
RA	Sa106_Assembly_Unicycler_contig_226645	493	T→G	0.189	K13T (AAG→ACG)	NAIGNBAG_02301 ←	hypothetical protein
RA	Sa106_Assembly_Unicycler_contig_226645	498	A→G	0.188	P11P (CCT→CCC)	NAIGNBAG_02301 ←	hypothetical protein
RA	Sa106_Assembly_Unicycler_contig_226645	501	T→C	0.208	K10K (AAA→AAG)	NAIGNBAG_02301 ←	hypothetical protein
RA	Sa106_Assembly_Unicycler_contig_226645	504	T→C	0.225	T9T (ACA→ACG)	NAIGNBAG_02301 ←	hypothetical protein
RA	Sa106_Assembly_Unicycler_contig_226645	510	G→A	0.276	I7I (ATC→ATT)	NAIGNBAG_02301 ←	hypothetical protein
RA	Sa106_Assembly_Unicycler_contig_226645	517	T→C	0.318	Q5R (CAA→CGA)	NAIGNBAG_02301 ←	hypothetical protein
RA	Sa106_Assembly_Unicycler_contig_226645	525	C→T	0.392	E2E (GAG→GAA)	NAIGNBAG_02301 ←	hypothetical protein
RA	Sa106_Assembly_Unicycler_contig_226645	557	C→T	0.321	intergenic (‑27/–)	NAIGNBAG_02301 ← / –	hypothetical protein/–
RA	Sa106_Assembly_Unicycler_contig_226645	570	C→T	0.381	intergenic (‑40/–)	NAIGNBAG_02301 ← / –	hypothetical protein/–
RA	Sa106_Assembly_Unicycler_contig_226645	576	A→G	0.361	intergenic (‑46/–)	NAIGNBAG_02301 ← / –	hypothetical protein/–
RA	Sa106_Assembly_Unicycler_contig_226645	581	T→C	0.347	intergenic (‑51/–)	NAIGNBAG_02301 ← / –	hypothetical protein/–
RA	Sa106_Assembly_Unicycler_contig_226645	582	A→T	0.344	intergenic (‑52/–)	NAIGNBAG_02301 ← / –	hypothetical protein/–
RA	Sa106_Assembly_Unicycler_contig_226645	593	C→T	0.282	intergenic (‑63/–)	NAIGNBAG_02301 ← / –	hypothetical protein/–
RA	Sa106_Assembly_Unicycler_contig_226645	596	C→T	0.279	intergenic (‑66/–)	NAIGNBAG_02301 ← / –	hypothetical protein/–
RA	Sa106_Assembly_Unicycler_contig_226645	609	T→C	0.312	intergenic (‑79/–)	NAIGNBAG_02301 ← / –	hypothetical protein/–
RA	Sa106_Assembly_Unicycler_contig_226645	612	C→A	0.312	intergenic (‑82/–)	NAIGNBAG_02301 ← / –	hypothetical protein/–
RA	Sa106_Assembly_Unicycler_contig_226645	614	T→C	0.323	intergenic (‑84/–)	NAIGNBAG_02301 ← / –	hypothetical protein/–
RA	Sa106_Assembly_Unicycler_contig_227643	73	C→A	0.467	H21N (CAT→AAT)	deoC2 →	Deoxyribose‑phosphate aldolase 2
RA	Sa106_Assembly_Unicycler_contig_227643	452	T→G	0.516	V147G (GTT→GGT)	deoC2 →	Deoxyribose‑phosphate aldolase 2
RA	Sa106_Assembly_Unicycler_contig_227643	508	G→A	0.451	V166I (GTA→ATA)	deoC2 →	Deoxyribose‑phosphate aldolase 2
RA	Sa106_Assembly_Unicycler_contig_227643	600	T→C	0.494	G196G (GGT→GGC)	deoC2 →	Deoxyribose‑phosphate aldolase 2
RA	Sa106_Assembly_Unicycler_contig_228588	17	A→G	0.654	intergenic (–/–)	– / –	–/–
RA	Sa106_Assembly_Unicycler_contig_228588	19	T→C	0.207	intergenic (–/–)	– / –	–/–
RA	Sa106_Assembly_Unicycler_contig_228588	25	A→G	0.766	intergenic (–/–)	– / –	–/–
RA	Sa106_Assembly_Unicycler_contig_228588	27	T→C	0.388	intergenic (–/–)	– / –	–/–
RA	Sa106_Assembly_Unicycler_contig_228588	33	A→T	0.358	intergenic (–/–)	– / –	–/–
RA	Sa106_Assembly_Unicycler_contig_228588	37	G→T	0.298	intergenic (–/–)	– / –	–/–
RA	Sa106_Assembly_Unicycler_contig_228588	39	A→C	0.304	intergenic (–/–)	– / –	–/–
RA	Sa106_Assembly_Unicycler_contig_228588	42	T→C	0.283	intergenic (–/–)	– / –	–/–
RA	Sa106_Assembly_Unicycler_contig_228588	44	C→G	0.283	intergenic (–/–)	– / –	–/–
RA	Sa106_Assembly_Unicycler_contig_228588	45	A→T	0.264	intergenic (–/–)	– / –	–/–
RA	Sa106_Assembly_Unicycler_contig_228588	54	T→C	0.274	intergenic (–/–)	– / –	–/–
RA	Sa106_Assembly_Unicycler_contig_228588	57	T→C	0.267	intergenic (–/–)	– / –	–/–
RA	Sa106_Assembly_Unicycler_contig_228588	60	G→A	0.566	intergenic (–/–)	– / –	–/–
RA	Sa106_Assembly_Unicycler_contig_228588	63	G→A	0.556	intergenic (–/–)	– / –	–/–
RA	Sa106_Assembly_Unicycler_contig_228588	69	A→G	0.24	intergenic (–/–)	– / –	–/–
RA	Sa106_Assembly_Unicycler_contig_228588	81	T→A	0.187	intergenic (–/–)	– / –	–/–
RA	Sa106_Assembly_Unicycler_contig_228588	85	T→A	0.362	intergenic (–/–)	– / –	–/–
RA	Sa106_Assembly_Unicycler_contig_228588	86	C→A	0.359	intergenic (–/–)	– / –	–/–
RA	Sa106_Assembly_Unicycler_contig_228588	90	C→T	0.354	intergenic (–/–)	– / –	–/–
RA	Sa106_Assembly_Unicycler_contig_228588	95	C→A	0.154	intergenic (–/–)	– / –	–/–
RA	Sa106_Assembly_Unicycler_contig_228588	102	A→T	0.162	intergenic (–/–)	– / –	–/–
RA	Sa106_Assembly_Unicycler_contig_228588	106	A→C	0.476	intergenic (–/–)	– / –	–/–
RA	Sa106_Assembly_Unicycler_contig_228588	111	T→C	0.474	intergenic (–/–)	– / –	–/–
RA	Sa106_Assembly_Unicycler_contig_228588	117	C→A	0.218	intergenic (–/–)	– / –	–/–
RA	Sa106_Assembly_Unicycler_contig_228588	120	T→C	0.225	intergenic (–/–)	– / –	–/–
RA	Sa106_Assembly_Unicycler_contig_228588	126	T→A	0.242	intergenic (–/–)	– / –	–/–
RA	Sa106_Assembly_Unicycler_contig_228588	127	T→A	0.241	intergenic (–/–)	– / –	–/–
RA	Sa106_Assembly_Unicycler_contig_228588	129	A→T	0.284	intergenic (–/–)	– / –	–/–
RA	Sa106_Assembly_Unicycler_contig_228588	130	C→G	0.284	intergenic (–/–)	– / –	–/–
RA	Sa106_Assembly_Unicycler_contig_228588	131	A→G	0.284	intergenic (–/–)	– / –	–/–
RA	Sa106_Assembly_Unicycler_contig_228588	148	A→G	0.319	intergenic (–/–)	– / –	–/–
RA	Sa106_Assembly_Unicycler_contig_229550	1	G→A	0.107	intergenic (–/+45)	– / ← NAIGNBAG_02303	–/hypothetical protein
RA	Sa106_Assembly_Unicycler_contig_230547	35	A→G	0.342	intergenic (–/–)	– / –	–/–
RA	Sa106_Assembly_Unicycler_contig_230547	74	A→G	0.304	intergenic (–/–)	– / –	–/–
RA	Sa106_Assembly_Unicycler_contig_230547	77	T→C	0.31	intergenic (–/–)	– / –	–/–
RA	Sa106_Assembly_Unicycler_contig_230547	139	C→T	0.322	intergenic (–/–)	– / –	–/–
RA	Sa106_Assembly_Unicycler_contig_230547	149	G→T	0.3	intergenic (–/–)	– / –	–/–
RA	Sa106_Assembly_Unicycler_contig_230547	179	C→T	0.333	intergenic (–/–)	– / –	–/–
RA	Sa106_Assembly_Unicycler_contig_230547	221	A→G	0.323	intergenic (–/–)	– / –	–/–
RA	Sa106_Assembly_Unicycler_contig_230547	257	A→G	0.328	intergenic (–/–)	– / –	–/–
RA	Sa106_Assembly_Unicycler_contig_230547	320	T→C	0.299	intergenic (–/–)	– / –	–/–
RA	Sa106_Assembly_Unicycler_contig_230547	419	G→A	0.283	intergenic (–/–)	– / –	–/–
RA	Sa106_Assembly_Unicycler_contig_230547	446	A→G	0.657	intergenic (–/–)	– / –	–/–
RA	Sa106_Assembly_Unicycler_contig_230547	451	A→C	0.343	intergenic (–/–)	– / –	–/–
RA	Sa106_Assembly_Unicycler_contig_230547	485	C→T	0.247	intergenic (–/–)	– / –	–/–
RA	Sa106_Assembly_Unicycler_contig_230547	487	C→T	0.251	intergenic (–/–)	– / –	–/–
RA	Sa106_Assembly_Unicycler_contig_231489	24	A→T	0.574	intergenic (–/–)	– / –	–/–
RA	Sa106_Assembly_Unicycler_contig_231489	25	T→A	0.564	intergenic (–/–)	– / –	–/–
RA	Sa106_Assembly_Unicycler_contig_231489	109	G→A	0.146	intergenic (–/–)	– / –	–/–
RA	Sa106_Assembly_Unicycler_contig_231489	116	C→T	0.157	intergenic (–/–)	– / –	–/–
RA	Sa106_Assembly_Unicycler_contig_231489	127	G→A	0.211	intergenic (–/–)	– / –	–/–
RA	Sa106_Assembly_Unicycler_contig_231489	130	C→T	0.209	intergenic (–/–)	– / –	–/–
RA	Sa106_Assembly_Unicycler_contig_231489	136	C→A	0.268	intergenic (–/–)	– / –	–/–
RA	Sa106_Assembly_Unicycler_contig_231489	140	G→A	0.257	intergenic (–/–)	– / –	–/–
RA	Sa106_Assembly_Unicycler_contig_231489	199	C→T	0.431	intergenic (–/–)	– / –	–/–
RA	Sa106_Assembly_Unicycler_contig_231489	218	T→C	0.444	intergenic (–/–)	– / –	–/–
RA	Sa106_Assembly_Unicycler_contig_231489	223	C→T	0.43	intergenic (–/–)	– / –	–/–
RA	Sa106_Assembly_Unicycler_contig_231489	235	A→G	0.393	intergenic (–/–)	– / –	–/–
RA	Sa106_Assembly_Unicycler_contig_232418	2 days, 14:01:00	+T	0.439	intergenic (–/+50)	– / ← NAIGNBAG_02305	–/putative lipoprotein
RA	Sa106_Assembly_Unicycler_contig_232418	72	A→G	0.459	intergenic (–/+40)	– / ← NAIGNBAG_02305	–/putative lipoprotein
RA	Sa106_Assembly_Unicycler_contig_232418	85	T→C	0.443	intergenic (–/+27)	– / ← NAIGNBAG_02305	–/putative lipoprotein
RA	Sa106_Assembly_Unicycler_contig_232418	95	T→A	0.552	intergenic (–/+17)	– / ← NAIGNBAG_02305	–/putative lipoprotein
RA	Sa106_Assembly_Unicycler_contig_232418	105	G→A	0.511	intergenic (–/+7)	– / ← NAIGNBAG_02305	–/putative lipoprotein
RA	Sa106_Assembly_Unicycler_contig_232418	130	T→A	0.431	K87N (AAA→AAT)	NAIGNBAG_02305 ←	putative lipoprotein
RA	Sa106_Assembly_Unicycler_contig_232418	137	A→T	0.443	I85N (ATT→AAT) ‡	NAIGNBAG_02305 ←	putative lipoprotein
RA	Sa106_Assembly_Unicycler_contig_232418	138	T→G	0.443	I85L (ATT→CTT) ‡	NAIGNBAG_02305 ←	putative lipoprotein
RA	Sa106_Assembly_Unicycler_contig_232418	141	A→G	0.449	L84L (TTA→CTA)	NAIGNBAG_02305 ←	putative lipoprotein
RA	Sa106_Assembly_Unicycler_contig_232418	157	A→T	0.163	I78I (ATT→ATA) ‡	NAIGNBAG_02305 ←	putative lipoprotein
RA	Sa106_Assembly_Unicycler_contig_232418	158	A→G	0.337	I78T (ATT→ACT) ‡	NAIGNBAG_02305 ←	putative lipoprotein
RA	Sa106_Assembly_Unicycler_contig_232418	160	G→A	0.191	N77N (AAC→AAT)	NAIGNBAG_02305 ←	putative lipoprotein
RA	Sa106_Assembly_Unicycler_contig_232418	166	T→A	0.192	E75D (GAA→GAT) ‡	NAIGNBAG_02305 ←	putative lipoprotein
RA	Sa106_Assembly_Unicycler_contig_232418	167	T→C	0.516	E75G (GAA→GGA) ‡	NAIGNBAG_02305 ←	putative lipoprotein
RA	Sa106_Assembly_Unicycler_contig_232418	178	T→C	0.172	V71V (GTA→GTG)	NAIGNBAG_02305 ←	putative lipoprotein
RA	Sa106_Assembly_Unicycler_contig_232418	181	A→G	0.544	F70F (TTT→TTC)	NAIGNBAG_02305 ←	putative lipoprotein
RA	Sa106_Assembly_Unicycler_contig_232418	184	C→A	0.591	T69T (ACG→ACT)	NAIGNBAG_02305 ←	putative lipoprotein
RA	Sa106_Assembly_Unicycler_contig_232418	196	G→T	0.539	D65E (GAC→GAA)	NAIGNBAG_02305 ←	putative lipoprotein
RA	Sa106_Assembly_Unicycler_contig_232418	202	A→G	0.266	Y63Y (TAT→TAC)	NAIGNBAG_02305 ←	putative lipoprotein
RA	Sa106_Assembly_Unicycler_contig_232418	205	T→G	0.06	G62G (GGA→GGC)	NAIGNBAG_02305 ←	putative lipoprotein
RA	Sa106_Assembly_Unicycler_contig_232418	210	C→T	0.073	V61I (GTT→ATT)	NAIGNBAG_02305 ←	putative lipoprotein
RA	Sa106_Assembly_Unicycler_contig_232418	220	A→T	0.425	D57E (GAT→GAA) ‡	NAIGNBAG_02305 ←	putative lipoprotein
RA	Sa106_Assembly_Unicycler_contig_232418	222	C→T	0.403	D57N (GAT→AAT) ‡	NAIGNBAG_02305 ←	putative lipoprotein
RA	Sa106_Assembly_Unicycler_contig_232418	229	C→T	0.249	G54G (GGG→GGA)	NAIGNBAG_02305 ←	putative lipoprotein
RA	Sa106_Assembly_Unicycler_contig_232418	234	T→A	0.243	T53S (ACA→TCA)	NAIGNBAG_02305 ←	putative lipoprotein
RA	Sa106_Assembly_Unicycler_contig_232418	241	C→T	0.193	L50L (TTG→TTA)	NAIGNBAG_02305 ←	putative lipoprotein
RA	Sa106_Assembly_Unicycler_contig_232418	247	C→T	0.483	L48L (TTG→TTA) ‡	NAIGNBAG_02305 ←	putative lipoprotein
RA	Sa106_Assembly_Unicycler_contig_232418	249	A→G	0.373	L48L (TTG→CTG) ‡	NAIGNBAG_02305 ←	putative lipoprotein
RA	Sa106_Assembly_Unicycler_contig_232418	253	C→T	0.48	P46P (CCG→CCA)	NAIGNBAG_02305 ←	putative lipoprotein
RA	Sa106_Assembly_Unicycler_contig_232418	256	T→C	0.515	A45A (GCA→GCG)	NAIGNBAG_02305 ←	putative lipoprotein
RA	Sa106_Assembly_Unicycler_contig_232418	259	T→G	0.14	K44N (AAA→AAC)	NAIGNBAG_02305 ←	putative lipoprotein
RA	Sa106_Assembly_Unicycler_contig_232418	265	T→C	0.276	T42T (ACA→ACG)	NAIGNBAG_02305 ←	putative lipoprotein
RA	Sa106_Assembly_Unicycler_contig_232418	268	T→C	0.228	P41P (CCA→CCG)	NAIGNBAG_02305 ←	putative lipoprotein
RA	Sa106_Assembly_Unicycler_contig_232418	274	G→A	0.471	D39D (GAC→GAT)	NAIGNBAG_02305 ←	putative lipoprotein
RA	Sa106_Assembly_Unicycler_contig_232418	287	C→T	0.157	R35H (CGT→CAT)	NAIGNBAG_02305 ←	putative lipoprotein
RA	Sa106_Assembly_Unicycler_contig_232418	294	G→C	0.145	Q33E (CAA→GAA)	NAIGNBAG_02305 ←	putative lipoprotein
RA	Sa106_Assembly_Unicycler_contig_232418	295	C→T	0.087	K32K (AAG→AAA)	NAIGNBAG_02305 ←	putative lipoprotein
RA	Sa106_Assembly_Unicycler_contig_232418	304	G→A	0.658	Y29Y (TAC→TAT)	NAIGNBAG_02305 ←	putative lipoprotein
RA	Sa106_Assembly_Unicycler_contig_232418	307	A→G	0.111	D28D (GAT→GAC)	NAIGNBAG_02305 ←	putative lipoprotein
RA	Sa106_Assembly_Unicycler_contig_232418	316	A→C	0.228	T25T (ACT→ACG)	NAIGNBAG_02305 ←	putative lipoprotein
RA	Sa106_Assembly_Unicycler_contig_232418	321	A→G	0.196	L24L (TTA→CTA)	NAIGNBAG_02305 ←	putative lipoprotein
RA	Sa106_Assembly_Unicycler_contig_232418	331	A→T	0.409	A20A (GCT→GCA)	NAIGNBAG_02305 ←	putative lipoprotein
RA	Sa106_Assembly_Unicycler_contig_232418	334	C→T	0.793	S19S (TCG→TCA)	NAIGNBAG_02305 ←	putative lipoprotein
RA	Sa106_Assembly_Unicycler_contig_232418	341	C→A	0.178	S17I (AGT→ATT)	NAIGNBAG_02305 ←	putative lipoprotein
RA	Sa106_Assembly_Unicycler_contig_232418	346	C→G	0.171	V15V (GTG→GTC) ‡	NAIGNBAG_02305 ←	putative lipoprotein
RA	Sa106_Assembly_Unicycler_contig_232418	347	A→G	0.152	V15A (GTG→GCG) ‡	NAIGNBAG_02305 ←	putative lipoprotein
RA	Sa106_Assembly_Unicycler_contig_232418	349	C→T	0.152	E14E (GAG→GAA)	NAIGNBAG_02305 ←	putative lipoprotein
RA	Sa106_Assembly_Unicycler_contig_232418	358	A→G	0.435	Y11Y (TAT→TAC)	NAIGNBAG_02305 ←	putative lipoprotein
RA	Sa106_Assembly_Unicycler_contig_232418	364	A→T	0.282	I9I (ATT→ATA)	NAIGNBAG_02305 ←	putative lipoprotein
RA	Sa106_Assembly_Unicycler_contig_232418	367	A→G	0.206	D8D (GAT→GAC)	NAIGNBAG_02305 ←	putative lipoprotein
RA	Sa106_Assembly_Unicycler_contig_232418	370	T→G	0.231	G7G (GGA→GGC)	NAIGNBAG_02305 ←	putative lipoprotein
RA	Sa106_Assembly_Unicycler_contig_232418	373	G→A	0.513	D6D (GAC→GAT) ‡	NAIGNBAG_02305 ←	putative lipoprotein
RA	Sa106_Assembly_Unicycler_contig_232418	374	T→C	0.118	D6G (GAC→GGC) ‡	NAIGNBAG_02305 ←	putative lipoprotein
RA	Sa106_Assembly_Unicycler_contig_232418	379	A→G	0.637	Y4Y (TAT→TAC)	NAIGNBAG_02305 ←	putative lipoprotein
RA	Sa106_Assembly_Unicycler_contig_232418	387	A→T	0.094	S2T (TCG→ACG)	NAIGNBAG_02305 ←	putative lipoprotein
RA	Sa106_Assembly_Unicycler_contig_232418	402	T→C	0.318	intergenic (‑12/–)	NAIGNBAG_02305 ← / –	putative lipoprotein/–
RA	Sa106_Assembly_Unicycler_contig_232418	403	T→G	0.706	intergenic (‑13/–)	NAIGNBAG_02305 ← / –	putative lipoprotein/–
RA	Sa106_Assembly_Unicycler_contig_232418	406	A→G	0.164	intergenic (‑16/–)	NAIGNBAG_02305 ← / –	putative lipoprotein/–
RA	Sa106_Assembly_Unicycler_contig_233403	26	Δ1 bp	0.198	intergenic (–/–)	– / –	–/–
RA	Sa106_Assembly_Unicycler_contig_233403	51	A→C	0.203	intergenic (–/–)	– / –	–/–
RA	Sa106_Assembly_Unicycler_contig_233403	86	Δ1 bp	0.178	intergenic (–/–)	– / –	–/–
JC	Sa106_Assembly_Unicycler_contig_233403	101	Δ12 bp	0.183	intergenic (–/–)	– / –	–/–
RA	Sa106_Assembly_Unicycler_contig_233403	118	A→G	0.43	intergenic (–/–)	– / –	–/–
RA	Sa106_Assembly_Unicycler_contig_233403	140	G→T	0.172	intergenic (–/–)	– / –	–/–
RA	Sa106_Assembly_Unicycler_contig_233403	147	G→A	0.39	intergenic (–/–)	– / –	–/–
RA	Sa106_Assembly_Unicycler_contig_233403	181	T→C	0.307	intergenic (–/–)	– / –	–/–
RA	Sa106_Assembly_Unicycler_contig_233403	194	C→T	0.114	intergenic (–/–)	– / –	–/–
RA	Sa106_Assembly_Unicycler_contig_233403	210	G→T	0.177	intergenic (–/–)	– / –	–/–
RA	Sa106_Assembly_Unicycler_contig_233403	232	T→G	0.217	intergenic (–/–)	– / –	–/–
RA	Sa106_Assembly_Unicycler_contig_233403	250	C→T	0.145	intergenic (–/–)	– / –	–/–
RA	Sa106_Assembly_Unicycler_contig_233403	256	T→C	0.146	intergenic (–/–)	– / –	–/–
RA	Sa106_Assembly_Unicycler_contig_233403	13 days, 21:01:00	+A	0.156	intergenic (–/–)	– / –	–/–
RA	Sa106_Assembly_Unicycler_contig_233403	13 days, 21:02:00	+T	0.156	intergenic (–/–)	– / –	–/–
RA	Sa106_Assembly_Unicycler_contig_233403	370	T→A	0.349	intergenic (–/–)	– / –	–/–
RA	Sa106_Assembly_Unicycler_contig_233403	379	G→A	0.518	intergenic (–/–)	– / –	–/–
RA	Sa106_Assembly_Unicycler_contig_233403	391	C→T	0.309	intergenic (–/–)	– / –	–/–
RA	Sa106_Assembly_Unicycler_contig_234380	58	A→T	0.438	intergenic (–/–)	– / –	–/–
RA	Sa106_Assembly_Unicycler_contig_234380	94	T→C	0.725	intergenic (–/–)	– / –	–/–
RA	Sa106_Assembly_Unicycler_contig_234380	107	C→T	0.132	intergenic (–/–)	– / –	–/–
RA	Sa106_Assembly_Unicycler_contig_234380	108	T→G	0.443	intergenic (–/–)	– / –	–/–
RA	Sa106_Assembly_Unicycler_contig_234380	115	T→C	0.451	intergenic (–/–)	– / –	–/–
RA	Sa106_Assembly_Unicycler_contig_234380	118	A→G	0.151	intergenic (–/–)	– / –	–/–
RA	Sa106_Assembly_Unicycler_contig_234380	172	A→G	0.402	intergenic (–/–)	– / –	–/–
RA	Sa106_Assembly_Unicycler_contig_234380	192	C→T	0.204	intergenic (–/–)	– / –	–/–
RA	Sa106_Assembly_Unicycler_contig_234380	195	A→T	0.204	intergenic (–/–)	– / –	–/–
RA	Sa106_Assembly_Unicycler_contig_234380	205	C→G	0.296	intergenic (–/–)	– / –	–/–
RA	Sa106_Assembly_Unicycler_contig_234380	207	C→A	0.194	intergenic (–/–)	– / –	–/–
RA	Sa106_Assembly_Unicycler_contig_234380	342	A→G	0.265	intergenic (–/–)	– / –	–/–
RA	Sa106_Assembly_Unicycler_contig_234380	345	C→T	0.288	intergenic (–/–)	– / –	–/–
RA	Sa106_Assembly_Unicycler_contig_235363	59	C→T	0.565	intergenic (–/–)	– / –	–/–
RA	Sa106_Assembly_Unicycler_contig_235363	250	C→T	0.092	intergenic (–/–)	– / –	–/–
RA	Sa106_Assembly_Unicycler_contig_235363	314	G→A	0.539	intergenic (–/–)	– / –	–/–
RA	Sa106_Assembly_Unicycler_contig_2424952	24812	C→A	0.391	intergenic (+125/–)	NAIGNBAG_00729 → / –	hypothetical protein/–
RA	Sa106_Assembly_Unicycler_contig_2424952	24818	C→T	0.356	intergenic (+131/–)	NAIGNBAG_00729 → / –	hypothetical protein/–
RA	Sa106_Assembly_Unicycler_contig_2424952	24828	G→C	0.102	intergenic (+141/–)	NAIGNBAG_00729 → / –	hypothetical protein/–
RA	Sa106_Assembly_Unicycler_contig_2424952	24836	A→G	0.074	intergenic (+149/–)	NAIGNBAG_00729 → / –	hypothetical protein/–
RA	Sa106_Assembly_Unicycler_contig_2424952	24837	T→C	0.563	intergenic (+150/–)	NAIGNBAG_00729 → / –	hypothetical protein/–
RA	Sa106_Assembly_Unicycler_contig_2424952	24841	G→A	0.152	intergenic (+154/–)	NAIGNBAG_00729 → / –	hypothetical protein/–
RA	Sa106_Assembly_Unicycler_contig_2424952	24843	G→C	0.391	intergenic (+156/–)	NAIGNBAG_00729 → / –	hypothetical protein/–
RA	Sa106_Assembly_Unicycler_contig_2424952	24851	C→T	0.293	intergenic (+164/–)	NAIGNBAG_00729 → / –	hypothetical protein/–
RA	Sa106_Assembly_Unicycler_contig_2424952	24854	T→C	0.551	intergenic (+167/–)	NAIGNBAG_00729 → / –	hypothetical protein/–
RA	Sa106_Assembly_Unicycler_contig_2424952	24855	G→A	0.166	intergenic (+168/–)	NAIGNBAG_00729 → / –	hypothetical protein/–
RA	Sa106_Assembly_Unicycler_contig_2424952	24857	G→A	0.1	intergenic (+170/–)	NAIGNBAG_00729 → / –	hypothetical protein/–
RA	Sa106_Assembly_Unicycler_contig_2424952	24863	G→A	0.096	intergenic (+176/–)	NAIGNBAG_00729 → / –	hypothetical protein/–
RA	Sa106_Assembly_Unicycler_contig_2424952	24864	A→G	0.097	intergenic (+177/–)	NAIGNBAG_00729 → / –	hypothetical protein/–
RA	Sa106_Assembly_Unicycler_contig_2424952	24867	G→A	0.131	intergenic (+180/–)	NAIGNBAG_00729 → / –	hypothetical protein/–
RA	Sa106_Assembly_Unicycler_contig_2424952	24869	G→A	0.097	intergenic (+182/–)	NAIGNBAG_00729 → / –	hypothetical protein/–
RA	Sa106_Assembly_Unicycler_contig_2424952	24872	T→C	0.12	intergenic (+185/–)	NAIGNBAG_00729 → / –	hypothetical protein/–
RA	Sa106_Assembly_Unicycler_contig_2424952	24874	T→G	0.655	intergenic (+187/–)	NAIGNBAG_00729 → / –	hypothetical protein/–
RA	Sa106_Assembly_Unicycler_contig_2424952	24875	T→C	0.276	intergenic (+188/–)	NAIGNBAG_00729 → / –	hypothetical protein/–
RA	Sa106_Assembly_Unicycler_contig_2424952	24876	G→A	0.296	intergenic (+189/–)	NAIGNBAG_00729 → / –	hypothetical protein/–
RA	Sa106_Assembly_Unicycler_contig_2424952	24878	A→T	0.301	intergenic (+191/–)	NAIGNBAG_00729 → / –	hypothetical protein/–
RA	Sa106_Assembly_Unicycler_contig_2424952	24887	G→A	0.358	intergenic (+200/–)	NAIGNBAG_00729 → / –	hypothetical protein/–
RA	Sa106_Assembly_Unicycler_contig_2424952	24893	G→A	0.29	intergenic (+206/–)	NAIGNBAG_00729 → / –	hypothetical protein/–
RA	Sa106_Assembly_Unicycler_contig_2424952	24902	G→A	0.118	intergenic (+215/–)	NAIGNBAG_00729 → / –	hypothetical protein/–
RA	Sa106_Assembly_Unicycler_contig_2424952	24903	G→A	0.076	intergenic (+216/–)	NAIGNBAG_00729 → / –	hypothetical protein/–
RA	Sa106_Assembly_Unicycler_contig_2424952	24911	G→A	0.495	intergenic (+224/–)	NAIGNBAG_00729 → / –	hypothetical protein/–
RA	Sa106_Assembly_Unicycler_contig_2424952	24914	G→T	0.321	intergenic (+227/–)	NAIGNBAG_00729 → / –	hypothetical protein/–
RA	Sa106_Assembly_Unicycler_contig_2424952	24917	G→C	0.391	intergenic (+230/–)	NAIGNBAG_00729 → / –	hypothetical protein/–
RA	Sa106_Assembly_Unicycler_contig_2424952	24920	T→C	0.107	intergenic (+233/–)	NAIGNBAG_00729 → / –	hypothetical protein/–
RA	Sa106_Assembly_Unicycler_contig_2424952	24921	A→G	0.368	intergenic (+234/–)	NAIGNBAG_00729 → / –	hypothetical protein/–
RA	Sa106_Assembly_Unicycler_contig_2424952	24924	G→A	0.13	intergenic (+237/–)	NAIGNBAG_00729 → / –	hypothetical protein/–
RA	Sa106_Assembly_Unicycler_contig_2424952	24931	A→G	0.064	intergenic (+244/–)	NAIGNBAG_00729 → / –	hypothetical protein/–
RA	Sa106_Assembly_Unicycler_contig_2424952	24935	G→A	0.464	intergenic (+248/–)	NAIGNBAG_00729 → / –	hypothetical protein/–
RA	Sa106_Assembly_Unicycler_contig_2424952	24938	A→T	0.056	intergenic (+251/–)	NAIGNBAG_00729 → / –	hypothetical protein/–
RA	Sa106_Assembly_Unicycler_contig_2424952	24944	G→A	0.065	intergenic (+257/–)	NAIGNBAG_00729 → / –	hypothetical protein/–
RA	Sa106_Assembly_Unicycler_contig_2624166	79	A→G	0.316	intergenic (–/+1992)	– / ← ywpJ_2	–/Phosphatase YwpJ
RA	Sa106_Assembly_Unicycler_contig_2624166	3 days, 12:01:00	+T	0.266	intergenic (–/+1987)	– / ← ywpJ_2	–/Phosphatase YwpJ
RA	Sa106_Assembly_Unicycler_contig_2624166	98	G→A	0.12	intergenic (–/+1973)	– / ← ywpJ_2	–/Phosphatase YwpJ
RA	Sa106_Assembly_Unicycler_contig_2923572	5285	G→T	0.281	intergenic (+380/+221)	NAIGNBAG_00816 → / ← NAIGNBAG_00817	Putative lipid kinase/Putative 5'(3')‑deoxyribonucleotidase
RA	Sa106_Assembly_Unicycler_contig_2923572	5322	C→T	0.079	intergenic (+417/+184)	NAIGNBAG_00816 → / ← NAIGNBAG_00817	Putative lipid kinase/Putative 5'(3')‑deoxyribonucleotidase
RA	Sa106_Assembly_Unicycler_contig_2923572	5329	C→A	0.072	intergenic (+424/+177)	NAIGNBAG_00816 → / ← NAIGNBAG_00817	Putative lipid kinase/Putative 5'(3')‑deoxyribonucleotidase
RA	Sa106_Assembly_Unicycler_contig_2923572	5373	G→A	0.314	intergenic (+468/+133)	NAIGNBAG_00816 → / ← NAIGNBAG_00817	Putative lipid kinase/Putative 5'(3')‑deoxyribonucleotidase
RA	Sa106_Assembly_Unicycler_contig_2923572	6208	A→G	0.266	intergenic (‑160/+135)	NAIGNBAG_00817 ← / ← hisC_1	Putative 5'(3')‑deoxyribonucleotidase/Histidinol‑phosphate aminotransferase
RA	Sa106_Assembly_Unicycler_contig_2923572	6236	C→T	0.109	intergenic (‑188/+107)	NAIGNBAG_00817 ← / ← hisC_1	Putative 5'(3')‑deoxyribonucleotidase/Histidinol‑phosphate aminotransferase
RA	Sa106_Assembly_Unicycler_contig_2923572	6245	G→A	0.106	intergenic (‑197/+98)	NAIGNBAG_00817 ← / ← hisC_1	Putative 5'(3')‑deoxyribonucleotidase/Histidinol‑phosphate aminotransferase
RA	Sa106_Assembly_Unicycler_contig_2923572	6249	G→A	0.107	intergenic (‑201/+94)	NAIGNBAG_00817 ← / ← hisC_1	Putative 5'(3')‑deoxyribonucleotidase/Histidinol‑phosphate aminotransferase
RA	Sa106_Assembly_Unicycler_contig_2923572	6250	T→C	0.1	intergenic (‑202/+93)	NAIGNBAG_00817 ← / ← hisC_1	Putative 5'(3')‑deoxyribonucleotidase/Histidinol‑phosphate aminotransferase
RA	Sa106_Assembly_Unicycler_contig_2923572	6253	C→T	0.056	intergenic (‑205/+90)	NAIGNBAG_00817 ← / ← hisC_1	Putative 5'(3')‑deoxyribonucleotidase/Histidinol‑phosphate aminotransferase
RA	Sa106_Assembly_Unicycler_contig_2923572	6258	T→C	0.085	intergenic (‑210/+85)	NAIGNBAG_00817 ← / ← hisC_1	Putative 5'(3')‑deoxyribonucleotidase/Histidinol‑phosphate aminotransferase
RA	Sa106_Assembly_Unicycler_contig_2923572	6267	T→C	0.081	intergenic (‑219/+76)	NAIGNBAG_00817 ← / ← hisC_1	Putative 5'(3')‑deoxyribonucleotidase/Histidinol‑phosphate aminotransferase
RA	Sa106_Assembly_Unicycler_contig_3023133	9788	A→G	0.206	intergenic (‑117/+145)	hemW ← / ← NAIGNBAG_00841	Heme chaperone HemW/hypothetical protein
RA	Sa106_Assembly_Unicycler_contig_3023133	9791	T→C	0.206	intergenic (‑120/+142)	hemW ← / ← NAIGNBAG_00841	Heme chaperone HemW/hypothetical protein
RA	Sa106_Assembly_Unicycler_contig_3023133	9798	A→G	0.233	intergenic (‑127/+135)	hemW ← / ← NAIGNBAG_00841	Heme chaperone HemW/hypothetical protein
RA	Sa106_Assembly_Unicycler_contig_3023133	9806	A→G	0.226	intergenic (‑135/+127)	hemW ← / ← NAIGNBAG_00841	Heme chaperone HemW/hypothetical protein
RA	Sa106_Assembly_Unicycler_contig_3023133	9832	C→T	0.179	intergenic (‑161/+101)	hemW ← / ← NAIGNBAG_00841	Heme chaperone HemW/hypothetical protein
RA	Sa106_Assembly_Unicycler_contig_3023133	9991	C→T	0.075	R25K (AGA→AAA)	NAIGNBAG_00841 ←	hypothetical protein
RA	Sa106_Assembly_Unicycler_contig_3023133	9993	G→A	0.073	H24H (CAC→CAT)	NAIGNBAG_00841 ←	hypothetical protein
RA	Sa106_Assembly_Unicycler_contig_3023133	10,005:1	+G	0.321	coding (60/132 nt)	NAIGNBAG_00841 ←	hypothetical protein
RA	Sa106_Assembly_Unicycler_contig_3023133	10,005:2	+T	0.138	coding (60/132 nt)	NAIGNBAG_00841 ←	hypothetical protein
RA	Sa106_Assembly_Unicycler_contig_3023133	10022	C→T	0.327	A15T (GCA→ACA)	NAIGNBAG_00841 ←	hypothetical protein
RA	Sa106_Assembly_Unicycler_contig_3023133	10039	C→T	0.278	R9Q (CGA→CAA)	NAIGNBAG_00841 ←	hypothetical protein
RA	Sa106_Assembly_Unicycler_contig_3421642	5302	A→G	0.442	intergenic (‑285/+524)	NAIGNBAG_00947 ← / ← folD	hypothetical protein/Bifunctional protein FolD protein
RA	Sa106_Assembly_Unicycler_contig_3421642	5380	T→A	0.112	intergenic (‑363/+446)	NAIGNBAG_00947 ← / ← folD	hypothetical protein/Bifunctional protein FolD protein
RA	Sa106_Assembly_Unicycler_contig_3421642	5386	T→A	0.072	intergenic (‑369/+440)	NAIGNBAG_00947 ← / ← folD	hypothetical protein/Bifunctional protein FolD protein
RA	Sa106_Assembly_Unicycler_contig_3421642	5387	A→T	0.187	intergenic (‑370/+439)	NAIGNBAG_00947 ← / ← folD	hypothetical protein/Bifunctional protein FolD protein
RA	Sa106_Assembly_Unicycler_contig_3421642	5396	T→A	0.099	intergenic (‑379/+430)	NAIGNBAG_00947 ← / ← folD	hypothetical protein/Bifunctional protein FolD protein
JC	Sa106_Assembly_Unicycler_contig_3421642	5397	+56 bp	75.2%	intergenic (‑380/+429)	NAIGNBAG_00947 ← / ← folD	hypothetical protein/Bifunctional protein FolD protein
RA	Sa106_Assembly_Unicycler_contig_3421642	5399	C→G	0.134	intergenic (‑382/+427)	NAIGNBAG_00947 ← / ← folD	hypothetical protein/Bifunctional protein FolD protein
RA	Sa106_Assembly_Unicycler_contig_3421642	5401	T→C	0.142	intergenic (‑384/+425)	NAIGNBAG_00947 ← / ← folD	hypothetical protein/Bifunctional protein FolD protein
RA	Sa106_Assembly_Unicycler_contig_3421642	5404	G→T	0.123	intergenic (‑387/+422)	NAIGNBAG_00947 ← / ← folD	hypothetical protein/Bifunctional protein FolD protein
RA	Sa106_Assembly_Unicycler_contig_3421642	5410	T→G	0.491	intergenic (‑393/+416)	NAIGNBAG_00947 ← / ← folD	hypothetical protein/Bifunctional protein FolD protein
RA	Sa106_Assembly_Unicycler_contig_3421642	5423	G→T	0.113	intergenic (‑406/+403)	NAIGNBAG_00947 ← / ← folD	hypothetical protein/Bifunctional protein FolD protein
RA	Sa106_Assembly_Unicycler_contig_3421642	5429	A→G	0.116	intergenic (‑412/+397)	NAIGNBAG_00947 ← / ← folD	hypothetical protein/Bifunctional protein FolD protein
RA	Sa106_Assembly_Unicycler_contig_3421642	5440	T→G	0.087	intergenic (‑423/+386)	NAIGNBAG_00947 ← / ← folD	hypothetical protein/Bifunctional protein FolD protein
RA	Sa106_Assembly_Unicycler_contig_3421642	5780	T→A	0.576	intergenic (‑763/+46)	NAIGNBAG_00947 ← / ← folD	hypothetical protein/Bifunctional protein FolD protein
RA	Sa106_Assembly_Unicycler_contig_3421642	5789	T→C	0.625	intergenic (‑772/+37)	NAIGNBAG_00947 ← / ← folD	hypothetical protein/Bifunctional protein FolD protein
RA	Sa106_Assembly_Unicycler_contig_3720632	9077	A→G	0.245	noncoding (62/93 nt)	NAIGNBAG_01010 ←	tRNA‑Ser
RA	Sa106_Assembly_Unicycler_contig_3720632	9078	G→C	0.239	noncoding (61/93 nt)	NAIGNBAG_01010 ←	tRNA‑Ser
RA	Sa106_Assembly_Unicycler_contig_3720632	9087	C→G	0.234	noncoding (52/93 nt)	NAIGNBAG_01010 ←	tRNA‑Ser
RA	Sa106_Assembly_Unicycler_contig_3720632	20527	C→T	0.146	P28P (CCG→CCA)	sle1 ←	N‑acetylmuramoyl‑L‑alanine amidase sle1
RA	Sa106_Assembly_Unicycler_contig_3720632	20533	T→A	0.238	I26I (ATA→ATT)	sle1 ←	N‑acetylmuramoyl‑L‑alanine amidase sle1
RA	Sa106_Assembly_Unicycler_contig_3720632	20551	G→A	0.379	G20G (GGC→GGT)	sle1 ←	N‑acetylmuramoyl‑L‑alanine amidase sle1
RA	Sa106_Assembly_Unicycler_contig_3720632	20,560:1	+T	0.356	coding (51/504 nt)	sle1 ←	N‑acetylmuramoyl‑L‑alanine amidase sle1
RA	Sa106_Assembly_Unicycler_contig_3720632	20562	T→G	0.346	S17R (AGC→CGC)	sle1 ←	N‑acetylmuramoyl‑L‑alanine amidase sle1
RA	Sa106_Assembly_Unicycler_contig_3720632	20569	T→G	0.456	K14N (AAA→AAC)	sle1 ←	N‑acetylmuramoyl‑L‑alanine amidase sle1
RA	Sa106_Assembly_Unicycler_contig_3720632	20575	A→G	0.456	Y12Y (TAT→TAC)	sle1 ←	N‑acetylmuramoyl‑L‑alanine amidase sle1
RA	Sa106_Assembly_Unicycler_contig_3720632	20608	C→T	0.416	M1L (TTG→TTA) †	sle1 ←	N‑acetylmuramoyl‑L‑alanine amidase sle1
RA	Sa106_Assembly_Unicycler_contig_3720632	20617	A→G	0.394	intergenic (‑7/–)	sle1 ← / –	N‑acetylmuramoyl‑L‑alanine amidase sle1/–
RA	Sa106_Assembly_Unicycler_contig_4019754	1256	A→C	0.156	intergenic (‑204/‑386)	NAIGNBAG_01059 ← / → map_3	hypothetical protein/Methionine aminopeptidase
RA	Sa106_Assembly_Unicycler_contig_4019754	1267	A→C	0.132	intergenic (‑215/‑375)	NAIGNBAG_01059 ← / → map_3	hypothetical protein/Methionine aminopeptidase
RA	Sa106_Assembly_Unicycler_contig_4019754	1273	C→A	0.086	intergenic (‑221/‑369)	NAIGNBAG_01059 ← / → map_3	hypothetical protein/Methionine aminopeptidase
RA	Sa106_Assembly_Unicycler_contig_4019754	1286	C→T	0.056	intergenic (‑234/‑356)	NAIGNBAG_01059 ← / → map_3	hypothetical protein/Methionine aminopeptidase
RA	Sa106_Assembly_Unicycler_contig_4019754	1295	A→G	0.198	intergenic (‑243/‑347)	NAIGNBAG_01059 ← / → map_3	hypothetical protein/Methionine aminopeptidase
RA	Sa106_Assembly_Unicycler_contig_4019754	1297	G→C	0.114	intergenic (‑245/‑345)	NAIGNBAG_01059 ← / → map_3	hypothetical protein/Methionine aminopeptidase
RA	Sa106_Assembly_Unicycler_contig_4019754	1298	A→G	0.111	intergenic (‑246/‑344)	NAIGNBAG_01059 ← / → map_3	hypothetical protein/Methionine aminopeptidase
RA	Sa106_Assembly_Unicycler_contig_4019754	1300	A→T	0.118	intergenic (‑248/‑342)	NAIGNBAG_01059 ← / → map_3	hypothetical protein/Methionine aminopeptidase
RA	Sa106_Assembly_Unicycler_contig_4019754	1306	G→A	0.06	intergenic (‑254/‑336)	NAIGNBAG_01059 ← / → map_3	hypothetical protein/Methionine aminopeptidase
RA	Sa106_Assembly_Unicycler_contig_4019754	1310	A→T	0.107	intergenic (‑258/‑332)	NAIGNBAG_01059 ← / → map_3	hypothetical protein/Methionine aminopeptidase
RA	Sa106_Assembly_Unicycler_contig_4019754	1312	G→A	0.144	intergenic (‑260/‑330)	NAIGNBAG_01059 ← / → map_3	hypothetical protein/Methionine aminopeptidase
RA	Sa106_Assembly_Unicycler_contig_4019754	1332	G→A	0.13	intergenic (‑280/‑310)	NAIGNBAG_01059 ← / → map_3	hypothetical protein/Methionine aminopeptidase
RA	Sa106_Assembly_Unicycler_contig_4019754	1333	T→A	0.255	intergenic (‑281/‑309)	NAIGNBAG_01059 ← / → map_3	hypothetical protein/Methionine aminopeptidase
RA	Sa106_Assembly_Unicycler_contig_4019754	1345	T→C	0.088	intergenic (‑293/‑297)	NAIGNBAG_01059 ← / → map_3	hypothetical protein/Methionine aminopeptidase
RA	Sa106_Assembly_Unicycler_contig_4019754	1374	G→A	0.146	intergenic (‑322/‑268)	NAIGNBAG_01059 ← / → map_3	hypothetical protein/Methionine aminopeptidase
RA	Sa106_Assembly_Unicycler_contig_4019754	1381	A→G	0.468	intergenic (‑329/‑261)	NAIGNBAG_01059 ← / → map_3	hypothetical protein/Methionine aminopeptidase
RA	Sa106_Assembly_Unicycler_contig_4019754	1390	T→A	0.077	intergenic (‑338/‑252)	NAIGNBAG_01059 ← / → map_3	hypothetical protein/Methionine aminopeptidase
RA	Sa106_Assembly_Unicycler_contig_4019754	1,390:1	+A	0.075	intergenic (‑338/‑252)	NAIGNBAG_01059 ← / → map_3	hypothetical protein/Methionine aminopeptidase
RA	Sa106_Assembly_Unicycler_contig_4019754	1391	G→C	0.076	intergenic (‑339/‑251)	NAIGNBAG_01059 ← / → map_3	hypothetical protein/Methionine aminopeptidase
RA	Sa106_Assembly_Unicycler_contig_4019754	1396	A→C	0.531	intergenic (‑344/‑246)	NAIGNBAG_01059 ← / → map_3	hypothetical protein/Methionine aminopeptidase
RA	Sa106_Assembly_Unicycler_contig_4019754	1404	C→T	0.078	intergenic (‑352/‑238)	NAIGNBAG_01059 ← / → map_3	hypothetical protein/Methionine aminopeptidase
RA	Sa106_Assembly_Unicycler_contig_4019754	1410	C→A	0.241	intergenic (‑358/‑232)	NAIGNBAG_01059 ← / → map_3	hypothetical protein/Methionine aminopeptidase
RA	Sa106_Assembly_Unicycler_contig_4019754	1426	T→A	0.069	intergenic (‑374/‑216)	NAIGNBAG_01059 ← / → map_3	hypothetical protein/Methionine aminopeptidase
RA	Sa106_Assembly_Unicycler_contig_4019754	1430	G→A	0.634	intergenic (‑378/‑212)	NAIGNBAG_01059 ← / → map_3	hypothetical protein/Methionine aminopeptidase
RA	Sa106_Assembly_Unicycler_contig_4019754	1441	G→A	0.4	intergenic (‑389/‑201)	NAIGNBAG_01059 ← / → map_3	hypothetical protein/Methionine aminopeptidase
RA	Sa106_Assembly_Unicycler_contig_4019754	1509	A→T	0.172	intergenic (‑457/‑133)	NAIGNBAG_01059 ← / → map_3	hypothetical protein/Methionine aminopeptidase
RA	Sa106_Assembly_Unicycler_contig_4019754	1523	T→C	0.098	intergenic (‑471/‑119)	NAIGNBAG_01059 ← / → map_3	hypothetical protein/Methionine aminopeptidase
RA	Sa106_Assembly_Unicycler_contig_4119551	31	T→C	0.196	G7G (GGT→GGC)	lpl2_1 →	putative lipoprotein
RA	Sa106_Assembly_Unicycler_contig_4119551	34	T→C	0.196	D8D (GAT→GAC)	lpl2_1 →	putative lipoprotein
RA	Sa106_Assembly_Unicycler_contig_4119551	37	C→G	0.185	V9V (GTC→GTG)	lpl2_1 →	putative lipoprotein
RA	Sa106_Assembly_Unicycler_contig_4119551	43	T→A	0.161	I11I (ATT→ATA)	lpl2_1 →	putative lipoprotein
RA	Sa106_Assembly_Unicycler_contig_4119551	47	G→T	0.138	E13* (GAG→TAG) ‡	lpl2_1 →	putative lipoprotein
RA	Sa106_Assembly_Unicycler_contig_4119551	48	A→G	0.139	E13G (GAG→GGG) ‡	lpl2_1 →	putative lipoprotein
RA	Sa106_Assembly_Unicycler_contig_4119551	69	C→T	0.221	A20V (GCA→GTA) ‡	lpl2_1 →	putative lipoprotein
RA	Sa106_Assembly_Unicycler_contig_4119551	70	A→G	0.221	A20A (GCA→GCG) ‡	lpl2_1 →	putative lipoprotein
RA	Sa106_Assembly_Unicycler_contig_4119551	71	A→G	0.221	K21E (AAA→GAA)	lpl2_1 →	putative lipoprotein
RA	Sa106_Assembly_Unicycler_contig_4119551	75	T→A	0.237	F22Y (TTT→TAT)	lpl2_1 →	putative lipoprotein
RA	Sa106_Assembly_Unicycler_contig_4119551	106	G→A	0.238	K32K (AAG→AAA)	lpl2_1 →	putative lipoprotein
RA	Sa106_Assembly_Unicycler_contig_4119551	127	T→C	0.234	N39N (AAT→AAC)	lpl2_1 →	putative lipoprotein
RA	Sa106_Assembly_Unicycler_contig_4119551	145	A→T	0.252	A45A (GCA→GCT)	lpl2_1 →	putative lipoprotein
RA	Sa106_Assembly_Unicycler_contig_4119551	148	G→A	0.252	P46P (CCG→CCA)	lpl2_1 →	putative lipoprotein
RA	Sa106_Assembly_Unicycler_contig_4119551	149	G→A	0.252	V47I (GTA→ATA) ‡	lpl2_1 →	putative lipoprotein
RA	Sa106_Assembly_Unicycler_contig_4119551	151	A→G	0.233	V47V (GTA→GTG) ‡	lpl2_1 →	putative lipoprotein
RA	Sa106_Assembly_Unicycler_contig_4119551	169	T→C	0.198	D53D (GAT→GAC)	lpl2_1 →	putative lipoprotein
RA	Sa106_Assembly_Unicycler_contig_4119551	172	T→G	0.201	G54G (GGT→GGG)	lpl2_1 →	putative lipoprotein
RA	Sa106_Assembly_Unicycler_contig_4119551	173	A→G	0.194	N55D (AAT→GAT) ‡	lpl2_1 →	putative lipoprotein
RA	Sa106_Assembly_Unicycler_contig_4119551	175	T→C	0.192	N55N (AAT→AAC) ‡	lpl2_1 →	putative lipoprotein
RA	Sa106_Assembly_Unicycler_contig_4119551	178	G→A	0.192	L56L (TTG→TTA)	lpl2_1 →	putative lipoprotein
RA	Sa106_Assembly_Unicycler_contig_4119551	184	A→T	0.165	G58G (GGA→GGT)	lpl2_1 →	putative lipoprotein
RA	Sa106_Assembly_Unicycler_contig_4119551	193	G→T	0.122	V61V (GTG→GTT)	lpl2_1 →	putative lipoprotein
RA	Sa106_Assembly_Unicycler_contig_4119551	196	T→A	0.125	G62G (GGT→GGA)	lpl2_1 →	putative lipoprotein
RA	Sa106_Assembly_Unicycler_contig_440169	13248	C→T	1	S84L (TCA→TTA)	gyrA →	DNA gyrase subunit A
RA	Sa106_Assembly_Unicycler_contig_440169	13356	C→A	1	A120E (GCA→GAA)	gyrA →	DNA gyrase subunit A
RA	Sa106_Assembly_Unicycler_contig_440169	30227	T→A	0.228	intergenic (+5/‑3)	NAIGNBAG_00181 → / → NAIGNBAG_00182	tRNA‑Glu/tRNA‑Asp
RA	Sa106_Assembly_Unicycler_contig_4717108	13405	C→G	0.064	intergenic (+94/+342)	bglA → / ← COQ5	Aryl‑phospho‑beta‑D‑glucosidase BglA/2‑methoxy‑6‑polyprenyl‑1,4‑benzoquinol methylase, mitochondrial
RA	Sa106_Assembly_Unicycler_contig_4717108	13406	T→A	0.077	intergenic (+95/+341)	bglA → / ← COQ5	Aryl‑phospho‑beta‑D‑glucosidase BglA/2‑methoxy‑6‑polyprenyl‑1,4‑benzoquinol methylase, mitochondrial
RA	Sa106_Assembly_Unicycler_contig_4717108	13408	G→A	0.134	intergenic (+97/+339)	bglA → / ← COQ5	Aryl‑phospho‑beta‑D‑glucosidase BglA/2‑methoxy‑6‑polyprenyl‑1,4‑benzoquinol methylase, mitochondrial
RA	Sa106_Assembly_Unicycler_contig_4717108	13410	G→C	0.1	intergenic (+99/+337)	bglA → / ← COQ5	Aryl‑phospho‑beta‑D‑glucosidase BglA/2‑methoxy‑6‑polyprenyl‑1,4‑benzoquinol methylase, mitochondrial
RA	Sa106_Assembly_Unicycler_contig_4717108	13411	G→A	0.162	intergenic (+100/+336)	bglA → / ← COQ5	Aryl‑phospho‑beta‑D‑glucosidase BglA/2‑methoxy‑6‑polyprenyl‑1,4‑benzoquinol methylase, mitochondrial
RA	Sa106_Assembly_Unicycler_contig_4717108	13413	A→T	0.089	intergenic (+102/+334)	bglA → / ← COQ5	Aryl‑phospho‑beta‑D‑glucosidase BglA/2‑methoxy‑6‑polyprenyl‑1,4‑benzoquinol methylase, mitochondrial
RA	Sa106_Assembly_Unicycler_contig_4717108	13421	A→T	0.382	intergenic (+110/+326)	bglA → / ← COQ5	Aryl‑phospho‑beta‑D‑glucosidase BglA/2‑methoxy‑6‑polyprenyl‑1,4‑benzoquinol methylase, mitochondrial
RA	Sa106_Assembly_Unicycler_contig_4717108	13422	T→A	0.051	intergenic (+111/+325)	bglA → / ← COQ5	Aryl‑phospho‑beta‑D‑glucosidase BglA/2‑methoxy‑6‑polyprenyl‑1,4‑benzoquinol methylase, mitochondrial
JC	Sa106_Assembly_Unicycler_contig_4717108	13454	+56 bp	48.3%	intergenic (+143/+293)	bglA → / ← COQ5	Aryl‑phospho‑beta‑D‑glucosidase BglA/2‑methoxy‑6‑polyprenyl‑1,4‑benzoquinol methylase, mitochondrial
RA	Sa106_Assembly_Unicycler_contig_4717108	13455	C→T	0.323	intergenic (+144/+292)	bglA → / ← COQ5	Aryl‑phospho‑beta‑D‑glucosidase BglA/2‑methoxy‑6‑polyprenyl‑1,4‑benzoquinol methylase, mitochondrial
RA	Sa106_Assembly_Unicycler_contig_4717108	13466	G→A	0.363	intergenic (+155/+281)	bglA → / ← COQ5	Aryl‑phospho‑beta‑D‑glucosidase BglA/2‑methoxy‑6‑polyprenyl‑1,4‑benzoquinol methylase, mitochondrial
RA	Sa106_Assembly_Unicycler_contig_4717108	13483	G→A	0.282	intergenic (+172/+264)	bglA → / ← COQ5	Aryl‑phospho‑beta‑D‑glucosidase BglA/2‑methoxy‑6‑polyprenyl‑1,4‑benzoquinol methylase, mitochondrial
RA	Sa106_Assembly_Unicycler_contig_4717108	13484	T→C	0.25	intergenic (+173/+263)	bglA → / ← COQ5	Aryl‑phospho‑beta‑D‑glucosidase BglA/2‑methoxy‑6‑polyprenyl‑1,4‑benzoquinol methylase, mitochondrial
RA	Sa106_Assembly_Unicycler_contig_5016856	72	C→G	0.107	intergenic (–/+156)	– / ← glpQ	–/Glycerophosphodiester phosphodiesterase
RA	Sa106_Assembly_Unicycler_contig_5515516	10890	C→T	0.449	intergenic (‑334/+95)	ytnP ← / ← trmB	putative quorum‑quenching lactonase YtnP/tRNA (guanine‑N(7)‑)‑methyltransferase
RA	Sa106_Assembly_Unicycler_contig_5515516	10897	C→T	0.333	intergenic (‑341/+88)	ytnP ← / ← trmB	putative quorum‑quenching lactonase YtnP/tRNA (guanine‑N(7)‑)‑methyltransferase
RA	Sa106_Assembly_Unicycler_contig_5515516	10907	A→T	0.5	intergenic (‑351/+78)	ytnP ← / ← trmB	putative quorum‑quenching lactonase YtnP/tRNA (guanine‑N(7)‑)‑methyltransferase
RA	Sa106_Assembly_Unicycler_contig_5515516	10915	T→A	0.64	intergenic (‑359/+70)	ytnP ← / ← trmB	putative quorum‑quenching lactonase YtnP/tRNA (guanine‑N(7)‑)‑methyltransferase
RA	Sa106_Assembly_Unicycler_contig_5615408	32	T→C	0.162	intergenic (–/‑419)	– / → cggR	–/Central glycolytic genes regulator
RA	Sa106_Assembly_Unicycler_contig_5615408	38	C→T	0.085	intergenic (–/‑413)	– / → cggR	–/Central glycolytic genes regulator
RA	Sa106_Assembly_Unicycler_contig_5615408	46	C→T	0.145	intergenic (–/‑405)	– / → cggR	–/Central glycolytic genes regulator
RA	Sa106_Assembly_Unicycler_contig_5615408	49	T→C	0.274	intergenic (–/‑402)	– / → cggR	–/Central glycolytic genes regulator
RA	Sa106_Assembly_Unicycler_contig_5615408	51	A→T	0.055	intergenic (–/‑400)	– / → cggR	–/Central glycolytic genes regulator
RA	Sa106_Assembly_Unicycler_contig_5615408	58	G→A	0.264	intergenic (–/‑393)	– / → cggR	–/Central glycolytic genes regulator
RA	Sa106_Assembly_Unicycler_contig_5615408	71	Δ1 bp	0.203	intergenic (–/‑380)	– / → cggR	–/Central glycolytic genes regulator
RA	Sa106_Assembly_Unicycler_contig_5615408	73	A→C	0.203	intergenic (–/‑378)	– / → cggR	–/Central glycolytic genes regulator
RA	Sa106_Assembly_Unicycler_contig_5615408	76	T→A	0.281	intergenic (–/‑375)	– / → cggR	–/Central glycolytic genes regulator
RA	Sa106_Assembly_Unicycler_contig_5615408	77	T→G	0.282	intergenic (–/‑374)	– / → cggR	–/Central glycolytic genes regulator
RA	Sa106_Assembly_Unicycler_contig_5615408	88	T→A	0.177	intergenic (–/‑363)	– / → cggR	–/Central glycolytic genes regulator
RA	Sa106_Assembly_Unicycler_contig_5615408	89	G→A	0.138	intergenic (–/‑362)	– / → cggR	–/Central glycolytic genes regulator
RA	Sa106_Assembly_Unicycler_contig_5615408	99	A→T	0.256	intergenic (–/‑352)	– / → cggR	–/Central glycolytic genes regulator
RA	Sa106_Assembly_Unicycler_contig_5615408	101	T→G	0.28	intergenic (–/‑350)	– / → cggR	–/Central glycolytic genes regulator
RA	Sa106_Assembly_Unicycler_contig_5615408	110	G→A	0.327	intergenic (–/‑341)	– / → cggR	–/Central glycolytic genes regulator
RA	Sa106_Assembly_Unicycler_contig_5615408	127	T→C	0.27	intergenic (–/‑324)	– / → cggR	–/Central glycolytic genes regulator
RA	Sa106_Assembly_Unicycler_contig_5915125	9046	C→T	0.12	intergenic (+233/‑248)	NAIGNBAG_01361 → / → ribD	hypothetical protein/Riboflavin biosynthesis protein RibD
RA	Sa106_Assembly_Unicycler_contig_5915125	9047	A→C	0.121	intergenic (+234/‑247)	NAIGNBAG_01361 → / → ribD	hypothetical protein/Riboflavin biosynthesis protein RibD
RA	Sa106_Assembly_Unicycler_contig_5915125	9053	A→T	0.176	intergenic (+240/‑241)	NAIGNBAG_01361 → / → ribD	hypothetical protein/Riboflavin biosynthesis protein RibD
RA	Sa106_Assembly_Unicycler_contig_5915125	9093	A→G	0.413	intergenic (+280/‑201)	NAIGNBAG_01361 → / → ribD	hypothetical protein/Riboflavin biosynthesis protein RibD
RA	Sa106_Assembly_Unicycler_contig_5915125	9099	T→A	0.456	intergenic (+286/‑195)	NAIGNBAG_01361 → / → ribD	hypothetical protein/Riboflavin biosynthesis protein RibD
RA	Sa106_Assembly_Unicycler_contig_5915125	9142	Δ1 bp	0.497	intergenic (+329/‑152)	NAIGNBAG_01361 → / → ribD	hypothetical protein/Riboflavin biosynthesis protein RibD
RA	Sa106_Assembly_Unicycler_contig_6114556	2980	A→G	0.356	intergenic (+63/‑298)	NAIGNBAG_01383 → / → yafV	hypothetical protein/Omega‑amidase YafV
RA	Sa106_Assembly_Unicycler_contig_6114556	2988	Δ1 bp	0.082	intergenic (+71/‑290)	NAIGNBAG_01383 → / → yafV	hypothetical protein/Omega‑amidase YafV
RA	Sa106_Assembly_Unicycler_contig_6114556	2998	G→A	0.364	intergenic (+81/‑280)	NAIGNBAG_01383 → / → yafV	hypothetical protein/Omega‑amidase YafV
RA	Sa106_Assembly_Unicycler_contig_6114556	3000	T→A	0.534	intergenic (+83/‑278)	NAIGNBAG_01383 → / → yafV	hypothetical protein/Omega‑amidase YafV
RA	Sa106_Assembly_Unicycler_contig_6114556	3003	T→C	0.108	intergenic (+86/‑275)	NAIGNBAG_01383 → / → yafV	hypothetical protein/Omega‑amidase YafV
RA	Sa106_Assembly_Unicycler_contig_6114556	3004	A→C	0.09	intergenic (+87/‑274)	NAIGNBAG_01383 → / → yafV	hypothetical protein/Omega‑amidase YafV
RA	Sa106_Assembly_Unicycler_contig_6114556	3006	T→G	0.091	intergenic (+89/‑272)	NAIGNBAG_01383 → / → yafV	hypothetical protein/Omega‑amidase YafV
RA	Sa106_Assembly_Unicycler_contig_6114556	3010	C→T	0.632	intergenic (+93/‑268)	NAIGNBAG_01383 → / → yafV	hypothetical protein/Omega‑amidase YafV
RA	Sa106_Assembly_Unicycler_contig_6114556	3011	A→G	0.091	intergenic (+94/‑267)	NAIGNBAG_01383 → / → yafV	hypothetical protein/Omega‑amidase YafV
RA	Sa106_Assembly_Unicycler_contig_6114556	3,019:1	+A	0.089	intergenic (+102/‑259)	NAIGNBAG_01383 → / → yafV	hypothetical protein/Omega‑amidase YafV
RA	Sa106_Assembly_Unicycler_contig_6114556	3021	A→G	0.087	intergenic (+104/‑257)	NAIGNBAG_01383 → / → yafV	hypothetical protein/Omega‑amidase YafV
RA	Sa106_Assembly_Unicycler_contig_6114556	3032	A→T	0.09	intergenic (+115/‑246)	NAIGNBAG_01383 → / → yafV	hypothetical protein/Omega‑amidase YafV
RA	Sa106_Assembly_Unicycler_contig_6114556	3038	A→G	0.144	intergenic (+121/‑240)	NAIGNBAG_01383 → / → yafV	hypothetical protein/Omega‑amidase YafV
RA	Sa106_Assembly_Unicycler_contig_6114556	3045	T→C	0.593	intergenic (+128/‑233)	NAIGNBAG_01383 → / → yafV	hypothetical protein/Omega‑amidase YafV
RA	Sa106_Assembly_Unicycler_contig_6114556	3062	T→G	0.204	intergenic (+145/‑216)	NAIGNBAG_01383 → / → yafV	hypothetical protein/Omega‑amidase YafV
RA	Sa106_Assembly_Unicycler_contig_6114556	3066	A→T	0.27	intergenic (+149/‑212)	NAIGNBAG_01383 → / → yafV	hypothetical protein/Omega‑amidase YafV
RA	Sa106_Assembly_Unicycler_contig_6114556	3,085:1	+C	0.124	intergenic (+168/‑193)	NAIGNBAG_01383 → / → yafV	hypothetical protein/Omega‑amidase YafV
RA	Sa106_Assembly_Unicycler_contig_6114556	3087	T→A	0.098	intergenic (+170/‑191)	NAIGNBAG_01383 → / → yafV	hypothetical protein/Omega‑amidase YafV
RA	Sa106_Assembly_Unicycler_contig_6114556	3089	Δ1 bp	0.11	intergenic (+172/‑189)	NAIGNBAG_01383 → / → yafV	hypothetical protein/Omega‑amidase YafV
RA	Sa106_Assembly_Unicycler_contig_6114556	3091	Δ1 bp	0.11	intergenic (+174/‑187)	NAIGNBAG_01383 → / → yafV	hypothetical protein/Omega‑amidase YafV
RA	Sa106_Assembly_Unicycler_contig_6114556	3092	G→T	0.11	intergenic (+175/‑186)	NAIGNBAG_01383 → / → yafV	hypothetical protein/Omega‑amidase YafV
RA	Sa106_Assembly_Unicycler_contig_6114556	3095	C→T	0.089	intergenic (+178/‑183)	NAIGNBAG_01383 → / → yafV	hypothetical protein/Omega‑amidase YafV
RA	Sa106_Assembly_Unicycler_contig_6114556	3117	A→T	0.113	intergenic (+200/‑161)	NAIGNBAG_01383 → / → yafV	hypothetical protein/Omega‑amidase YafV
RA	Sa106_Assembly_Unicycler_contig_6114556	3119	A→G	0.116	intergenic (+202/‑159)	NAIGNBAG_01383 → / → yafV	hypothetical protein/Omega‑amidase YafV
RA	Sa106_Assembly_Unicycler_contig_6114556	3126	T→G	0.186	intergenic (+209/‑152)	NAIGNBAG_01383 → / → yafV	hypothetical protein/Omega‑amidase YafV
RA	Sa106_Assembly_Unicycler_contig_6114556	3128	T→A	0.061	intergenic (+211/‑150)	NAIGNBAG_01383 → / → yafV	hypothetical protein/Omega‑amidase YafV
RA	Sa106_Assembly_Unicycler_contig_6614095	87	A→G	0.17	intergenic (–/+83)	– / ← copA	–/Copper‑exporting P‑type ATPase
RA	Sa106_Assembly_Unicycler_contig_6614095	88	A→G	0.107	intergenic (–/+82)	– / ← copA	–/Copper‑exporting P‑type ATPase
RA	Sa106_Assembly_Unicycler_contig_6614095	89	T→A	0.101	intergenic (–/+81)	– / ← copA	–/Copper‑exporting P‑type ATPase
RA	Sa106_Assembly_Unicycler_contig_6913210	9855	A→T	0.159	intergenic (+72/+277)	ktrA → / ← rnj1	Ktr system potassium uptake protein A/Ribonuclease J 1
RA	Sa106_Assembly_Unicycler_contig_6913210	9874	T→C	0.177	intergenic (+91/+258)	ktrA → / ← rnj1	Ktr system potassium uptake protein A/Ribonuclease J 1
RA	Sa106_Assembly_Unicycler_contig_6913210	9879	T→A	0.321	intergenic (+96/+253)	ktrA → / ← rnj1	Ktr system potassium uptake protein A/Ribonuclease J 1
RA	Sa106_Assembly_Unicycler_contig_6913210	9886	G→C	0.182	intergenic (+103/+246)	ktrA → / ← rnj1	Ktr system potassium uptake protein A/Ribonuclease J 1
JC	Sa106_Assembly_Unicycler_contig_6913210	9901	+59 bp	19.7%	intergenic (+118/+231)	ktrA → / ← rnj1	Ktr system potassium uptake protein A/Ribonuclease J 1
RA	Sa106_Assembly_Unicycler_contig_6913210	9902	C→T	0.138	intergenic (+119/+230)	ktrA → / ← rnj1	Ktr system potassium uptake protein A/Ribonuclease J 1
JC	Sa106_Assembly_Unicycler_contig_6913210	9908	+58 bp	37.8%	intergenic (+125/+224)	ktrA → / ← rnj1	Ktr system potassium uptake protein A/Ribonuclease J 1
RA	Sa106_Assembly_Unicycler_contig_6913210	9926	C→T	0.068	intergenic (+143/+206)	ktrA → / ← rnj1	Ktr system potassium uptake protein A/Ribonuclease J 1
JC	Sa106_Assembly_Unicycler_contig_6913210	9936	+58 bp	5.3%	intergenic (+153/+196)	ktrA → / ← rnj1	Ktr system potassium uptake protein A/Ribonuclease J 1
RA	Sa106_Assembly_Unicycler_contig_6913210	9937	A→G	0.718	intergenic (+154/+195)	ktrA → / ← rnj1	Ktr system potassium uptake protein A/Ribonuclease J 1
RA	Sa106_Assembly_Unicycler_contig_6913210	9950	Δ1 bp	0.081	intergenic (+167/+182)	ktrA → / ← rnj1	Ktr system potassium uptake protein A/Ribonuclease J 1
RA	Sa106_Assembly_Unicycler_contig_6913210	9952	A→C	0.087	intergenic (+169/+180)	ktrA → / ← rnj1	Ktr system potassium uptake protein A/Ribonuclease J 1
RA	Sa106_Assembly_Unicycler_contig_6913210	9956	G→T	0.096	intergenic (+173/+176)	ktrA → / ← rnj1	Ktr system potassium uptake protein A/Ribonuclease J 1
RA	Sa106_Assembly_Unicycler_contig_6913210	9958	A→G	0.387	intergenic (+175/+174)	ktrA → / ← rnj1	Ktr system potassium uptake protein A/Ribonuclease J 1
RA	Sa106_Assembly_Unicycler_contig_6913210	9967	A→T	0.126	intergenic (+184/+165)	ktrA → / ← rnj1	Ktr system potassium uptake protein A/Ribonuclease J 1
RA	Sa106_Assembly_Unicycler_contig_6913210	9968	G→A	0.066	intergenic (+185/+164)	ktrA → / ← rnj1	Ktr system potassium uptake protein A/Ribonuclease J 1
RA	Sa106_Assembly_Unicycler_contig_6913210	9975	A→G	0.413	intergenic (+192/+157)	ktrA → / ← rnj1	Ktr system potassium uptake protein A/Ribonuclease J 1
RA	Sa106_Assembly_Unicycler_contig_6913210	9976	C→T	0.43	intergenic (+193/+156)	ktrA → / ← rnj1	Ktr system potassium uptake protein A/Ribonuclease J 1
RA	Sa106_Assembly_Unicycler_contig_6913210	9978	A→T	0.067	intergenic (+195/+154)	ktrA → / ← rnj1	Ktr system potassium uptake protein A/Ribonuclease J 1
RA	Sa106_Assembly_Unicycler_contig_6913210	9980	C→G	0.075	intergenic (+197/+152)	ktrA → / ← rnj1	Ktr system potassium uptake protein A/Ribonuclease J 1
RA	Sa106_Assembly_Unicycler_contig_6913210	9983	A→G	0.254	intergenic (+200/+149)	ktrA → / ← rnj1	Ktr system potassium uptake protein A/Ribonuclease J 1
RA	Sa106_Assembly_Unicycler_contig_6913210	9989	G→A	0.541	intergenic (+206/+143)	ktrA → / ← rnj1	Ktr system potassium uptake protein A/Ribonuclease J 1
RA	Sa106_Assembly_Unicycler_contig_6913210	9999	C→A	0.299	intergenic (+216/+133)	ktrA → / ← rnj1	Ktr system potassium uptake protein A/Ribonuclease J 1
RA	Sa106_Assembly_Unicycler_contig_6913210	10004	G→A	0.265	intergenic (+221/+128)	ktrA → / ← rnj1	Ktr system potassium uptake protein A/Ribonuclease J 1
RA	Sa106_Assembly_Unicycler_contig_6913210	10005	C→G	0.292	intergenic (+222/+127)	ktrA → / ← rnj1	Ktr system potassium uptake protein A/Ribonuclease J 1
RA	Sa106_Assembly_Unicycler_contig_7212505	8161	A→G	0.438	intergenic (+447/‑65)	guaA → / → NAIGNBAG_01532	GMP synthase [glutamine‑hydrolyzing]/hypothetical protein
RA	Sa106_Assembly_Unicycler_contig_7212505	8175	G→A	0.467	intergenic (+461/‑51)	guaA → / → NAIGNBAG_01532	GMP synthase [glutamine‑hydrolyzing]/hypothetical protein
RA	Sa106_Assembly_Unicycler_contig_7212505	8188	C→T	0.543	intergenic (+474/‑38)	guaA → / → NAIGNBAG_01532	GMP synthase [glutamine‑hydrolyzing]/hypothetical protein
RA	Sa106_Assembly_Unicycler_contig_7212505	8191	T→C	0.548	intergenic (+477/‑35)	guaA → / → NAIGNBAG_01532	GMP synthase [glutamine‑hydrolyzing]/hypothetical protein
RA	Sa106_Assembly_Unicycler_contig_7212505	8214	G→A	0.575	intergenic (+500/‑12)	guaA → / → NAIGNBAG_01532	GMP synthase [glutamine‑hydrolyzing]/hypothetical protein
RA	Sa106_Assembly_Unicycler_contig_7212505	8230	A→C	0.559	D2A (GAT→GCT)	NAIGNBAG_01532 →	hypothetical protein
RA	Sa106_Assembly_Unicycler_contig_7312334	9048	T→C	0.41	intergenic (‑550/+512)	lysC ← / ← ybiT	Aspartokinase/putative ABC transporter ATP‑binding protein YbiT
RA	Sa106_Assembly_Unicycler_contig_7312334	9091	C→A	0.066	intergenic (‑593/+469)	lysC ← / ← ybiT	Aspartokinase/putative ABC transporter ATP‑binding protein YbiT
JC	Sa106_Assembly_Unicycler_contig_7312334	9098	Δ59 bp	0.551	intergenic (‑600/+404)	lysC ← / ← ybiT	Aspartokinase/putative ABC transporter ATP‑binding protein YbiT
RA	Sa106_Assembly_Unicycler_contig_7312334	9192	G→T	0.067	intergenic (‑694/+368)	lysC ← / ← ybiT	Aspartokinase/putative ABC transporter ATP‑binding protein YbiT
RA	Sa106_Assembly_Unicycler_contig_7312334	9203	T→C	0.074	intergenic (‑705/+357)	lysC ← / ← ybiT	Aspartokinase/putative ABC transporter ATP‑binding protein YbiT
RA	Sa106_Assembly_Unicycler_contig_7312334	9211	T→C	0.125	intergenic (‑713/+349)	lysC ← / ← ybiT	Aspartokinase/putative ABC transporter ATP‑binding protein YbiT
RA	Sa106_Assembly_Unicycler_contig_7312334	9226	T→C	0.053	intergenic (‑728/+334)	lysC ← / ← ybiT	Aspartokinase/putative ABC transporter ATP‑binding protein YbiT
RA	Sa106_Assembly_Unicycler_contig_7312334	9493	A→T	0.087	intergenic (‑995/+67)	lysC ← / ← ybiT	Aspartokinase/putative ABC transporter ATP‑binding protein YbiT
RA	Sa106_Assembly_Unicycler_contig_736282	54	A→G	0.258	intergenic (–/+148)	– / ← gluD	–/NAD‑specific glutamate dehydrogenase
RA	Sa106_Assembly_Unicycler_contig_7711776	9782	A→G	0.167	T304T (ACT→ACC) ‡	spa ←	Immunoglobulin G‑binding protein A
RA	Sa106_Assembly_Unicycler_contig_7711776	9783	G→T	0.167	T304N (ACT→AAT) ‡	spa ←	Immunoglobulin G‑binding protein A
RA	Sa106_Assembly_Unicycler_contig_7711776	9803	A→G	0.234	I297I (ATT→ATC)	spa ←	Immunoglobulin G‑binding protein A
RA	Sa106_Assembly_Unicycler_contig_7711776	9845	G→A	0.154	D283D (GAC→GAT)	spa ←	Immunoglobulin G‑binding protein A
RA	Sa106_Assembly_Unicycler_contig_7711776	9848	A→C	0.167	A282A (GCT→GCG)	spa ←	Immunoglobulin G‑binding protein A
RA	Sa106_Assembly_Unicycler_contig_7711776	9854	C→T	0.817	P280P (CCG→CCA)	spa ←	Immunoglobulin G‑binding protein A
RA	Sa106_Assembly_Unicycler_contig_7711776	9863	A→T	1	S277S (TCT→TCA)	spa ←	Immunoglobulin G‑binding protein A
[truncated: 1,806 more rows]
