# Supplementary material for: Efflux pump gene amplifications bypass necessity of multiple target mutations for resistance against dual-targeting antibiotic
Source: Nat Commun. 2023 Jun 9;14:3402. doi: 10.1038/s41467-023-38507-4 (PMC10256781; doi:10.1038/s41467-023-38507-4)
Supplement: Supplementary file 6 — Supplementary Dataset 3 [file 41467_2023_38507_MOESM6_ESM.xlsx]

## Sheet: SdrM_allelic_diversity
Table shows the number of S. aureus isolates that had the indicated amino acids at each position; the original amino-acid present in JE2 is shown in Column B.
Predicted binding pocket residues (obtained from the Conserved Domain Database) are shaded in green.
The two residues mutated in our evolved populations (A268 and Y363), which are also predicted to be in the binding pocket, are shaded in blue.
Position	Original Amino-acid	A	C	D	E	F	G	H	I	K	L	M	N	P	Q	R	S	T	V	W	Y	Stop	Gap	Insertions
1	M	0	0	0	0	0	0	0	1	0	0	63214	0	0	0	0	0	0	3	0	0	0	0	0
2	R	0	2	0	0	0	1	0	0	1	1	0	0	0	0	63198	0	0	0	0	0	15	0	0
3	L	0	0	0	0	1	0	0	1	0	63212	0	0	0	0	0	1	0	2	0	0	1	0	0
4	K	0	0	0	1	0	0	0	0	63215	0	0	1	0	0	1	0	0	0	0	0	0	0	0
5	S	0	0	1	0	0	0	1	0	0	3	0	0	16	0	0	63175	22	0	0	0	0	0	0
6	I	0	0	0	0	0	0	0	63186	0	30	0	1	0	0	0	1	0	0	0	0	0	0	0
7	I	0	0	0	0	0	0	0	43772	0	0	0	0	0	0	0	0	0	19446	0	0	0	0	0
8	T	0	0	0	0	0	0	0	4	0	0	0	5	0	0	0	1	63208	0	0	0	0	0	0
9	V	0	0	0	0	0	0	0	20	0	1	0	0	0	0	0	0	0	63197	0	0	0	0	0
10	I	0	0	0	0	0	0	0	63207	0	0	1	0	0	0	0	0	0	10	0	0	0	0	0
11	A	63171	0	9	0	0	1	0	0	0	0	0	0	0	0	0	16	10	11	0	0	0	0	0
12	L	0	0	0	0	0	0	0	0	0	63217	0	0	0	0	0	1	0	0	0	0	0	0	0
13	I	0	0	0	0	0	0	0	63218	0	0	0	0	0	0	0	0	0	0	0	0	0	0	0
14	L	0	0	0	0	1	0	0	0	0	63216	0	0	0	1	0	0	0	0	0	0	0	0	0
15	I	0	0	0	0	32	0	0	63185	0	0	0	0	0	0	0	1	0	0	0	0	0	0	0
16	M	0	0	0	0	0	0	0	2	0	0	63210	0	0	0	0	0	3	3	0	0	0	0	0
17	F	0	0	0	0	63218	0	0	0	0	0	0	0	0	0	0	0	0	0	0	0	0	0	0
18	M	0	0	0	0	0	0	0	5	0	0	63212	0	0	0	0	0	0	1	0	0	0	0	0
19	S	19674	0	3	0	0	0	0	0	0	1	0	0	1	0	0	43538	1	0	0	0	0	0	0
20	A	63193	0	0	1	0	1	0	0	0	0	0	0	0	0	0	0	7	16	0	0	0	0	0
21	I	0	0	0	0	0	0	0	63218	0	0	0	0	0	0	0	0	0	0	0	0	0	0	0
22	E	0	0	0	63216	0	0	0	0	0	0	0	0	0	0	0	0	0	0	0	0	2	0	0
23	S	1	0	0	0	0	0	0	0	0	2	0	0	2	0	0	63212	0	0	0	0	1	0	0
24	S	0	0	0	0	0	0	0	0	0	0	0	0	3	0	0	63215	0	0	0	0	0	0	0
25	I	0	0	0	0	0	0	0	63218	0	0	0	0	0	0	0	0	0	0	0	0	0	0	0
26	I	0	0	0	0	1	0	0	63213	0	0	0	0	0	0	0	0	3	1	0	0	0	0	0
27	S	0	0	0	0	0	0	0	0	0	2	0	0	1	0	0	63215	0	0	0	0	0	0	0
28	L	0	0	0	0	1	0	1	0	0	63216	0	0	0	0	0	0	0	0	0	0	0	0	0
29	A	63213	0	0	3	0	0	0	0	0	0	0	0	0	0	0	0	0	2	0	0	0	0	0
30	L	0	0	0	0	0	0	0	1	0	63217	0	0	0	0	0	0	0	0	0	0	0	0	0
31	P	0	0	0	0	0	0	0	0	0	1	0	0	63203	10	0	3	1	0	0	0	0	0	0
32	T	2	0	0	0	0	0	0	1	1	0	0	0	0	0	0	0	63214	0	0	0	0	0	0
33	I	0	0	0	0	0	0	0	63214	0	0	0	0	0	0	0	1	2	1	0	0	0	0	0
34	K	0	0	0	0	0	0	0	0	63216	0	0	2	0	0	0	0	0	0	0	0	0	0	0
35	Q	0	0	0	0	0	0	0	0	244	0	0	0	0	62966	0	0	0	0	0	0	8	0	0
36	D	0	0	63212	0	0	5	0	0	0	0	0	0	0	0	0	0	0	0	0	1	0	0	0
37	L	0	0	0	0	0	0	0	0	0	63218	0	0	0	0	0	0	0	0	0	0	0	0	0
38	N	0	0	235	0	0	0	0	0	0	0	0	62983	0	0	0	0	0	0	0	0	0	0	0
39	A	63217	0	0	0	0	0	0	0	0	0	0	0	0	0	0	0	0	1	0	0	0	0	0
40	G	0	0	0	1	0	63216	0	0	0	0	0	0	0	0	1	0	0	0	0	0	0	0	0
41	N	0	0	0	0	0	0	0	1	0	0	0	63217	0	0	0	0	0	0	0	0	0	0	0
42	L	0	0	0	0	0	0	0	0	0	63216	0	0	0	0	0	0	0	0	0	0	2	0	0
43	I	0	0	0	0	0	0	0	63215	0	1	0	0	0	0	0	0	0	2	0	0	0	0	0
44	S	0	0	0	0	0	0	0	0	0	12	0	0	0	0	0	63205	0	0	0	0	1	0	0
45	L	0	0	0	0	0	0	0	0	0	63218	0	0	0	0	0	0	0	0	0	0	0	0	0
46	I	0	0	0	0	0	0	0	63217	0	0	0	0	0	0	0	0	1	0	0	0	0	0	0
47	F	0	0	0	0	63216	0	0	1	0	0	0	0	0	0	0	1	0	0	0	0	0	0	0
48	T	0	0	0	0	0	0	0	1	0	0	1	0	0	0	0	0	63216	0	0	0	0	0	0
49	A	63212	0	0	2	0	0	0	0	0	0	0	0	0	0	0	0	2	2	0	0	0	0	0
50	Y	0	1	0	0	0	0	1	0	0	0	0	0	0	0	0	0	0	0	0	63215	1	0	0
51	F	0	0	0	0	63218	0	0	0	0	0	0	0	0	0	0	0	0	0	0	0	0	0	0
52	I	0	0	0	0	0	0	0	63218	0	0	0	0	0	0	0	0	0	0	0	0	0	0	0
53	A	63192	0	0	0	0	0	0	0	0	0	0	0	0	0	0	0	12	14	0	0	0	0	0
54	L	0	0	0	0	0	0	0	0	0	63217	0	0	0	0	0	0	0	0	0	0	1	0	0
55	V	0	0	0	0	0	0	0	3	0	0	0	0	0	0	0	0	0	63215	0	0	0	0	0
56	I	0	0	0	0	0	0	0	63217	0	0	0	0	0	0	0	0	0	1	0	0	0	0	0
57	A	63127	0	2	0	0	0	0	0	0	0	0	0	0	0	0	0	64	25	0	0	0	0	0
58	N	0	0	3	0	0	0	0	0	0	0	0	63213	0	0	0	0	0	0	0	2	0	0	0
59	P	0	0	0	0	0	0	0	0	0	9	0	0	63195	0	0	14	0	0	0	0	0	0	0
60	I	0	0	0	0	0	0	0	63215	0	2	1	0	0	0	0	0	0	0	0	0	0	0	0
61	V	4	0	0	0	0	0	0	0	0	1	0	0	0	0	0	0	0	63213	0	0	0	0	0
62	G	0	0	6	1	0	63180	0	0	0	0	0	0	0	0	0	31	0	0	0	0	0	0	0
63	E	0	0	0	63216	0	0	0	0	0	0	0	0	0	0	0	0	0	0	0	0	2	0	0
64	L	0	0	0	0	0	0	0	0	0	63218	0	0	0	0	0	0	0	0	0	0	0	0	0
65	L	0	0	0	0	7	0	0	0	0	63211	0	0	0	0	0	0	0	0	0	0	0	0	0
66	S	0	0	0	0	0	0	0	0	0	4	0	0	0	0	0	44011	19201	0	0	0	2	0	0
67	R	0	1	0	0	0	0	3	12	1	0	0	0	0	0	63195	6	0	0	0	0	0	0	0
68	F	0	0	0	0	63217	0	0	0	0	1	0	0	0	0	0	0	0	0	0	0	0	0	0
69	K	0	0	0	0	0	0	0	30	63175	0	0	0	0	0	0	0	0	0	0	0	13	0	0
70	I	0	0	0	0	1	0	0	63163	0	0	0	53	0	0	0	0	0	1	0	0	0	0	0
71	I	0	0	0	0	1	0	0	63217	0	0	0	0	0	0	0	0	0	0	0	0	0	0	0
72	Y	0	1	0	0	0	0	0	0	0	0	0	0	0	0	0	0	0	0	0	63217	0	0	0
73	V	1	0	0	0	0	0	0	19200	0	0	1	1	0	0	0	0	0	44015	0	0	0	0	0
74	A	63206	0	0	5	0	0	0	0	0	0	0	0	0	0	0	1	0	6	0	0	0	0	0
75	I	0	0	0	0	0	0	0	63216	0	0	0	1	0	0	0	0	0	1	0	0	0	0	0
76	A	62373	0	0	0	0	0	0	0	0	0	0	0	0	0	0	0	814	31	0	0	0	0	0
77	G	0	0	1	0	0	63213	0	0	0	0	0	0	0	0	0	2	0	2	0	0	0	0	0
78	L	0	0	0	0	0	0	0	1	0	63217	0	0	0	0	0	0	0	0	0	0	0	0	0
79	L	0	0	0	0	0	0	0	0	0	44018	0	0	0	0	0	0	19200	0	0	0	0	0	0
80	L	0	0	0	0	0	0	0	0	0	63217	0	0	0	0	0	1	0	0	0	0	0	0	0
81	F	0	1	0	0	63217	0	0	0	0	0	0	0	0	0	0	0	0	0	0	0	0	0	0
82	S	2	0	0	0	0	0	0	0	0	0	1	0	0	0	0	44018	19197	0	0	0	0	0	0
83	I	0	0	0	0	0	0	0	43975	41	0	0	0	0	0	0	0	0	19202	0	0	0	0	0
84	G	2	0	0	0	0	63215	0	0	0	0	0	0	0	0	0	1	0	0	0	0	0	0	0
85	S	0	0	0	0	0	0	0	0	0	0	0	0	0	0	0	63218	0	0	0	0	0	0	0
86	F	0	0	0	0	41389	0	0	0	0	21829	0	0	0	0	0	0	0	0	0	0	0	0	0
87	M	0	0	0	0	0	0	0	9	0	0	63208	0	0	0	0	0	0	1	0	0	0	0	0
88	C	0	43767	0	0	0	2	0	0	0	0	0	0	0	0	0	19444	0	0	0	5	0	0	0
89	G	0	0	0	0	0	63214	0	0	0	0	0	0	0	0	0	4	0	0	0	0	0	0	0
90	L	0	0	0	0	1	0	0	0	0	63217	0	0	0	0	0	0	0	0	0	0	0	0	0
91	S	0	0	0	0	0	0	0	3	0	0	0	3	0	0	0	63212	0	0	0	0	0	0	0
92	T	0	0	0	0	0	0	0	6	0	0	0	2	0	0	0	26	63184	0	0	0	0	0	0
93	N	0	0	3	0	0	0	19200	4	0	0	0	44011	0	0	0	0	0	0	0	0	0	0	0
94	F	0	0	0	0	63218	0	0	0	0	0	0	0	0	0	0	0	0	0	0	0	0	0	0
95	T	0	0	0	0	0	0	0	1	0	0	0	2	0	0	0	19200	44015	0	0	0	0	0	0
96	M	0	0	0	0	0	0	0	1	0	0	63216	0	0	0	0	0	1	0	0	0	0	0	0
97	L	0	0	0	0	1	0	0	0	0	63217	0	0	0	0	0	0	0	0	0	0	0	0	0
98	I	0	0	0	0	1	0	0	58794	0	0	0	0	0	0	0	0	0	4423	0	0	0	0	0
99	I	0	0	0	0	0	0	0	63157	0	0	0	0	0	0	0	0	0	61	0	0	0	0	0
100	S	0	0	0	0	0	0	0	0	0	0	0	0	0	0	0	63218	0	0	0	0	0	0	0
101	R	0	2	0	0	0	0	1	0	0	0	0	0	1	0	63214	0	0	0	0	0	0	0	0
102	V	3	0	0	0	0	14	0	0	0	303	2	0	0	0	0	0	0	62896	0	0	0	0	0
103	I	0	0	0	0	0	0	0	63217	0	0	0	0	0	0	0	0	1	0	0	0	0	0	0
104	Q	0	0	0	0	0	0	0	0	0	0	0	0	0	63209	2	0	0	0	0	0	7	0	0
105	G	0	0	1	0	0	63217	0	0	0	0	0	0	0	0	0	0	0	0	0	0	0	0	0
106	F	0	0	0	0	63105	0	0	0	0	47	0	0	0	0	0	0	0	66	0	0	0	0	0
107	G	0	0	0	5	0	63208	0	0	0	0	0	0	0	0	1	0	0	0	0	0	4	0	0
108	S	0	0	0	0	0	0	0	0	0	2	0	0	1	0	0	63213	2	0	0	0	0	0	0
109	G	1	3	6	0	0	63205	0	0	0	0	0	0	0	0	0	3	0	0	0	0	0	0	0
110	V	0	0	0	0	0	0	0	2	0	0	0	0	0	0	0	0	0	63216	0	0	0	0	0
111	L	0	0	0	0	0	0	0	0	0	44016	19200	0	0	0	0	1	1	0	0	0	0	0	0
112	M	0	0	0	0	0	0	0	12	0	1	63205	0	0	0	0	0	0	0	0	0	0	0	0
113	S	0	0	0	0	0	0	0	0	0	0	0	0	1	0	0	63215	1	0	0	0	1	0	0
114	L	0	0	0	0	1	0	0	0	0	63216	0	0	0	0	0	0	0	0	1	0	0	0	0
115	S	0	0	0	0	0	0	0	0	0	1	0	0	0	0	0	63216	0	0	0	0	1	0	0
116	Q	0	0	0	0	0	0	0	0	0	0	0	0	0	63208	0	0	0	0	0	0	10	0	0
117	I	0	0	0	0	0	0	0	63216	0	0	0	2	0	0	0	0	0	0	0	0	0	0	0
118	V	0	0	0	0	0	0	0	0	0	0	0	0	0	0	0	0	0	63218	0	0	0	0	0
119	P	0	0	0	0	0	0	0	0	0	1	0	0	63214	1	0	2	0	0	0	0	0	0	0
120	K	0	0	0	2	0	0	0	0	63216	0	0	0	0	0	0	0	0	0	0	0	0	0	0
121	L	0	0	0	0	0	0	0	0	0	63218	0	0	0	0	0	0	0	0	0	0	0	0	0
122	A	63217	0	0	0	0	0	0	0	0	0	0	0	0	0	0	0	1	0	0	0	0	0	0
123	F	0	0	0	0	63207	0	0	0	0	0	0	0	0	0	0	11	0	0	0	0	0	0	0
124	E	235	0	0	62982	0	1	0	0	0	0	0	0	0	0	0	0	0	0	0	0	0	0	0
125	I	0	0	0	0	0	0	0	63197	0	0	0	21	0	0	0	0	0	0	0	0	0	0	0
126	P	0	0	0	0	0	0	0	0	0	0	0	0	63216	0	0	2	0	0	0	0	0	0	0
127	L	0	0	0	0	0	0	0	0	0	63207	0	0	0	0	0	0	0	11	0	0	0	0	0
128	R	0	0	0	0	0	0	0	0	0	1	0	0	0	1	63214	0	0	0	0	0	2	0	0
129	Y	0	0	0	0	0	0	0	0	0	0	0	0	0	0	0	0	0	0	0	63217	1	0	0
130	K	0	0	0	0	0	0	0	2	63216	0	0	0	0	0	0	0	0	0	0	0	0	0	0
131	I	0	0	0	0	5	0	0	63198	0	0	1	1	0	0	0	1	0	12	0	0	0	0	0
132	M	0	0	0	0	0	0	0	3	0	0	63215	0	0	0	0	0	0	0	0	0	0	0	0
133	G	0	0	2	0	0	63213	0	0	0	0	0	0	0	0	0	3	0	0	0	0	0	0	0
134	I	0	0	0	0	0	0	0	63216	0	1	0	0	0	0	0	0	0	1	0	0	0	0	0
135	V	1	0	0	0	1	0	0	1	0	0	0	0	0	0	0	0	0	63215	0	0	0	0	0
136	G	0	1	1	0	0	63214	0	0	0	0	0	0	0	0	0	1	0	1	0	0	0	0	0
137	S	0	0	0	0	0	0	0	1	0	0	0	3	0	0	0	63214	0	0	0	0	0	0	0
138	V	5	0	0	0	7	0	0	4	0	0	0	0	0	0	0	0	0	63202	0	0	0	0	1
139	W	0	1	0	0	0	35	0	0	0	0	0	1	0	0	0	0	0	0	63149	0	32	0	0
140	G	0	0	0	0	0	63212	0	1	0	0	0	0	0	0	0	5	0	0	0	0	0	0	0
141	I	0	0	0	0	0	0	0	63211	0	0	0	0	1	0	0	0	0	6	0	0	0	0	0
142	S	0	0	0	0	0	0	0	1	0	0	0	0	2	0	0	63215	0	0	0	0	0	0	0
143	S	1	0	0	0	0	0	0	0	0	0	0	0	0	0	3	63213	1	0	0	0	0	0	0
144	I	0	0	0	0	0	0	0	63215	0	0	0	0	0	0	0	1	0	2	0	0	0	0	0
145	I	0	0	0	0	2	0	0	63215	0	0	0	0	0	0	0	1	0	0	0	0	0	0	0
146	G	1	0	0	0	0	63165	0	0	0	0	0	0	0	0	1	50	0	1	0	0	0	0	0
147	P	7	0	0	0	0	0	0	1	0	3	0	0	63194	4	1	4	4	0	0	0	0	0	0
148	L	0	0	0	0	0	0	0	1	0	63217	0	0	0	0	0	0	0	0	0	0	0	0	0
149	L	0	0	0	0	0	1	0	174	0	63030	0	0	0	0	0	0	0	13	0	0	0	0	0
150	G	0	0	4	0	0	63212	0	0	0	0	0	0	1	0	0	1	0	0	0	0	0	0	0
151	G	1	0	1	0	0	63215	0	0	0	1	0	0	0	0	0	0	0	0	0	0	0	0	0
152	G	0	0	8	0	0	63207	0	2	0	1	0	0	0	0	0	0	0	0	0	0	0	0	1
153	I	0	0	0	0	0	0	0	63213	0	4	0	0	0	0	0	0	1	0	0	0	0	0	0
154	L	0	0	0	0	0	0	0	0	0	63216	0	0	0	0	0	0	0	0	0	0	0	2	0
155	E	0	0	2	63212	0	2	0	0	2	0	0	0	0	0	0	0	0	0	0	0	0	0	0
156	F	0	0	0	0	63218	0	0	0	0	0	0	0	0	0	0	0	0	0	0	0	0	0	0
157	A	63213	0	0	2	0	0	0	0	0	0	0	0	0	0	0	0	1	2	0	0	0	0	0
158	T	0	0	0	0	0	0	0	1	0	0	0	0	0	0	0	244	62973	0	0	0	0	0	0
159	W	0	0	0	0	0	0	0	0	0	0	0	0	0	0	0	0	0	0	63209	0	9	0	0
160	H	0	0	0	0	0	0	63209	0	0	0	0	0	0	0	0	0	0	0	0	9	0	0	0
161	W	0	1	0	0	0	0	0	0	0	0	0	0	0	0	0	0	0	0	63216	0	1	0	0
162	L	0	0	0	0	0	0	0	0	0	63218	0	0	0	0	0	0	0	0	0	0	0	0	0
163	F	0	0	0	0	63218	0	0	0	0	0	0	0	0	0	0	0	0	0	0	0	0	0	0
164	Y	0	1	0	0	6622	0	0	0	0	0	0	1	0	0	0	0	0	0	0	56594	0	0	0
165	I	1	0	0	0	0	0	0	63211	0	5	0	0	0	0	0	0	1	0	0	0	0	0	0
166	N	0	0	0	0	0	0	0	1	0	0	0	63217	0	0	0	0	0	0	0	0	0	0	0
167	I	0	0	0	0	0	0	0	63215	0	0	0	0	0	0	0	0	1	2	0	0	0	0	0
168	P	1	0	0	0	0	0	0	0	0	2	0	0	63215	0	0	0	0	0	0	0	0	0	0
169	I	0	0	0	0	0	0	0	63216	0	0	0	1	0	0	0	0	1	0	0	0	0	0	0
170	A	63214	0	0	0	0	0	0	1	0	0	0	0	1	0	0	0	0	2	0	0	0	0	0
171	I	0	0	0	0	1	0	0	63216	0	1	0	0	0	0	0	0	0	0	0	0	0	0	0
172	I	0	0	0	0	0	0	0	63217	0	0	0	0	0	0	0	0	0	1	0	0	0	0	0
173	A	63208	1	0	0	0	0	0	1	0	0	0	0	1	0	0	0	3	4	0	0	0	0	0
174	I	0	0	0	0	0	0	0	63214	0	0	0	0	0	0	0	0	0	3	0	0	0	1	0
175	I	0	0	0	0	0	0	0	63211	0	0	3	0	0	0	1	0	0	2	0	0	0	1	0
176	L	0	0	0	0	1	0	0	0	0	63216	0	0	0	0	0	0	0	0	0	0	0	1	0
177	V	0	0	0	0	1	4	0	0	0	0	0	0	0	0	0	0	0	63212	0	0	0	1	0
178	I	0	0	0	0	0	0	0	43847	0	1	0	0	0	0	0	0	0	19369	0	0	0	1	0
179	W	0	0	0	0	0	0	0	0	0	0	0	0	0	0	1	0	0	0	63214	0	3	0	0
180	T	0	0	0	0	0	0	0	14	0	0	0	0	0	0	0	2	63202	0	0	0	0	0	0
181	F	0	0	0	0	63218	0	0	0	0	0	0	0	0	0	0	0	0	0	0	0	0	0	0
182	H	0	0	0	0	0	0	63218	0	0	0	0	0	0	0	0	0	0	0	0	0	0	0	0
183	F	0	0	0	0	63218	0	0	0	0	0	0	0	0	0	0	0	0	0	0	0	0	0	0
184	P	0	0	0	0	0	0	0	0	0	0	0	0	56587	1	0	6630	0	0	0	0	0	0	0
185	E	0	0	0	63045	0	0	0	0	173	0	0	0	0	0	0	0	0	0	0	0	0	0	0
186	E	0	0	0	63212	0	0	0	0	5	0	0	0	0	0	0	0	0	1	0	0	0	0	0
187	E	0	0	0	60437	0	0	0	0	2781	0	0	0	0	0	0	0	0	0	0	0	0	0	0
188	T	0	0	0	0	0	0	0	2	0	0	0	1	1	0	0	0	63214	0	0	0	0	0	0
189	V	0	0	0	0	0	0	0	2	0	0	12	0	0	0	0	0	0	63204	0	0	0	0	0
190	A	63188	0	0	0	0	0	0	0	0	0	0	0	0	0	0	9	16	5	0	0	0	0	0
191	K	0	0	0	235	0	0	0	0	62983	0	0	0	0	0	0	0	0	0	0	0	0	0	0
192	S	0	0	0	0	0	0	0	0	0	0	0	0	0	0	0	62983	235	0	0	0	0	0	0
193	K	0	0	0	1	0	0	0	0	63070	0	0	147	0	0	0	0	0	0	0	0	0	0	0
194	F	0	0	0	0	63217	0	0	1	0	0	0	0	0	0	0	0	0	0	0	0	0	0	0
195	D	0	0	63218	0	0	0	0	0	0	0	0	0	0	0	0	0	0	0	0	0	0	0	0
196	T	0	0	0	0	0	0	0	1	0	0	0	3	0	0	0	0	63214	0	0	0	0	0	0
197	K	0	0	0	0	0	0	0	0	63218	0	0	0	0	0	0	0	0	0	0	0	0	0	0
198	G	0	0	0	1	0	63195	0	0	0	0	0	0	0	0	20	2	0	0	0	0	0	0	0
199	L	0	0	0	0	1	0	0	19200	0	44016	0	0	0	0	0	0	1	0	0	0	0	0	0
200	T	14	0	0	0	0	0	0	2	1	0	5	0	0	0	0	244	62952	0	0	0	0	0	0
201	L	0	0	0	0	0	0	0	0	0	63217	1	0	0	0	0	0	0	0	0	0	0	0	0
202	F	0	0	0	0	63217	0	0	0	0	1	0	0	0	0	0	0	0	0	0	0	0	0	0
203	Y	0	1	0	0	0	0	0	0	0	0	0	2	0	0	0	0	0	0	0	63215	0	0	0
204	V	0	0	0	0	0	0	0	19202	0	0	0	0	0	0	0	0	0	44016	0	0	0	0	0
205	F	0	0	0	0	63215	0	0	0	0	2	0	0	0	0	0	0	0	0	0	1	0	0	0
206	I	0	0	0	0	0	0	0	63216	0	0	0	0	0	0	0	0	0	2	0	0	0	0	0
207	G	2	0	0	0	0	63206	0	0	0	0	0	0	0	0	1	9	0	0	0	0	0	0	0
208	L	0	0	0	0	2	0	0	0	0	63212	0	0	0	0	0	0	0	3	0	0	1	0	0
209	I	0	0	0	0	0	0	0	63214	0	0	0	0	0	0	0	0	0	4	0	0	0	0	0
210	M	0	0	0	0	0	0	0	1	0	2	63214	0	0	0	0	0	1	0	0	0	0	0	0
211	F	0	0	0	0	63214	0	0	0	0	3	0	0	0	0	0	0	0	0	0	1	0	0	0
212	A	63200	0	1	0	0	0	0	0	0	0	0	0	1	0	0	8	2	6	0	0	0	0	0
213	L	0	0	0	0	1	0	0	0	0	63217	0	0	0	0	0	0	0	0	0	0	0	0	0
214	L	0	0	0	0	0	0	0	0	0	63217	0	0	0	0	0	0	0	0	0	0	1	0	0
215	N	0	0	0	0	0	0	0	0	0	0	0	63218	0	0	0	0	0	0	0	0	0	0	0
216	Q	0	0	0	0	0	0	0	0	2	0	0	0	0	63215	1	0	0	0	0	0	0	0	0
217	Q	0	0	0	0	0	0	0	0	0	2	0	0	0	63203	12	0	0	0	0	0	1	0	0
218	L	0	0	0	0	0	0	19193	0	0	43499	0	4	1	280	3	0	0	235	0	3	0	0	0
219	L	0	0	0	0	0	0	0	9	0	63206	0	0	0	0	0	2	0	0	0	0	1	0	0
220	L	0	0	0	0	286	0	0	0	0	43730	0	0	2	0	0	0	0	0	0	19200	0	0	0
221	L	0	0	0	0	273	0	0	1	0	62942	0	0	0	0	0	0	0	0	0	0	2	0	0
222	N	0	0	0	0	0	0	0	0	1	0	0	63216	0	0	0	0	0	0	0	1	0	0	0
223	F	0	0	0	0	43772	0	0	19198	0	246	0	0	0	0	0	0	1	1	0	0	0	0	0
224	L	0	0	0	0	0	0	0	19207	0	44009	1	0	0	0	0	0	1	0	0	0	0	0	0
225	S	5	0	1	0	0	19194	0	0	0	0	0	0	0	0	1	44017	0	0	0	0	0	0	0
226	F	0	0	0	0	63218	0	0	0	0	0	0	0	0	0	0	0	0	0	0	0	0	0	0
227	I	0	0	0	0	0	0	0	43784	0	0	0	1	0	0	0	0	0	19433	0	0	0	0	0
228	L	0	0	0	0	0	0	0	232	0	62986	0	0	0	0	0	0	0	0	0	0	0	0	0
229	A	62940	0	9	1	0	0	0	0	0	0	0	0	0	0	0	0	10	258	0	0	0	0	0
230	I	0	0	0	0	1	0	0	62981	0	0	0	0	0	0	0	0	1	235	0	0	0	0	0
231	V	0	0	0	0	1	0	0	236	0	19200	0	0	0	0	0	0	0	43781	0	0	0	0	0
232	V	0	0	0	1	1	1	0	6622	0	0	1	0	0	0	0	0	0	56592	0	0	0	0	0
233	A	62501	0	0	0	0	0	0	0	0	0	0	0	1	0	0	0	479	237	0	0	0	0	0
234	M	0	0	0	0	0	0	0	5195	1	19196	38822	0	4	0	0	0	0	0	0	0	0	0	0
235	C	0	38503	0	0	0	0	232	0	0	0	0	0	0	1	24480	0	0	0	0	1	1	0	0
236	L	0	0	0	0	0	0	0	0	0	63218	0	0	0	0	0	0	0	0	0	0	0	0	0
237	F	0	0	0	0	63215	0	0	0	0	1	0	0	0	0	0	0	0	2	0	0	0	0	0
238	K	0	0	0	0	0	0	0	3	44015	0	0	19200	0	0	0	0	0	0	0	0	0	0	0
239	V	1	0	0	0	0	2	0	1	0	1	0	0	0	0	0	0	0	63213	0	0	0	0	0
240	E	0	0	1	63204	0	11	0	0	0	0	0	0	0	0	0	0	0	0	0	1	1	0	0
241	K	0	0	0	0	0	0	0	1	63047	0	0	170	0	0	0	0	0	0	0	0	0	0	0
242	H	0	0	2	0	0	0	43761	0	19200	0	0	244	0	0	9	0	0	0	0	2	0	0	0
243	V	48	0	0	0	0	1	0	4	0	2	0	0	0	0	0	0	0	63163	0	0	0	0	0
244	S	0	0	0	0	6	0	0	0	0	1	0	0	0	0	0	63210	0	0	0	1	0	0	0
245	S	0	0	0	0	2	0	0	0	0	6	0	0	1	0	0	63203	0	0	0	6	0	0	0
246	P	1	0	0	0	0	0	0	0	0	1	0	0	63215	0	0	1	0	0	0	0	0	0	0
247	F	0	0	0	0	63218	0	0	0	0	0	0	0	0	0	0	0	0	0	0	0	0	0	0
248	L	0	0	0	0	0	0	0	0	0	63210	0	0	0	0	0	8	0	0	0	0	0	0	0
249	P	0	0	0	0	0	0	2	0	0	1	0	0	63215	0	0	0	0	0	0	0	0	0	0
250	V	1	0	0	0	0	0	0	143	0	0	4	0	0	0	0	0	0	63070	0	0	0	0	0
251	V	19195	0	0	0	2	0	0	1	0	3	244	0	1	0	0	0	3	43769	0	0	0	0	0
252	E	0	0	0	63210	0	0	0	0	7	0	0	0	0	0	0	0	0	0	0	0	1	0	0
253	F	0	0	0	0	63216	0	0	1	0	0	0	0	0	0	0	1	0	0	0	0	0	0	0
254	N	0	0	0	0	0	0	0	0	3	0	0	63211	0	0	0	2	0	0	0	2	0	0	0
255	R	0	3	0	0	0	0	3	0	0	1	0	0	0	0	63211	0	0	0	0	0	0	0	0
256	S	0	0	0	0	0	0	0	1	0	0	19195	0	163	0	0	43855	0	0	0	0	0	4	0
257	I	0	0	0	0	0	0	0	63218	0	0	0	0	0	0	0	0	0	0	0	0	0	0	0
258	T	1	0	0	0	0	0	0	2	0	0	0	2	0	0	0	0	63213	0	0	0	0	0	0
259	L	0	0	0	0	1	0	0	0	0	63215	0	0	0	0	0	0	0	0	0	0	2	0	0
260	V	1	0	0	0	0	0	0	2	0	1	0	0	0	0	0	0	0	63214	0	0	0	0	0
261	F	0	0	0	0	63218	0	0	0	0	0	0	0	0	0	0	0	0	0	0	0	0	0	0
262	I	0	0	0	0	0	0	0	63218	0	0	0	0	0	0	0	0	0	0	0	0	0	0	0
263	T	5	0	0	0	0	0	0	12	0	0	0	0	0	0	0	0	63201	0	0	0	0	0	0
264	D	0	0	63217	0	0	1	0	0	0	0	0	0	0	0	0	0	0	0	0	0	0	0	0
265	L	0	0	0	0	3	0	0	0	0	63215	0	0	0	0	0	0	0	0	0	0	0	0	0
266	L	0	0	0	0	2	0	1	0	0	63215	0	0	0	0	0	0	0	0	0	0	0	0	0
267	T	0	0	0	0	0	0	0	0	0	0	0	0	0	0	0	0	63218	0	0	0	0	0	0
268	A	63210	0	0	0	0	0	0	0	0	0	0	0	0	0	0	1	0	7	0	0	0	0	0
269	I	0	0	0	0	2	0	0	44017	0	0	0	0	0	0	0	0	0	19199	0	0	0	0	0
270	C	0	63186	0	0	0	0	0	0	0	0	0	0	0	0	9	0	0	0	0	23	0	0	0
271	L	0	0	0	0	0	0	0	0	0	63215	0	0	0	0	0	0	0	0	0	0	3	0	0
272	M	0	0	0	0	0	0	0	3	0	0	63214	0	0	0	0	0	1	0	0	0	0	0	0
273	G	1	0	5	0	0	63209	0	0	0	0	0	0	0	0	1	0	0	1	0	0	1	0	0
274	F	0	0	0	0	63217	0	0	0	0	1	0	0	0	0	0	0	0	0	0	0	0	0	0
275	N	0	0	0	0	0	0	0	0	0	0	0	63217	0	0	0	1	0	0	0	0	0	0	0
276	L	0	0	0	0	0	0	0	0	0	63218	0	0	0	0	0	0	0	0	0	0	0	0	0
277	Y	0	0	0	0	0	0	0	0	0	0	0	1	0	0	0	0	0	0	0	63216	1	0	0
278	I	0	0	0	0	0	0	0	63217	0	0	0	1	0	0	0	0	0	0	0	0	0	0	0
279	P	0	0	0	0	0	0	0	0	0	7	0	0	62340	0	0	866	5	0	0	0	0	0	0
280	V	2	0	0	0	0	0	0	5	0	0	1	0	0	0	0	0	0	63210	0	0	0	0	0
281	Y	0	1	0	0	0	0	0	0	0	0	0	0	0	0	0	0	0	0	0	63216	1	0	0
282	L	0	0	0	0	6	0	0	1	0	63211	0	0	0	0	0	0	0	0	0	0	0	0	0
283	Q	0	0	0	1	0	0	0	0	0	0	0	0	0	63216	0	0	0	0	0	0	1	0	0
284	E	0	0	1	63183	0	11	0	0	0	0	0	0	0	0	0	0	0	0	0	0	23	0	0
285	Q	0	0	0	0	0	0	0	0	0	0	0	0	0	63202	0	0	0	0	0	0	16	0	0
286	L	0	0	0	0	0	0	0	0	0	63205	0	0	13	0	0	0	0	0	0	0	0	0	0
287	G	0	0	0	0	0	63171	0	0	0	0	0	0	0	0	0	0	0	47	0	0	0	0	0
288	L	0	0	0	0	0	0	0	0	0	63216	0	0	0	0	0	0	0	2	0	0	0	0	0
289	S	1	0	0	0	0	0	0	0	0	0	0	0	1	0	0	63211	0	0	0	5	0	0	0
290	P	0	0	0	0	0	0	0	0	0	4	0	0	63209	0	0	5	0	0	0	0	0	0	0
291	L	0	0	0	0	1	0	0	0	0	63216	0	0	0	0	0	1	0	0	0	0	0	0	0
292	Q	0	0	0	1	0	0	0	0	0	0	0	0	0	63211	0	0	0	0	0	0	6	0	0
293	S	0	0	0	0	0	0	0	1	0	0	0	2	0	0	2	63212	1	0	0	0	0	0	0
294	G	1	0	0	1	0	63211	0	0	0	0	0	0	0	0	4	0	0	1	0	0	0	0	0
295	L	0	0	0	0	4	0	0	0	0	63212	0	0	0	0	0	0	0	2	0	0	0	0	0
296	V	1	0	0	0	1	0	0	3	0	0	0	0	0	0	0	0	0	63213	0	0	0	0	0
297	I	0	0	0	0	0	0	0	63217	0	0	0	0	0	0	0	0	0	1	0	0	0	0	0
298	F	0	0	0	0	63208	0	0	10	0	0	0	0	0	0	0	0	0	0	0	0	0	0	0
299	P	0	0	0	0	0	0	1	0	0	12	0	0	63197	0	0	8	0	0	0	0	0	0	0
300	L	0	0	0	0	2	0	0	0	0	63215	0	0	0	0	0	1	0	0	0	0	0	0	0
301	S	0	0	0	0	8	0	0	0	0	0	0	0	0	0	0	63209	0	0	0	1	0	0	0
302	V	0	0	0	0	0	0	0	3	0	3461	0	0	0	0	0	0	0	59754	0	0	0	0	0
303	A	63207	0	0	0	0	0	0	0	0	0	0	0	0	0	0	5	1	5	0	0	0	0	0
304	W	0	1	0	0	0	0	0	0	0	0	0	0	0	0	1	0	0	0	63210	0	6	0	0
305	I	0	0	0	0	0	0	0	63209	0	0	0	0	0	0	0	0	0	9	0	0	0	0	0
306	T	0	0	0	0	0	0	0	1	0	0	0	0	1	0	0	7	63209	0	0	0	0	0	0
307	L	0	0	0	0	0	0	0	0	0	63218	0	0	0	0	0	0	0	0	0	0	0	0	0
308	N	0	0	0	0	0	0	0	0	0	0	0	63217	0	0	0	0	1	0	0	0	0	0	1
309	F	0	0	0	0	63216	0	0	0	0	2	0	0	0	0	0	0	0	0	0	0	0	0	0
310	N	0	0	1	0	0	0	0	0	1	0	0	63216	0	0	0	0	0	0	0	0	0	0	0
311	L	0	0	0	0	0	0	0	8	0	63208	0	0	0	0	0	1	0	1	0	0	0	0	0
312	H	0	0	0	0	0	0	63199	0	0	0	0	0	0	0	5	0	0	0	0	14	0	0	0
313	R	0	0	0	0	0	0	19268	0	0	2	0	0	0	0	43773	0	0	0	0	175	0	0	0
314	I	0	0	0	0	0	0	0	63208	0	9	1	0	0	0	0	0	0	0	0	0	0	0	0
315	E	0	0	0	63208	0	0	0	0	10	0	0	0	0	0	0	0	0	0	0	0	0	0	0
316	A	63178	0	0	0	0	0	0	0	0	0	0	0	0	0	0	0	6	34	0	0	0	0	0
317	K	0	0	0	0	0	0	0	0	63218	0	0	0	0	0	0	0	0	0	0	0	0	0	0
318	L	0	0	0	0	0	0	0	0	0	63218	0	0	0	0	0	0	0	0	0	0	0	0	0
319	S	8	0	0	0	0	0	0	0	0	0	0	0	0	0	0	63210	0	0	0	0	0	0	0
320	R	0	0	0	0	0	1	0	1	0	0	0	0	0	0	63207	9	0	0	0	0	0	0	0
321	K	0	0	0	1	0	0	0	1	63216	0	0	0	0	0	0	0	0	0	0	0	0	0	0
322	V	236	0	5	0	1	0	0	6	0	0	0	0	0	0	0	0	9	62961	0	0	0	0	0
323	I	0	0	0	0	0	0	0	62993	0	203	0	18	0	0	0	0	0	4	0	0	0	0	0
324	Y	0	0	0	0	0	0	0	0	0	0	0	0	0	0	0	0	0	0	0	63218	0	0	132
325	L	0	0	0	0	0	0	0	0	0	63084	0	0	0	0	0	134	0	0	0	0	0	0	0
326	L	0	0	0	0	3	0	0	0	0	44029	0	0	0	0	0	19186	0	0	0	0	0	0	0
327	S	0	0	0	0	129	0	0	0	0	1	0	0	0	0	0	63084	4	0	0	0	0	0	0
328	F	0	0	0	0	63041	0	0	0	0	3	0	0	0	0	0	0	129	0	0	0	0	45	0
329	T	31	0	0	0	45	0	0	0	2	132	0	0	0	0	0	0	63008	0	0	0	0	0	0
330	L	0	0	0	0	0	0	0	0	0	63171	0	0	0	0	0	2	45	0	0	0	0	0	0
331	L	0	0	0	0	0	0	0	0	0	63217	0	0	0	0	0	1	0	0	0	0	0	0	0
332	L	0	0	0	0	0	0	0	0	0	63218	0	0	0	0	0	0	0	0	0	0	0	0	0
333	V	0	0	0	0	1	0	0	1	0	19444	0	0	0	0	0	0	1	43771	0	0	0	0	0
334	S	0	0	0	0	0	1	0	2	0	0	0	0	0	0	1	63214	0	0	0	0	0	0	0
335	S	0	0	0	0	0	0	0	0	0	0	0	1	0	0	0	63217	0	0	0	0	0	0	0
336	I	0	0	0	0	1	0	0	63214	0	0	0	0	0	0	0	0	0	3	0	0	0	0	0
337	I	0	0	0	0	1	0	0	63217	0	0	0	0	0	0	0	0	0	0	0	0	0	0	0
338	I	0	0	0	0	1	0	0	63213	0	0	0	0	0	0	0	1	0	3	0	0	0	0	0
339	S	19440	0	0	0	0	0	0	0	0	6	0	0	0	0	0	43768	1	3	0	0	0	0	22
340	F	0	0	0	0	63216	0	0	0	0	1	0	0	0	0	0	0	0	1	0	0	0	0	0
341	G	0	1	9	0	0	63206	0	0	0	0	0	0	0	0	0	1	0	1	0	0	0	0	0
342	I	0	0	0	0	1	0	0	63214	0	0	1	0	0	0	0	0	0	2	0	0	0	0	0
343	K	0	0	0	5	0	0	0	0	63213	0	0	0	0	0	0	0	0	0	0	0	0	0	0
344	L	0	0	0	0	150	0	0	1	0	63065	0	0	0	0	0	1	0	0	0	0	1	0	0
345	P	0	0	0	0	0	0	0	0	0	1	0	0	63211	0	0	4	2	0	0	0	0	0	0
346	V	0	0	0	0	0	0	0	19228	0	5270	0	0	0	0	0	0	2	38718	0	0	0	0	0
347	L	0	0	0	0	2	0	0	1	0	63213	0	0	1	0	0	0	0	1	0	0	0	0	0
348	I	0	0	0	0	42	0	0	63176	0	0	0	0	0	0	0	0	0	0	0	0	0	0	0
349	A	63178	0	0	35	0	0	0	0	0	0	0	0	0	0	0	0	0	5	0	0	0	0	0
350	F	244	19200	0	0	43772	0	0	0	0	2	0	0	0	0	0	0	0	0	0	0	0	0	0
351	V	2	0	0	0	0	0	0	0	0	0	0	0	0	0	0	0	0	63216	0	0	0	0	0
352	L	0	0	0	0	0	0	0	0	0	63218	0	0	0	0	0	0	0	0	0	0	0	0	0
353	I	0	0	0	0	0	0	0	63217	0	0	0	1	0	0	0	0	0	0	0	0	0	0	0
354	L	0	0	0	0	0	0	0	0	0	63217	0	0	0	0	0	1	0	0	0	0	0	0	0
355	A	44014	0	0	1	0	1	0	0	0	0	0	0	0	0	0	19200	0	2	0	0	0	0	0
356	G	0	0	0	5	0	63209	0	0	0	0	0	0	0	0	3	0	0	0	0	0	1	0	0
357	L	0	0	0	0	1	0	0	6579	0	56635	0	0	1	1	0	1	0	0	0	0	0	0	0
358	S	0	0	0	0	0	0	0	1	0	0	0	1	0	0	0	63216	0	0	0	0	0	0	0
359	F	0	0	0	0	63218	0	0	0	0	0	0	0	0	0	0	0	0	0	0	0	0	0	0
360	G	0	0	0	2	0	63214	0	0	0	0	0	0	0	0	2	0	0	0	0	0	0	0	0
361	Y	0	0	0	0	0	0	0	0	0	0	0	0	0	0	0	0	0	0	0	63218	0	0	0
362	I	0	0	0	0	0	0	0	62864	0	0	0	0	0	0	0	0	351	3	0	0	0	0	0
363	Y	0	0	0	0	0	0	0	0	0	0	0	0	0	0	0	0	0	0	0	63218	0	0	0
364	T	1	0	0	0	0	0	0	0	2	0	0	0	0	0	0	0	63215	0	0	0	0	0	0
365	K	0	0	0	3	0	0	0	0	63215	0	0	0	0	0	0	0	0	0	0	0	0	0	0
366	D	0	0	63214	0	0	1	0	0	0	2	0	0	0	0	0	0	0	0	0	1	0	0	0
367	S	0	1	0	0	0	0	0	2	0	0	0	1	0	0	353	62861	0	0	0	0	0	0	0
368	V	2	0	0	0	0	1	0	4	0	0	0	0	0	0	0	0	0	63211	0	0	0	0	0
369	I	0	0	0	0	0	0	0	63215	0	0	0	3	0	0	0	0	0	0	0	0	0	0	0
370	V	2	0	1	0	0	0	0	1	0	0	0	0	0	0	0	0	0	63214	0	0	0	0	0
371	Q	0	0	0	0	0	0	0	0	1	0	0	0	1	63211	4	0	0	0	0	0	1	0	0
372	E	0	0	0	63201	0	0	0	0	0	0	0	0	0	0	0	0	0	17	0	0	0	0	0
373	E	0	0	0	63211	0	0	0	0	1	0	0	0	0	5	0	0	0	0	0	0	1	0	0
374	T	9	0	0	0	0	0	0	0	0	0	0	1	0	0	0	0	63208	0	0	0	0	0	0
375	S	0	0	0	0	0	0	0	0	0	0	0	1	0	0	0	63217	0	0	0	0	0	0	0
376	P	2	0	0	0	0	0	0	0	0	19	0	0	63188	0	0	7	2	0	0	0	0	0	0
377	L	0	0	0	0	0	0	0	19444	0	43774	0	0	0	0	0	0	0	0	0	0	0	0	0
378	Q	0	0	0	0	0	0	0	0	6	0	0	0	0	63210	0	0	0	0	0	0	2	0	0
379	M	0	0	0	0	0	0	0	2	1	0	63093	0	0	0	1	0	121	0	0	0	0	0	0
380	K	0	0	0	7	0	0	0	0	63211	0	0	0	0	0	0	0	0	0	0	0	0	0	0
381	K	0	0	0	2	0	0	0	0	63213	0	0	0	0	0	0	0	0	0	0	0	3	0	0
382	M	0	0	0	0	0	0	0	2	0	0	63216	0	0	0	0	0	0	0	0	0	0	0	0
383	M	0	0	0	0	0	0	0	1	0	3	63214	0	0	0	0	0	0	0	0	0	0	0	0
384	S	0	0	0	0	0	0	0	0	0	1	0	0	0	0	0	63216	0	0	1	0	0	0	0
385	F	0	0	0	0	63208	0	0	0	0	10	0	0	0	0	0	0	0	0	0	0	0	0	0
386	Y	0	1	0	0	0	0	0	0	0	0	0	0	0	0	0	0	0	0	0	63217	0	0	0
387	G	0	0	0	0	0	63215	0	0	0	0	0	0	0	0	2	0	0	0	0	0	1	0	0
388	L	0	0	0	0	0	0	0	0	0	63217	0	0	0	0	0	1	0	0	0	0	0	0	0
389	T	4	0	0	0	0	0	0	0	1	0	0	0	0	0	0	1	63212	0	0	0	0	0	0
390	K	0	0	0	0	0	0	0	0	63218	0	0	0	0	0	0	0	0	0	0	0	0	0	0
391	N	0	0	0	0	0	0	0	0	16	0	0	63200	0	0	0	2	0	0	0	0	0	0	0
392	L	0	0	0	0	4	0	0	1	0	63213	0	0	0	0	0	0	0	0	0	0	0	0	0
393	G	0	0	0	0	0	63207	0	0	0	0	0	0	0	0	0	0	0	0	11	0	0	0	0
394	A	63208	0	0	0	0	0	0	0	0	0	0	0	0	0	0	1	4	5	0	0	0	0	0
395	S	0	0	0	0	0	0	0	0	0	0	0	0	0	0	0	63216	0	0	0	0	2	0	2
396	I	0	0	0	0	0	0	0	63216	1	0	0	0	0	0	0	0	0	1	0	0	0	0	0
397	G	0	0	1	0	0	63215	0	0	0	0	0	0	0	0	0	2	0	0	0	0	0	0	0
398	S	0	0	0	0	0	0	0	0	0	0	0	0	0	0	0	63213	5	0	0	0	0	0	0
399	T	1	0	0	0	0	0	0	3	1	0	0	0	0	0	0	0	63213	0	0	0	0	0	0
400	I	0	0	0	0	0	0	0	63217	0	1	0	0	0	0	0	0	0	0	0	0	0	0	0
401	M	0	0	0	0	0	0	0	0	0	0	63216	0	0	0	0	0	1	1	0	0	0	0	0
402	G	0	0	0	1	0	63209	0	0	0	0	0	0	0	0	7	0	0	1	0	0	0	0	0
403	Y	0	150	0	0	2	0	0	0	0	0	0	0	0	0	0	0	0	0	0	63059	7	0	0
404	L	0	0	0	0	5	0	0	0	0	63213	0	0	0	0	0	0	0	0	0	0	0	0	0
405	Y	0	2	0	0	0	0	1	0	0	0	0	0	0	0	0	0	0	0	0	63215	0	0	0
406	A	63205	0	0	0	0	0	0	0	0	0	0	0	0	0	0	3	3	7	0	0	0	0	0
407	I	0	0	0	0	0	0	0	43772	0	19444	1	0	0	0	0	0	0	1	0	0	0	0	0
408	Q	0	0	0	0	0	0	0	0	19200	0	0	0	0	44011	0	0	0	0	0	0	7	0	0
409	S	6	0	0	0	0	0	0	0	0	1	0	0	2	0	0	63209	0	0	0	0	0	0	0
410	G	2110	0	0	0	0	61107	0	0	0	0	0	0	0	0	1	0	0	0	0	0	0	0	0
411	I	0	0	0	0	1	0	0	43771	0	19435	0	2	0	0	0	0	0	9	0	0	0	0	0
412	F	0	0	0	0	63218	0	0	0	0	0	0	0	0	0	0	0	0	0	0	0	0	0	0
413	G	0	2	2	0	0	63211	0	0	0	0	0	0	0	0	0	2	0	1	0	0	0	0	0
414	P	19200	0	0	0	0	0	0	0	0	1	0	0	43769	0	0	247	0	0	0	0	0	1	0
415	N	0	0	1	0	0	0	0	0	21	0	0	63196	0	0	0	0	0	0	0	0	0	0	0
416	L	0	0	0	0	0	0	0	1	0	63212	0	0	0	0	0	2	0	0	0	0	3	0	0
417	H	0	0	0	0	0	0	63209	0	0	0	0	0	0	1	1	0	0	0	0	7	0	0	0
418	N	0	0	1	0	0	0	0	0	0	0	0	63216	0	0	0	1	0	0	0	0	0	0	0
419	V	0	0	0	0	0	0	0	19204	0	0	7	0	0	0	0	0	0	44007	0	0	0	0	0
420	L	0	0	0	0	0	0	0	0	0	63217	0	0	0	0	0	1	0	0	0	0	0	0	0
421	S	0	1	0	0	0	19443	0	0	0	0	0	0	0	0	0	43774	0	0	0	0	0	0	0
422	A	43722	0	0	0	0	0	0	0	0	0	0	0	0	0	0	1	214	19281	0	0	0	0	0
423	V	3	0	0	0	0	0	0	14	0	0	0	0	0	0	0	0	0	63201	0	0	0	0	0
424	A	42889	1	1	0	0	0	0	0	0	0	0	0	1	0	0	19442	0	882	0	1	0	1	0
425	V	0	0	0	0	0	0	0	244	0	19199	1	0	0	0	0	0	0	43774	0	0	0	0	0
426	I	0	0	0	0	0	0	0	63216	0	1	0	0	0	0	0	0	1	0	0	0	0	0	0
427	S	1	258	0	0	0	1	0	1	0	0	0	0	0	0	0	62957	0	0	0	0	0	0	0
428	I	2	0	0	1	0	0	0	41659	0	1	0	0	0	0	0	0	2356	19199	0	0	0	0	0
429	G	0	5	0	1	0	63159	0	0	0	0	0	0	0	0	3	0	0	0	50	0	0	0	4
430	L	0	0	0	0	4	0	0	0	0	63209	0	0	2	0	0	0	0	3	0	0	0	0	0
431	I	0	0	0	0	0	0	0	63211	0	1	0	2	0	0	0	0	4	0	0	0	0	0	0
432	V	0	0	0	0	245	0	0	0	0	0	0	0	0	0	0	0	0	62973	0	0	0	0	0
433	L	0	0	0	0	0	0	0	0	0	43772	0	0	0	0	0	0	0	19444	0	2	0	0	0
434	W	0	3	0	0	0	3	0	0	0	0	0	0	0	0	0	0	0	0	63209	0	3	0	0
435	V	0	0	0	0	2	32	0	246	0	19425	0	0	0	0	0	2	0	43511	0	0	0	0	0
436	V	1	0	0	0	0	0	0	19086	244	137	0	0	0	0	0	0	0	43748	0	2	0	0	0
437	F	0	0	0	0	63208	0	0	9	0	0	0	0	0	0	0	0	1	0	0	0	0	0	0
438	F	0	0	0	0	43999	0	0	0	0	19	0	0	0	0	0	0	0	0	0	19200	0	0	0
439	K	0	0	0	0	0	0	0	0	43137	0	0	0	0	0	19199	0	0	0	0	0	882	0	0
440	E	0	0	0	63191	0	1	0	0	10	0	0	14	0	0	1	0	0	0	0	0	1	0	0
441	Q	19197	0	0	0	0	0	0	0	0	0	0	1	0	43755	4	15	0	2	0	243	1	0	0
442	S	19194	0	0	0	0	1	13	0	0	2336	0	0	244	0	3	41424	0	2	0	1	0	0	0
443	S	0	0	0	0	77	0	3	0	0	17	0	0	12	0	0	62872	236	1	0	0	0	0	0
444	Q	0	0	0	0	0	0	3	0	4	0	0	14	0	63195	0	0	1	0	0	0	1	0	0
445	S	4	0	0	0	0	0	0	0	0	0	0	1	0	17	0	43756	19440	0	0	0	0	0	0
446	K	0	0	0	0	0	0	0	0	56596	0	0	6622	0	0	0	0	0	0	0	0	0	0	0
447	E	0	0	0	63189	0	0	0	0	11	0	0	17	0	0	1	0	0	0	0	0	0	0	0
