# Supplementary material for: Efflux pump gene amplifications bypass necessity of multiple target mutations for resistance against dual-targeting antibiotic
Source: Nat Commun. 2023 Jun 9;14:3402. doi: 10.1038/s41467-023-38507-4 (PMC10256781; doi:10.1038/s41467-023-38507-4)
Supplement: Supplementary file 8 — Supplementary Dataset 5 [file 41467_2023_38507_MOESM8_ESM.xlsx]

## Sheet: MLST
Sample	ST	CC
JE2 (WT)			Locus	Allele	Length
			arcC	3	456
			aroE	3	456
			gmk	1	417
			pta	4	474
			tpi	4	402
			yqiL	3	516
CF001	ST8	CC8	Locus	Allele	Length
			arcC	3	456
			aroE	3	456
			glpF	1	465
			gmk	1	417
			pta	4	474
			tpi	4	402
			yqiL	3	516
CF106	ST188	CC1	Locus	Allele	Length
			arcC	3	456
			aroE	1	456
			glpF	1	465
			gmk	8	417
			pta	1	474
			tpi	1	402
			yqiL	1	516

## Sheet: sccMec analysis
sample	I	II	III	IV	V	VI	VII	VIII	IX	meca	Ia	IIa	IIb	IIIa	IVa	IVb	IVc	IVd	IVg	IVh
JE2 (WT)	FALSE	FALSE	FALSE	TRUE	FALSE	FALSE	FALSE	FALSE	FALSE	TRUE	FALSE	FALSE	FALSE	FALSE	FALSE	FALSE	FALSE	FALSE	FALSE	FALSE
CF001	FALSE	FALSE	FALSE	TRUE	FALSE	FALSE	FALSE	FALSE	FALSE	TRUE	FALSE	FALSE	FALSE	FALSE	TRUE	FALSE	FALSE	FALSE	FALSE	FALSE
CF106	FALSE	FALSE	FALSE	FALSE	FALSE	FALSE	FALSE	FALSE	FALSE	FALSE	FALSE	FALSE	FALSE	FALSE	FALSE	FALSE	FALSE	FALSE	FALSE	FALSE
