# Supplementary material for: Efflux pump gene amplifications bypass necessity of multiple target mutations for resistance against dual-targeting antibiotic
Source: Nat Commun. 2023 Jun 9;14:3402. doi: 10.1038/s41467-023-38507-4 (PMC10256781; doi:10.1038/s41467-023-38507-4)
Supplement: Supplementary file 10 — Source Data file [file 41467_2023_38507_MOESM10_ESM.xlsx]

## Sheet: Figure 2a
	WT	sdrM1*	sdrM2*	sdrM3*
	0.2303	0.4695	0.4589	0.9151
	0.2186	0.4918	0.4545	0.8993
	0.189	0.2804	0.3002	0.6057
	0.2285	0.5029	0.3665	0.7487
	0.2349	0.4875	0.4473	0.5506
AVG	0.22026	0.44642	0.40548	0.74388
STD.dev	0.0184592	0.0935845	0.0700159	0.16579

## Sheet: Figure 2b
Time (hrs)	WT			sdrM1*			sdrM2*			sdrM3*			sdrM::Tn			Average	WT	sdrM1*	sdrM2*	sdrM3*	sdrM::Tn	STD. error	WT	sdrM1*	sdrM2*	sdrM3*	sdrM::Tn
0	295.65	63.2958	1758.89	20.7971	360.193	1223.71	-290.677	273.704	1994.91	-28.5831	16.5733	909.212	823.768	-95.9061	1976.63		705.945	534.9	659.314	299.067	901.498		530.727	358.069	687.387	305.351	520.48
0.5	633.132	222.651	2057.82	10.0484	439.556	1425.46	-194.119	296.537	2196.06	-79.7649	6.93774	938.853	1103.13	136.852	2240.22		971.201	625.02	766.158	288.675	1160.07		556.081	418.984	728.844	326.051	669.765
1	927.762	439.322	2615.5	127.955	531.782	1706.34	187.288	420.942	2689.91	56.2978	93.6201	1113.19	1269.89	218.567	3051.72		1327.53	788.692	1099.38	421.037	1513.39		659.241	473.402	798.121	346.246	873.759
1.5	1177.45	517.964	2975.76	138.762	536.288	1805.96	295.763	405.061	2904.68	62.8938	174.455	1209.57	984.234	439.887	2950.06		1557.06	827.005	1201.83	482.306	1458.06		734.454	502.752	852.006	365.055	841.811
2	1520.75	691.3	3057.12	315.037	632.904	1764.98	623.715	520.301	2855.91	174.423	307.948	1087.45	1323.21	718.315	2702.96		1756.39	904.309	1333.31	523.275	1581.5		693.043	440.012	761.885	284.71	913.078
2.5	1845.38	775.7	3468.66	375.458	621.799	1871.15	799.648	481.244	2903.8	187.074	285.658	1123.69	1414.95	881.889	3329.18		2029.91	956.134	1394.9	532.141	1875.34		782.849	463	760.029	297.141	1082.73
3	2065.85	847.356	3858.28	416.596	612.147	1940.98	940.533	502.237	2997.16	207.252	286.798	1269.02	1478.81	1047.41	3680.04		2257.16	989.909	1479.98	587.691	2068.75		874.428	478.877	769.07	341.439	1194.4
3.5	2303.29	929.882	3449.08	566.143	645.859	1521.65	1093.95	547.512	2642.3	264.712	318.895	963.829	1789.55	1136.3	2851.9		2227.42	911.219	1427.92	515.812	1925.92		728.218	306.084	627.346	224.554	1111.93
4	2430.07	911.799	3425.1	581.052	602.72	1583.38	1209.39	485.602	2770.16	301.138	277.607	1023.36	1874.47	1108.59	2974.95		2255.65	922.385	1488.38	534.034	1986		730.749	330.558	674.086	244.755	1146.62
4.5	2535.09	875.516	3324.68	706.47	543.179	1446.75	1295.27	423.206	2605.42	314.444	245.908	912.651	2042.19	1114.75	2837.08		2245.1	898.799	1441.3	491.001	1998.01		721.727	278	634.168	211.751	1153.55
5	2524.88	867.724	3273.04	655.641	519.618	1261.97	1231.92	434.979	2469.03	246.007	235.233	845.462	1966.36	1157.91	2812.42		2221.88	812.409	1378.64	442.234	1978.9		710.691	228.183	591.746	201.638	1142.52
5.5	2595.07	964.239	3416.85	682.61	548.789	1355.49	1265.03	455.531	2746.16	287.519	272.799	907.156	2023.66	1174.4	3086.96		2325.38	862.297	1488.9	489.158	2095.01		720.733	249.605	670.654	209.042	1209.55
6	2610.08	1058.08	3464.77	708.481	609.163	1254.18	1363.8	520.8	2615.81	292.289	313.345	948.67	2145.58	1224.84	3224.85		2377.64	857.275	1500.14	518.102	2198.42		704.407	200.513	608.608	215.37	1269.26
6.5	2686.19	967.269	3529.43	700.329	485.655	1336.44	1409.13	377.021	2772.05	320.341	232.899	1054.22	2242.19	1156.64	3379.1		2394.3	840.807	1519.4	535.819	2259.31		753.894	255.446	693.582	260.425	1304.41
7	2639.65	1003.84	3463.8	708.55	536.488	1165.61	1367.61	444.219	2609.78	246.538	310.521	935.138	2268.01	1211.16	3296.99		2369.1	803.548	1473.87	497.399	2258.72		722.898	187.72	627.397	219.647	1304.07
7.5	2774.29	1010.92	3148.73	813.95	491.582	984.731	1512.2	371.691	2433.92	392.431	231.253	799.167	2445.44	1220.55	2899.85		2311.31	763.421	1439.27	474.283	2188.61		659.121	144.584	596.429	168.974	1263.6
8	2673.93	998.09	3503.18	751.603	415.741	1103.21	1424.97	297.469	2601.93	297.323	232.702	976.856	2479.42	1186.94	3235.21		2391.73	756.85	1441.46	502.294	2300.52		736.792	198.471	665.291	238.013	1328.21
8.5	2687.2	1014.27	3190.69	774.227	382.893	996.328	1451.27	243.057	2507.2	343.697	255.15	846.495	2558.04	1261.39	3233.84		2297.39	717.816	1400.51	481.781	2351.09		657.818	179.316	654.093	184.14	1357.4
9	2496.38	1001.22	3402.3	666.516	289.074	1065.81	1441.76	-60.1023	2563.72	293.149	156.838	900.844	2543.33	1308.5	3288.79		2299.97	673.801	1315.12	450.277	2380.21		700.053	224.255	760.074	228.694	1374.21
9.5	2596	1144.79	3168.37	650.227	381.177	882.957	1425.57	-141.151	2265.68	295.084	271.116	771.289	2529.29	1671.92	2978.93		2303.05	638.121	1183.36	445.83	2393.38		602.241	144.978	705.267	162.876	1381.82
10	2444.87	1146.98	3017.84	582.196	323.837	874.169	1351.06	-205.275	2175.72	228.92	179.731	763.945	2495.3	1523.15	3331.5		2203.23	593.4	1107.17	390.865	2449.98		553.42	158.966	698.067	187.08	1414.5
10.5	2490.35	1199.14	2825.41	594.819	404.459	629.587	1412.82	-5.9105	2075.47	284.024	272.784	643.475	2559.85	1797.05	2881		2171.63	542.955	1160.79	400.094	2412.63		495.775	69.9716	613.915	121.733	1392.93
11	2369.95	1130.78	2792.19	458.576	258.363	682.949	1312.22	-155.553	1773.8	218.962	164.486	547.577	2509.2	1702.98	2758.14		2097.64	466.629	976.822	310.342	2323.44		498.559	122.634	581.655	119.656	1341.44
11.5	2576.38	1295.3	2899.12	268.456	325.794	1251.47	1258.9	8.05967	1838.57	231.693	247.736	531.943	2529.95	1751.45	3384.65		2256.93	615.24	1035.18	337.124	2555.35		489.759	318.546	540.134	97.5195	1475.33
12	2544.28	1310.04	2428.02	384.791	336.988	1313.3	1180.81	-95.0622	1603.85	181.271	243.22	493.491	2557.46	1820.58	2710.38		2094.11	678.36	896.533	305.994	2362.81		393.471	317.771	510.616	95.439	1364.17
12.5	2654.92	1252.34	2520.5	330.678	188.333	820.013	1141.55	-242.668	1503.14	88.5203	79.3477	247.547	2501.62	1927.72	3023.21		2142.59	446.341	800.673	138.472	2484.18		446.81	191.301	532.011	54.6018	1434.24

## Sheet: Figure 2c
Days	WT	sdrM1*	sdrM2*	sdrM3*
1	0	0	0	0
2	0	16.7	16.7	0
3	8.3	16.7	25	25
4	8.3	16.7	25	33
5	8.3	16.7	25	33
6	8.3	16.7	25	33
7	8.3	25	25	33
8	8.3	25	25	33
9	8.3	25	25	33
10	8.3	25	25	33
11	8.3	25	25	33

## Sheet: Figure 3b
Nucleotide position	3a	1.7a	6c	4.2a	WT
2298665	1.04321	1.99605	1.26391	1.39359	0.950411
2298666	1.04408	2.00404	1.25714	1.38525	0.940941
2298667	0.98339	1.88633	1.16141	1.28093	0.846216
2298668	0.975474	1.88705	1.1527	1.26842	0.838322
2298669	0.973717	1.89069	1.17301	1.26842	0.836743
2298670	0.977237	1.90159	1.16721	1.26147	0.833586
2298671	0.977237	1.90813	1.18268	1.26425	0.843059
2298672	0.981633	1.93429	1.18752	1.27537	0.84148
2298673	0.924461	1.85799	1.1382	1.18358	0.767278
2298674	0.956126	1.84927	1.13626	1.17106	0.767278
2298675	0.929738	1.86235	1.14883	1.16967	0.715179
2298676	0.927976	1.88415	1.16527	1.16828	0.70097
2298677	0.932377	1.88415	1.17204	1.15576	0.686761
2298678	0.926218	1.86235	1.17011	1.15437	0.680446
2298679	0.926218	1.87107	1.16914	1.15437	0.678868
2298680	0.929738	1.90667	1.16237	1.13768	0.658344
2298681	0.905108	1.88197	1.17978	1.13212	0.637819
2298682	0.796917	1.74682	1.05407	0.993038	0.541515
2298683	0.796917	1.76571	1.10048	0.993038	0.538357
2298684	0.800437	1.69595	1.10048	0.991644	0.533621
2298685	0.775807	1.68287	1.03182	0.90681	0.454683
2298686	0.731829	1.7163	1.04343	0.895678	0.438895
2298687	0.701039	1.69086	1.01248	0.867865	0.410478
2298688	0.695761	1.68505	1.01248	0.87621	0.410478
2298689	0.694885	1.68941	1.01248	0.873431	0.40732
2298690	0.700163	1.69668	1.01829	0.869258	0.40732
2298691	0.712476	1.76643	1.04149	0.884554	0.413636
2298692	0.599007	1.63055	0.958331	0.755209	0.323646
2298693	0.558544	1.57315	0.935122	0.720439	0.298386
2298694	0.558544	1.61384	0.958331	0.745473	0.307858
2298695	0.418689	1.42782	0.7949	0.553542	0.224184
2298696	0.424847	1.46997	0.806505	0.561887	0.224184
2298697	0.424847	1.47578	0.802635	0.554933	0.224184
2298698	0.423967	1.4736	0.818109	0.563278	0.224184
2298699	0.434522	1.52883	0.816177	0.563278	0.224184
2298700	0.371191	1.35516	0.765889	0.529898	0.175243
2298701	0.379107	1.36316	0.764921	0.535462	0.175243
2298702	0.376468	1.38786	0.766858	0.536852	0.170506
2298703	0.379987	1.40675	0.792968	0.61891	0.167349
2298704	0.365913	1.30938	0.724305	0.560496	0.135773
2298705	0.340405	1.2498	0.705935	0.529898	0.11525
2298706	0.338646	1.2527	0.704966	0.528507	0.11525
2298707	0.336886	1.25489	0.7098	0.545197	0.134195
2298708	0.336886	1.25852	0.712701	0.541024	0.134195
2298709	0.340405	1.31592	0.734946	0.571622	0.15314
2298710	0.337766	1.30866	0.746551	0.613347	0.156297
2298711	0.33073	1.30139	0.741712	0.621692	0.154718
2298712	0.296425	1.25198	0.708837	0.610565	0.142089
2298713	0.295545	1.24835	0.707868	0.617519	0.142089
2298714	0.300823	1.25997	0.702065	0.625864	0.142089
2298715	0.300823	1.27305	0.707868	0.625864	0.142089
2298716	0.311378	1.23817	0.702065	0.642554	0.132616
2298717	0.311378	1.23817	0.707868	0.667588	0.132616
2298718	0.311378	1.23381	0.678857	0.659243	0.113671
2298719	0.316656	1.2251	0.731076	0.776071	0.132616
2298720	0.316656	1.21637	0.725274	0.759382	0.132616
2298721	0.306101	1.19894	0.71367	0.759382	0.132616
2298722	0.300823	1.19022	0.71367	0.759382	0.132616
2298723	0.295545	1.18659	0.702065	0.759382	0.132616
2298724	0.295545	1.18223	0.707868	0.776071	0.132616
2298725	0.295545	1.18223	0.707868	0.784416	0.132616
2298726	0.295545	1.16043	0.702065	0.767727	0.132616
2298727	0.295545	1.16043	0.702065	0.767727	0.132616
2298728	0.295545	1.16043	0.702065	0.767727	0.132616
2298729	0.295545	1.20475	0.71367	0.767727	0.132616
2298730	0.295545	1.18804	0.707868	0.759382	0.132616
2298731	0.295545	1.1844	0.707868	0.759382	0.132616
2298732	0.28499	1.17133	0.690461	0.751037	0.123143
2298733	0.290268	1.16697	0.696263	0.759382	0.123143
2298734	0.28499	1.17205	0.696263	0.767727	0.123143
2298735	0.290268	1.17641	0.696263	0.776071	0.123143
2298736	0.295545	1.19821	0.696263	0.776071	0.123143
2298737	0.295545	1.20257	0.696263	0.776071	0.123143
2298738	0.295545	1.19821	0.673054	0.776071	0.123143
2298739	0.295545	1.16333	0.673054	0.767727	0.113671
2298740	0.300823	1.20475	0.690461	0.776071	0.113671
2298741	0.300823	1.20475	0.702065	0.767727	0.113671
2298742	0.300823	1.21347	0.719472	0.784416	0.113671
2298743	0.295545	1.20475	0.696263	0.784416	0.113671
2298744	0.295545	1.20039	0.696263	0.784416	0.113671
2298745	0.290268	1.18731	0.673054	0.784416	0.104198
2298746	0.290268	1.20562	0.673054	0.776071	0.104198
2298747	0.28499	1.20562	0.66145	0.776071	0.104198
2298748	0.28499	1.19472	0.678857	0.801106	0.113671
2298749	0.248047	1.1068	0.632439	0.751037	0.113671
2298750	0.242769	1.09808	0.615032	0.742692	0.113671
2298751	0.242769	1.08064	0.591824	0.734347	0.113671
2298752	0.237492	1.06683	0.591824	0.734347	0.113671
2298753	0.226937	1.05812	0.591824	0.734347	0.113671
2298754	0.226937	1.05812	0.591824	0.742692	0.113671
2298755	0.221659	1.01815	0.557011	0.717657	0.104198
2298756	0.226937	1.03995	0.568615	0.734347	0.104198
2298757	0.221659	1.02687	0.533802	0.751037	0.104198
2298758	0.226937	1.02251	0.528	0.742692	0.104198
2298759	0.221659	1.00362	0.528	0.742692	0.104198
2298760	0.221659	0.999259	0.504791	0.751037	0.104198
2298761	0.221659	0.964381	0.504791	0.751037	0.104198
2298762	0.221659	0.9731	0.504791	0.742692	0.104198
2298763	0.221659	0.97746	0.510593	0.751037	0.113671
2298764	0.237492	0.990539	0.504791	0.742692	0.113671
2298765	0.226937	0.957113	0.516395	0.742692	0.104198
2298766	0.211104	0.887357	0.498989	0.726002	0.094726
2298767	0.200549	0.874277	0.487384	0.717657	0.094726
2298768	0.205826	0.856115	0.469978	0.709313	0.085253
2298769	0.216381	0.912064	0.464175	0.717657	0.085253
2298770	0.216381	0.919911	0.487384	0.717657	0.104198
2298771	0.216381	0.893752	0.493186	0.726002	0.104198
2298772	0.211104	0.889393	0.481582	0.717657	0.104198
2298773	0.211104	0.924271	0.481582	0.717657	0.104198
2298774	0.205826	0.845795	0.435164	0.675933	0.104198
2298775	0.205826	0.854515	0.452571	0.667588	0.104198
2298776	0.195271	0.841435	0.440967	0.659243	0.104198
2298777	0.189993	0.815277	0.411956	0.575795	0.104198
2298778	0.200549	0.832716	0.411956	0.575795	0.104198
2298779	0.179438	0.810917	0.429362	0.575795	0.123143
2298780	0.179438	0.806557	0.429362	0.575795	0.123143
2298781	0.174161	0.806557	0.42356	0.575795	0.123143
2298782	0.174161	0.780399	0.42356	0.575795	0.123143
2298783	0.174161	0.776039	0.400351	0.542415	0.104198
2298784	0.179438	0.819636	0.417758	0.517381	0.094726
2298785	0.179438	0.837076	0.417758	0.517381	0.094726
2298786	0.184716	0.876313	0.417758	0.500691	0.094726
2298787	0.184716	0.885033	0.417758	0.500691	0.094726
2298788	0.184716	0.885033	0.417758	0.492346	0.094726
2298789	0.184716	0.906832	0.417758	0.500691	0.094726
2298790	0.184716	0.915551	0.446769	0.484002	0.094726
2298791	0.174161	0.906832	0.440967	0.467312	0.094726
2298792	0.174161	0.906832	0.440967	0.458967	0.094726
2298793	0.13194	0.802197	0.377143	0.333794	0.075781
2298794	0.126662	0.823996	0.37134	0.333794	0.075781
2298795	0.126662	0.823996	0.37134	0.333794	0.075781
2298796	0.126662	0.806557	0.365538	0.333794	0.075781
2298797	0.126662	0.806557	0.365538	0.333794	0.075781
2298798	0.126662	0.776039	0.359736	0.30876	0.075781
2298799	0.126662	0.784758	0.359736	0.300415	0.075781
2298800	0.126662	0.784758	0.359736	0.300415	0.075781
2298801	0.126662	0.776039	0.359736	0.300415	0.075781
2298802	0.126662	0.776039	0.359736	0.30876	0.075781
2298803	0.121385	0.74552	0.348132	0.300415	0.075781
2298804	0.121385	0.732441	0.348132	0.300415	0.075781
2298805	0.121385	0.732441	0.348132	0.300415	0.075781
2298806	0.121385	0.736801	0.348132	0.300415	0.075781
2298807	0.126662	0.74552	0.348132	0.300415	0.075781
2298808	0.11083	0.732441	0.342329	0.29207	0.075781
2298809	0.116107	0.736801	0.342329	0.283725	0.075781
2298810	0.116107	0.736801	0.342329	0.283725	0.075781
2298811	0.105552	0.723722	0.342329	0.283725	0.075781
2298812	0.105552	0.723722	0.348132	0.27538	0.075781
2298813	0.11083	0.723722	0.348132	0.27538	0.075781
2298814	0.105552	0.723722	0.342329	0.27538	0.075781
2298815	0.105552	0.710642	0.330725	0.27538	0.075781
2298816	0.105552	0.697563	0.313318	0.25869	0.075781
2298817	0.105552	0.697563	0.319121	0.25869	0.075781
2298818	0.105552	0.697563	0.319121	0.25869	0.075781
2298819	0.105552	0.693203	0.319121	0.250346	0.075781
2298820	0.105552	0.688843	0.313318	0.242001	0.075781
2298821	0.105552	0.688843	0.319121	0.242001	0.075781
2298822	0.105552	0.649605	0.313318	0.225311	0.066308
2298823	0.105552	0.653965	0.313318	0.225311	0.066308
2298824	0.105552	0.658325	0.313318	0.225311	0.066308
2298825	0.105552	0.658325	0.313318	0.225311	0.066308
2298826	0.105552	0.653965	0.313318	0.225311	0.066308
2298827	0.105552	0.658325	0.313318	0.225311	0.066308
2298828	0.105552	0.658325	0.313318	0.216966	0.066308
2298829	0.105552	0.658325	0.313318	0.216966	0.066308
2298830	0.100274	0.636526	0.301714	0.191932	0.066308
2298831	0.094997	0.632166	0.29011	0.175242	0.066308
2298832	0.094997	0.632166	0.29011	0.175242	0.066308
2298833	0.094997	0.619087	0.29011	0.175242	0.066308
2298834	0.094997	0.619087	0.29011	0.175242	0.066308
2298835	0.105552	0.645246	0.29011	0.175242	0.066308
2298836	0.105552	0.649605	0.295912	0.183587	0.066308
2298837	0.105552	0.640886	0.29011	0.175242	0.056835
2298838	0.105552	0.645246	0.295912	0.175242	0.056835
2298839	0.089719	0.640886	0.272703	0.150207	0.056835
2298840	0.089719	0.645246	0.272703	0.150207	0.056835
2298841	0.089719	0.649605	0.266901	0.133518	0.056835
2298842	0.084442	0.632166	0.261099	0.125173	0.056835
2298843	0.084442	0.614727	0.261099	0.116828	0.056835
2298844	0.084442	0.592928	0.261099	0.125173	0.03789
2298845	0.089719	0.579849	0.249494	0.116828	0.018945
2298846	0.084442	0.575489	0.243692	0.116828	0.018945
2298847	0.084442	0.592928	0.255296	0.141863	0.018945
2298848	0.084442	0.56677	0.243692	0.125173	0.018945
2298849	0.094997	0.601648	0.243692	0.150207	0.03789
2298850	0.094997	0.584209	0.243692	0.141863	0.03789
2298851	0.094997	0.575489	0.249494	0.133518	0.03789
2298852	0.094997	0.575489	0.249494	0.133518	0.03789
2298853	0.079164	0.510093	0.226286	0.125173	0.018945
2298854	0.089719	0.623447	0.278505	0.216966	0.018945
2298855	0.089719	0.619087	0.284307	0.216966	0.018945
2298856	0.089719	0.575489	0.284307	0.225311	0.018945
2298857	0.089719	0.575489	0.284307	0.233656	0.018945
2298858	0.094997	0.527532	0.249494	0.216966	0.018945
2298859	0.089719	0.514453	0.249494	0.216966	0.018945
2298860	0.089719	0.523172	0.249494	0.216966	0.018945
2298861	0.094997	0.527532	0.249494	0.216966	0.028418
2298862	0.100274	0.523172	0.255296	0.216966	0.028418
2298863	0.100274	0.536251	0.249494	0.216966	0.028418
2298864	0.11083	0.518812	0.220483	0.216966	0.028418
2298865	0.142495	0.57113	0.226286	0.250346	0.028418
2298866	0.142495	0.579849	0.232088	0.283725	0.047363
2298867	0.158328	0.614727	0.243692	0.325449	0.066308
2298868	0.158328	0.614727	0.255296	0.367174	0.066308
2298869	0.158328	0.606008	0.255296	0.375518	0.066308
2298870	0.158328	0.606008	0.261099	0.383863	0.066308
2298871	0.158328	0.610368	0.261099	0.383863	0.066308
2298872	0.158328	0.636526	0.266901	0.383863	0.066308
2298873	0.158328	0.632166	0.272703	0.383863	0.066308
2298874	0.168883	0.640886	0.278505	0.408898	0.085253
2298875	0.168883	0.680124	0.284307	0.417243	0.094726
2298876	0.168883	0.688843	0.284307	0.408898	0.094726
2298877	0.168883	0.701923	0.295912	0.417243	0.094726
2298878	0.168883	0.706282	0.295912	0.417243	0.094726
2298879	0.184716	0.762959	0.324923	0.467312	0.151561
2298880	0.184716	0.771679	0.324923	0.467312	0.161034
2298881	0.184716	0.762959	0.319121	0.458967	0.161034
2298882	0.179438	0.75424	0.319121	0.492346	0.161034
2298883	0.179438	0.75424	0.319121	0.492346	0.161034
2298884	0.179438	0.75424	0.319121	0.492346	0.161034
2298885	0.179438	0.75424	0.319121	0.509036	0.161034
2298886	0.179438	0.74988	0.313318	0.509036	0.161034
2298887	0.184716	0.802197	0.319121	0.542415	0.170506
2298888	0.179438	0.776039	0.307516	0.542415	0.170506
2298889	0.189993	0.828356	0.313318	0.542415	0.170506
2298890	0.189993	0.828356	0.313318	0.559105	0.170506
2298891	0.189993	0.828356	0.307516	0.559105	0.170506
2298892	0.189993	0.828356	0.307516	0.559105	0.170506
2298893	0.195271	0.828356	0.313318	0.56745	0.170506
2298894	0.195271	0.828356	0.313318	0.56745	0.170506
2298895	0.195271	0.828356	0.307516	0.56745	0.170506
2298896	0.195271	0.806557	0.295912	0.559105	0.170506
2298897	0.195271	0.806557	0.295912	0.559105	0.170506
2298898	0.195271	0.806557	0.295912	0.559105	0.170506
2298899	0.195271	0.797838	0.295912	0.559105	0.170506
2298900	0.195271	0.797838	0.295912	0.559105	0.170506
2298901	0.200549	0.802197	0.295912	0.56745	0.170506
2298902	0.205826	0.797838	0.295912	0.56745	0.170506
2298903	0.205826	0.789118	0.295912	0.56745	0.170506
2298904	0.205826	0.784758	0.295912	0.56745	0.170506
2298905	0.221659	0.806557	0.319121	0.56745	0.170506
2298906	0.221659	0.806557	0.319121	0.56745	0.170506
2298907	0.221659	0.815277	0.336527	0.56745	0.179979
2298908	0.221659	0.815277	0.336527	0.56745	0.179979
2298909	0.221659	0.815277	0.342329	0.56745	0.179979
2298910	0.242769	0.802197	0.348132	0.559105	0.179979
2298911	0.242769	0.797838	0.348132	0.559105	0.179979
2298912	0.242769	0.793478	0.342329	0.559105	0.179979
2298913	0.242769	0.784758	0.324923	0.559105	0.179979
2298914	0.248047	0.776039	0.324923	0.559105	0.179979
2298915	0.248047	0.776039	0.330725	0.559105	0.179979
2298916	0.248047	0.784758	0.330725	0.559105	0.179979
2298917	0.248047	0.784758	0.330725	0.559105	0.179979
2298918	0.248047	0.784758	0.295912	0.55076	0.179979
2298919	0.237492	0.7586	0.295912	0.55076	0.179979
2298920	0.232214	0.762959	0.307516	0.559105	0.189451
2298921	0.232214	0.762959	0.301714	0.534071	0.198924
2298922	0.226937	0.741161	0.301714	0.534071	0.198924
2298923	0.226937	0.74552	0.295912	0.525726	0.179979
2298924	0.211104	0.710642	0.295912	0.525726	0.179979
2298925	0.211104	0.710642	0.295912	0.525726	0.179979
2298926	0.211104	0.701923	0.295912	0.509036	0.179979
2298927	0.211104	0.693203	0.301714	0.509036	0.179979
2298928	0.211104	0.614727	0.249494	0.417243	0.179979
2298929	0.200549	0.610368	0.243692	0.408898	0.179979
2298930	0.205826	0.640886	0.272703	0.433932	0.179979
2298931	0.221659	0.732441	0.307516	0.442277	0.217869
2298932	0.221659	0.732441	0.313318	0.450622	0.217869
2298933	0.211104	0.780399	0.324923	0.467312	0.236814
2298934	0.211104	0.780399	0.324923	0.467312	0.236814
2298935	0.205826	0.797838	0.330725	0.467312	0.246287
2298936	0.211104	0.806557	0.324923	0.467312	0.246287
2298937	0.211104	0.802197	0.348132	0.492346	0.246287
2298938	0.211104	0.810917	0.342329	0.509036	0.246287
2298939	0.195271	0.793478	0.377143	0.492346	0.227342
2298940	0.174161	0.854515	0.388747	0.542415	0.217869
2298941	0.174161	0.858874	0.382945	0.517381	0.217869
2298942	0.158328	0.832716	0.37134	0.475657	0.217869
2298943	0.163605	0.841435	0.388747	0.475657	0.217869
2298944	0.163605	0.828356	0.394549	0.467312	0.217869
2298945	0.158328	0.828356	0.400351	0.475657	0.208397
2298946	0.158328	0.815277	0.394549	0.475657	0.208397
2298947	0.168883	0.828356	0.394549	0.509036	0.189451
2298948	0.174161	0.828356	0.394549	0.484002	0.179979
2298949	0.163605	0.771679	0.388747	0.475657	0.151561
2298950	0.163605	0.793478	0.388747	0.475657	0.151561
2298951	0.174161	0.832716	0.394549	0.500691	0.161034
2298952	0.174161	0.837076	0.394549	0.517381	0.170506
2298953	0.179438	0.854515	0.37134	0.475657	0.161034
2298954	0.163605	0.806557	0.377143	0.475657	0.151561
2298955	0.168883	0.815277	0.382945	0.484002	0.151561
2298956	0.174161	0.828356	0.382945	0.467312	0.151561
2298957	0.174161	0.815277	0.382945	0.475657	0.161034
2298958	0.184716	0.841435	0.382945	0.475657	0.161034
2298959	0.184716	0.841435	0.400351	0.484002	0.198924
2298960	0.184716	0.841435	0.400351	0.492346	0.198924
2298961	0.184716	0.837076	0.394549	0.458967	0.189451
2298962	0.184716	0.823996	0.42356	0.492346	0.217869
2298963	0.179438	0.810917	0.417758	0.492346	0.217869
2298964	0.179438	0.823996	0.417758	0.500691	0.255759
2298965	0.179438	0.837076	0.452571	0.542415	0.255759
2298966	0.179438	0.841435	0.452571	0.542415	0.255759
2298967	0.179438	0.841435	0.452571	0.534071	0.255759
2298968	0.174161	0.845795	0.452571	0.534071	0.255759
2298969	0.179438	0.863234	0.452571	0.542415	0.255759
2298970	0.184716	0.871954	0.481582	0.559105	0.265232
2298971	0.184716	0.876313	0.487384	0.56745	0.265232
2298972	0.184716	0.876313	0.487384	0.56745	0.265232
2298973	0.184716	0.880673	0.487384	0.58414	0.265232
2298974	0.184716	0.924271	0.493186	0.642554	0.265232
2298975	0.184716	0.93735	0.510593	0.650899	0.274704
2298976	0.184716	0.94171	0.510593	0.650899	0.274704
2298977	0.179438	0.93735	0.510593	0.650899	0.274704
2298978	0.179438	0.93735	0.510593	0.650899	0.274704
2298979	0.179438	0.93735	0.487384	0.650899	0.274704
2298980	0.168883	0.93299	0.493186	0.700968	0.274704
2298981	0.168883	0.94607	0.47578	0.700968	0.265232
2298982	0.184716	0.985308	0.493186	0.742692	0.284177
2298983	0.184716	0.985308	0.487384	0.742692	0.284177
2298984	0.189993	0.994027	0.47578	0.742692	0.284177
2298985	0.158328	0.972228	0.487384	0.742692	0.284177
2298986	0.163605	0.972228	0.487384	0.742692	0.284177
2298987	0.184716	1.03763	0.487384	0.742692	0.284177
2298988	0.184716	1.04634	0.545406	0.867865	0.341012
2298989	0.179438	1.04634	0.539604	0.867865	0.341012
2298990	0.189993	1.08122	0.545406	0.909589	0.359958
2298991	0.189993	1.06814	0.551208	0.909589	0.359958
2298992	0.205826	1.08122	0.551208	0.909589	0.359958
2298993	0.205826	1.08122	0.557011	0.934624	0.359958
2298994	0.205826	1.0725	0.545406	0.926279	0.350485
2298995	0.205826	1.08994	0.545406	0.942968	0.378903
2298996	0.205826	1.08994	0.545406	0.951313	0.388375
2298997	0.205826	1.10302	0.545406	0.934624	0.388375
2298998	0.205826	1.09866	0.551208	0.934624	0.397848
2298999	0.211104	1.08994	0.545406	0.934624	0.397848
2299000	0.211104	1.08558	0.539604	0.934624	0.397848
2299001	0.211104	1.08558	0.539604	0.942968	0.397848
2299002	0.232214	1.1597	0.545406	0.951313	0.397848
2299003	0.232214	1.1815	0.591824	1.00138	0.40732
2299004	0.232214	1.19458	0.557011	0.984693	0.40732
2299005	0.221659	1.08122	0.522197	0.984693	0.36943
2299006	0.205826	1.0725	0.516395	0.976348	0.36943
2299007	0.211104	1.09866	0.516395	0.959658	0.350485
2299008	0.211104	1.04634	0.522197	0.976348	0.350485
2299009	0.211104	1.04634	0.522197	0.976348	0.33154
2299010	0.211104	1.03327	0.522197	0.976348	0.33154
2299011	0.205826	1.01583	0.498989	0.942968	0.33154
2299012	0.200549	1.01583	0.498989	0.926279	0.33154
2299013	0.200549	1.01147	0.464175	0.942968	0.341012
2299014	0.200549	0.893752	0.435164	0.84283	0.33154
2299015	0.189993	0.893752	0.435164	0.834485	0.33154
2299016	0.195271	0.924271	0.446769	0.84283	0.33154
2299017	0.200549	0.959149	0.435164	0.85952	0.341012
2299018	0.200549	0.976588	0.469978	0.892899	0.341012
2299019	0.200549	0.994027	0.464175	0.884554	0.341012
2299020	0.200549	0.989667	0.464175	0.884554	0.341012
2299021	0.200549	0.980948	0.458373	0.84283	0.33154
2299022	0.189993	0.94171	0.452571	0.84283	0.33154
2299023	0.184716	0.950429	0.446769	0.84283	0.33154
2299024	0.184716	0.985308	0.458373	0.884554	0.33154
2299025	0.184716	0.963509	0.440967	0.85952	0.322067
2299026	0.174161	0.915551	0.440967	0.84283	0.312595
2299027	0.189993	0.911192	0.440967	0.84283	0.312595
2299028	0.184716	0.915551	0.435164	0.84283	0.312595
2299029	0.200549	0.94607	0.429362	0.834485	0.312595
2299030	0.200549	0.963509	0.440967	0.834485	0.312595
2299031	0.189993	0.94607	0.446769	0.834485	0.303122
2299032	0.189993	0.954789	0.452571	0.834485	0.303122
2299033	0.179438	0.919911	0.435164	0.809451	0.227342
2299034	0.179438	0.911192	0.435164	0.801106	0.227342
2299035	0.189993	0.911192	0.440967	0.809451	0.227342
2299036	0.189993	0.93735	0.411956	0.784416	0.217869
2299037	0.200549	0.972228	0.429362	0.784416	0.217869
2299038	0.200549	0.967869	0.452571	0.784416	0.208397
2299039	0.195271	0.94171	0.42356	0.742692	0.208397
2299040	0.195271	0.980948	0.42356	0.759382	0.227342
2299041	0.200549	1.00275	0.417758	0.759382	0.227342
2299042	0.200549	1.05942	0.435164	0.767727	0.227342
2299043	0.200549	1.05942	0.464175	0.792761	0.236814
2299044	0.195271	1.05506	0.435164	0.784416	0.227342
2299045	0.195271	1.05506	0.429362	0.776071	0.227342
2299046	0.211104	1.21202	0.429362	0.776071	0.227342
2299047	0.216381	1.32101	0.469978	0.801106	0.246287
2299048	0.221659	1.32101	0.481582	0.759382	0.246287
2299049	0.221659	1.27741	0.464175	0.742692	0.236814
2299050	0.221659	1.28613	0.464175	0.742692	0.236814
2299051	0.221659	1.29485	0.464175	0.742692	0.236814
2299052	0.221659	1.29485	0.464175	0.742692	0.236814
2299053	0.226937	1.36897	0.493186	0.767727	0.236814
2299054	0.237492	1.36461	0.487384	0.726002	0.236814
2299055	0.237492	1.33845	0.487384	0.726002	0.236814
2299056	0.237492	1.31665	0.469978	0.684278	0.217869
2299057	0.221659	1.30793	0.469978	0.684278	0.217869
2299058	0.221659	1.31229	0.47578	0.684278	0.217869
2299059	0.216381	1.30357	0.464175	0.684278	0.217869
2299060	0.216381	1.30357	0.464175	0.684278	0.217869
2299061	0.211104	1.31229	0.469978	0.684278	0.217869
2299062	0.189993	1.2251	0.429362	0.559105	0.104198
2299063	0.189993	1.22945	0.429362	0.559105	0.104198
2299064	0.189993	1.2251	0.42356	0.517381	0.104198
2299065	0.179438	1.19458	0.417758	0.517381	0.104198
2299066	0.179438	1.2033	0.417758	0.517381	0.104198
2299067	0.163605	1.19022	0.411956	0.492346	0.104198
2299068	0.179438	1.24689	0.429362	0.492346	0.104198
2299069	0.184716	1.26433	0.42356	0.475657	0.104198
2299070	0.189993	1.24689	0.429362	0.467312	0.094726
2299071	0.195271	1.24689	0.42356	0.475657	0.094726
2299072	0.195271	1.24689	0.417758	0.475657	0.085253
2299073	0.195271	1.25125	0.42356	0.475657	0.085253
2299074	0.189993	1.24689	0.42356	0.475657	0.085253
2299075	0.189993	1.24253	0.42356	0.467312	0.085253
2299076	0.189993	1.24689	0.417758	0.458967	0.085253
2299077	0.168883	1.15534	0.37134	0.408898	0.085253
2299078	0.168883	1.15098	0.37134	0.400553	0.085253
2299079	0.168883	1.15534	0.37134	0.392208	0.085253
2299080	0.168883	1.15534	0.377143	0.392208	0.085253
2299081	0.168883	1.14226	0.37134	0.392208	0.085253
2299082	0.163605	1.13354	0.365538	0.375518	0.085253
2299083	0.168883	1.1597	0.365538	0.383863	0.085253
2299084	0.168883	1.1597	0.365538	0.383863	0.085253
2299085	0.168883	1.16406	0.365538	0.392208	0.085253
2299086	0.168883	1.16406	0.365538	0.392208	0.085253
2299087	0.168883	1.12046	0.359736	0.350484	0.075781
2299088	0.168883	1.11174	0.359736	0.350484	0.075781
2299089	0.168883	1.12918	0.359736	0.358829	0.075781
2299090	0.168883	1.12046	0.348132	0.350484	0.075781
2299091	0.168883	1.09866	0.342329	0.350484	0.066308
2299092	0.163605	1.05506	0.301714	0.30876	0.066308
2299093	0.158328	1.05506	0.301714	0.300415	0.066308
2299094	0.158328	1.08558	0.319121	0.300415	0.066308
2299095	0.158328	1.1161	0.319121	0.30876	0.075781
2299096	0.158328	1.12046	0.319121	0.317104	0.085253
2299097	0.158328	1.12046	0.319121	0.317104	0.085253
2299098	0.158328	1.0943	0.307516	0.283725	0.085253
2299099	0.158328	1.06378	0.307516	0.283725	0.085253
2299100	0.158328	1.05942	0.307516	0.283725	0.085253
2299101	0.15305	1.05942	0.319121	0.283725	0.085253
2299102	0.147773	1.08994	0.319121	0.29207	0.094726
2299103	0.15305	1.12046	0.348132	0.317104	0.113671
2299104	0.137218	1.09866	0.336527	0.300415	0.113671
2299105	0.13194	1.08122	0.330725	0.29207	0.113671
2299106	0.137218	1.09866	0.336527	0.30876	0.113671
2299107	0.163605	1.1815	0.382945	0.358829	0.123143
2299108	0.195271	1.37333	0.458373	0.417243	0.151561
2299109	0.189993	1.36897	0.452571	0.408898	0.151561
2299110	0.184716	1.38205	0.452571	0.400553	0.151561
2299111	0.184716	1.35589	0.435164	0.392208	0.151561
2299112	0.253325	1.96626	0.597626	0.726002	0.208397
2299113	0.290268	2.28452	0.742681	0.976348	0.246287
2299114	0.290268	2.2976	0.754285	0.968003	0.227342
2299115	0.295545	2.28888	0.765889	0.968003	0.236814
2299116	0.295545	2.26272	0.748483	0.959658	0.236814
2299117	0.300823	2.23656	0.731076	0.968003	0.227342
2299118	0.306101	2.2322	0.736879	0.968003	0.227342
2299119	0.364154	2.25836	0.806505	1.01807	0.265232
2299120	0.385265	2.29324	0.858725	1.08483	0.274704
2299121	0.374709	2.14937	0.870329	1.06814	0.255759
2299122	0.39582	2.07961	0.864527	1.05145	0.265232
2299123	0.427485	2.15808	0.957362	1.11821	0.341012
2299124	0.427485	2.19732	0.957362	1.11821	0.341012
2299125	0.432763	2.20604	0.968966	1.12655	0.350485
2299126	0.443318	2.24528	0.980571	1.14325	0.350485
2299127	0.501372	2.34556	1.04439	1.36856	0.416793
2299128	0.517204	2.39351	1.056	1.38525	0.416793
2299129	0.517204	2.40223	1.13723	1.53545	0.454683
2299130	0.522482	2.41095	1.13723	1.55214	0.464156
2299131	0.522482	2.41531	1.16044	1.56049	0.473628
2299132	0.522482	2.41531	1.16624	1.56049	0.473628
2299133	0.522482	2.41095	1.16624	1.56049	0.473628
2299134	0.522482	2.41095	1.17204	1.56049	0.473628
2299135	0.522482	2.41531	1.16624	1.6189	0.473628
2299136	0.554148	2.45019	1.20686	1.68566	0.473628
2299137	0.622756	2.65946	1.34031	1.92766	0.511519
2299138	0.686088	2.78153	1.42154	1.97773	0.549409
2299139	0.691365	2.79461	1.43894	2.01945	0.558882
2299140	0.70192	2.82949	1.49697	2.04449	0.558882
2299141	0.70192	2.82513	1.50277	2.06118	0.558882
2299142	0.70192	2.82513	1.49116	2.07787	0.558882
2299143	0.686088	2.79461	1.49116	2.07787	0.558882
2299144	0.712476	2.87309	1.50277	2.17801	0.568354
2299145	0.707198	2.87745	1.49697	2.17801	0.568354
2299146	0.70192	2.87745	1.51437	2.21139	0.568354
2299147	0.70192	2.88617	1.50857	2.21139	0.568354
2299148	0.70192	2.88181	1.52018	2.23642	0.568354
2299149	0.70192	2.88181	1.51437	2.23642	0.568354
2299150	0.723031	2.92976	1.53758	2.25311	0.577827
2299151	0.723031	2.92104	1.53758	2.25311	0.568354
2299152	0.723031	2.92541	1.53758	2.26146	0.568354
2299153	0.728308	2.94284	1.56659	2.31152	0.568354
2299154	0.728308	2.94284	1.56079	2.32821	0.577827
2299155	0.728308	2.9908	1.5782	2.32821	0.596772
2299156	0.728308	2.99516	1.584	2.38663	0.615717
2299157	0.728308	3.01696	1.5782	2.37828	0.615717
2299158	0.738864	3.02132	1.5898	2.39497	0.615717
2299159	0.754696	3.10852	1.63042	2.47008	0.615717
2299160	0.79164	3.18699	1.66523	2.52849	0.634662
2299161	0.802195	3.26111	1.73486	2.61194	0.653607
2299162	0.802195	3.25675	1.73486	2.62028	0.653607
2299163	0.807472	3.26983	1.74066	2.62028	0.653607
2299164	0.807472	3.25239	1.74646	2.64532	0.653607
2299165	0.802195	3.26111	1.75226	2.65366	0.66308
2299166	0.81275	3.31342	1.75806	2.70373	0.710443
2299167	0.844415	3.4355	1.81028	2.79553	0.748333
2299168	0.844415	3.43114	1.79288	2.79553	0.748333
2299169	0.876081	3.57937	1.80448	2.80387	0.73886
2299170	0.886636	3.57501	1.87991	2.97077	0.814641
2299171	0.902469	3.58809	1.89732	2.97911	0.843059
2299172	0.918302	3.62297	1.93213	2.9958	0.843059
2299173	0.928857	3.62733	1.93793	2.9958	0.843059
2299174	0.939412	3.63169	1.97275	3.00415	0.852531
2299175	0.939412	3.62297	1.96114	3.00415	0.852531
2299176	0.939412	3.62297	1.99595	3.03753	0.862004
2299177	0.955245	3.65349	1.99595	3.07925	0.852531
2299178	0.960523	3.63605	2.01916	3.13767	0.871476
2299179	0.9658	3.64913	2.02496	3.15435	0.871476
2299180	0.9658	3.65349	2.01916	3.13767	0.871476
2299181	0.981633	3.65785	2.00176	3.12932	0.871476
2299182	0.960523	3.60989	1.94373	3.10429	0.862004
2299183	0.934135	3.51833	2.00176	3.22111	0.918839
2299184	0.934135	3.50961	2.03077	3.26284	0.937784
2299185	0.939412	3.47473	2.03657	3.28787	0.947257
2299186	0.949967	2.5679	1.86831	3.00415	0.880949
2299187	0.902469	2.62894	1.72325	2.7538	0.843059
2299188	0.955245	2.85565	1.8509	3.07091	1.00409
2299189	0.9658	2.91233	1.83929	3.07925	0.99462
2299190	0.981633	2.969	1.94373	3.13767	1.06093
2299191	0.986911	2.97336	1.93213	3.11263	1.0704
2299192	1.05024	3.08672	2.10039	3.34629	1.14618
2299193	1.20857	3.43114	2.28606	3.65505	1.21249
2299194	1.25607	3.60553	2.40211	3.8136	1.31669
2299195	1.25079	3.58809	2.39631	3.83863	1.33563
2299196	1.26135	3.62297	2.40211	3.86367	1.3451
2299197	1.25607	3.66656	2.31508	3.79691	1.2788
2299198	1.2244	3.63605	2.3905	4.08063	1.3451
2299199	1.2244	3.63169	2.3731	4.08063	1.3451
2299200	1.21385	3.60989	2.36149	4.08898	1.3451
2299201	1.19801	3.50961	2.28026	3.83863	1.2788
2299202	1.15579	3.48346	2.26866	3.82194	1.2788
2299203	1.13468	3.35702	2.22224	3.68843	1.24091
2299204	1.18218	3.46166	2.29767	3.78022	1.25038
2299205	1.1769	3.48346	2.29187	3.78022	1.24091
2299206	1.19801	3.50525	2.29187	3.79691	1.26932
2299207	1.19801	3.50089	2.29187	3.79691	1.2788
2299208	1.19801	3.50089	2.28606	3.79691	1.26932
2299209	1.19801	3.51833	2.29187	3.78856	1.2788
2299210	1.19801	3.51833	2.23965	3.75518	1.29774
2299211	1.17163	3.54885	2.1236	3.58829	1.26932
2299212	1.09774	3.3701	2.08299	3.65505	1.25038
2299213	1.03441	3.26983	2.07138	3.63001	1.25038
2299214	1.02913	3.23059	2.02496	3.62167	1.25038
2299215	1.05024	3.30906	2.01916	3.60498	1.25038
2299216	1.1083	3.58809	2.01916	3.58829	1.25038
2299217	1.1083	3.60989	2.14101	3.90539	1.36405
2299218	1.11357	3.58809	2.12941	3.82194	1.36405
2299219	1.08191	3.56629	2.13521	3.8136	1.37352
2299220	1.09246	3.54013	2.13521	3.78856	1.39247
2299221	1.10302	3.60117	2.18743	3.87201	1.42088
2299222	1.1083	3.62297	2.19323	3.86367	1.42088
2299223	1.13468	3.67529	2.21644	3.93043	1.43036
2299224	1.16635	3.67964	2.21644	3.93043	1.42088
2299225	1.15052	3.68836	2.21644	3.96381	1.42088
2299226	1.15052	3.684	2.22224	3.96381	1.43036
2299227	1.15579	3.67964	2.19323	3.92208	1.43036
2299228	1.15579	3.67529	2.19323	3.90539	1.42088
2299229	1.19801	3.72324	2.18743	3.91374	1.41141
2299230	1.19801	3.67964	2.21644	3.89705	1.39247
2299231	1.19801	3.68836	2.23965	3.93043	1.40194
2299232	1.19801	3.65349	2.22804	3.91374	1.40194
2299233	1.18218	3.61425	2.18743	3.83863	1.38299
2299234	1.19274	3.57501	2.17002	3.80525	1.40194
2299235	1.20857	3.80172	2.29187	3.93043	1.4493
2299236	1.19801	3.82788	2.35569	4.00553	1.49667
2299237	1.21385	3.84967	2.36729	4.00553	1.49667
2299238	1.20857	3.8366	2.36149	3.98049	1.49667
2299239	1.24023	3.87147	2.39631	3.99718	1.48719
2299240	1.24551	3.84532	2.39631	3.95546	1.45878
2299241	1.30357	3.81044	2.36729	3.88036	1.43036
2299242	1.28773	3.73632	2.48914	4.17243	1.52508
2299243	1.29301	3.94123	2.48334	4.18077	1.53456
2299244	1.26135	3.71016	2.40211	4.03891	1.46825
2299245	1.26135	3.71016	2.40211	4.03891	1.43983
2299246	1.26662	3.7494	2.36729	4.03056	1.43983
2299247	1.26135	3.81916	2.42532	4.08063	1.49667
2299248	1.26135	3.8366	2.40211	4.11401	1.50614
2299249	1.2719	3.92815	2.44272	4.1307	1.53456
2299250	1.32995	4.11126	2.44272	4.20581	1.56297
2299251	1.34051	4.16358	2.54136	4.36436	1.61981
2299252	1.3194	4.1505	2.59938	4.36436	1.61034
2299253	1.32468	4.25513	2.61679	4.51457	1.64823
2299254	1.3194	4.28129	2.62259	4.53126	1.6577
2299255	1.34579	4.41209	2.67481	4.58967	1.6577
2299256	1.33523	4.39465	2.66901	4.5396	1.61981
2299257	1.32995	4.36413	2.62259	4.45615	1.56297
2299258	1.32995	4.33361	2.62259	4.4645	1.5535
2299259	1.32995	4.33361	2.61679	4.43946	1.53456
2299260	1.31412	4.29873	2.61099	4.39774	1.53456
2299261	1.40912	4.30745	2.62839	4.43112	1.54403
2299262	1.37745	4.38157	2.58198	4.35601	1.46825
2299263	1.34579	4.43824	2.73283	4.56463	1.50614
2299264	1.34051	4.39029	2.61679	4.45615	1.39247
2299265	1.33523	4.35977	2.64	4.44781	1.39247
2299266	1.33523	4.34233	2.48914	4.26422	1.35458
2299267	1.25607	4.16794	2.23965	3.90539	1.25985
2299268	1.09246	3.92379	2.10039	3.69677	1.18407
2299269	0.992188	3.76684	2.05398	3.6467	1.1746
2299270	0.976355	3.74504	2.05978	3.6467	1.15565
2299271	0.949967	3.7276	2.06558	3.63836	1.15565
2299272	0.939412	3.54013	1.98435	3.36298	1.08935
2299273	0.94469	3.56193	1.98435	3.36298	1.07987
2299274	0.949967	3.54013	1.98435	3.37967	1.07987
2299275	0.981633	3.61861	2.01916	3.39635	1.08935
2299276	0.986911	3.63169	2.06558	3.42973	1.09882
2299277	0.971078	3.64913	2.1178	3.43808	1.12724
2299278	1.00274	3.68836	2.07138	3.36298	1.12724
2299279	0.960523	3.59245	2.06558	3.36298	1.13671
2299280	0.955245	3.59245	2.07138	3.35463	1.10829
2299281	0.955245	3.63605	2.08299	3.41304	1.11776
2299282	1.12413	3.99355	2.27446	3.70512	1.21249
2299283	1.12941	4.02407	2.28606	3.73015	1.21249
2299284	1.12941	4.00663	2.28026	3.71346	1.19354
2299285	1.12941	3.99791	2.27446	3.6467	1.18407
2299286	1.11885	3.85839	2.23965	3.52987	1.16513
2299287	1.12413	3.85839	2.26866	3.53822	1.15565
2299288	1.13468	3.86275	2.25705	3.52153	1.16513
2299289	1.13468	3.89327	2.28026	3.53822	1.1746
2299290	1.13468	3.91507	2.32088	3.55491	1.18407
2299291	1.09246	3.59681	2.20483	3.2378	1.05146
2299292	1.09246	3.59245	2.21064	3.27953	1.04198
2299293	1.08191	3.57937	2.21064	3.28787	1.04198
2299294	1.08191	3.55757	2.19903	3.28787	1.02304
2299295	1.08191	3.53577	2.15261	3.22111	1.01357
2299296	1.08719	3.52269	2.18743	3.2378	1.02304
2299297	1.08191	3.43986	2.16422	3.17104	1.01357
2299298	1.06608	3.4791	2.14101	3.15435	1.01357
2299299	1.04496	3.46602	2.19323	3.1627	1.02304
2299300	1.05024	3.46166	2.18743	3.1627	1.01357
2299301	1.11357	3.57065	2.26286	3.22946	1.04198
2299302	1.12413	3.59681	2.26286	3.2378	1.04198
2299303	1.21385	3.92815	2.26866	3.27118	1.06093
2299304	1.1769	3.88455	2.40791	3.45477	1.11776
2299305	1.18218	3.88455	2.39631	3.42139	1.10829
2299306	1.17163	3.67092	2.41371	3.44643	1.10829
2299307	1.24551	3.93687	2.56457	3.7218	1.18407
2299308	1.26135	3.96303	2.56457	3.74684	1.18407
2299309	1.27718	3.99791	2.3789	3.55491	1.10829
2299310	1.2244	3.92815	2.32088	3.4798	1.06093
2299311	1.24023	3.91507	2.30347	3.4798	1.06093
2299312	1.28773	4.00227	2.34989	3.54656	1.07987
2299313	1.3194	4.05894	2.33828	3.59663	1.08935
2299314	1.29301	4.01535	2.3789	3.63001	1.09882
2299315	1.45662	4.35541	2.6342	4.03056	1.19354
2299316	1.37745	4.16358	2.51235	3.73015	1.0704
2299317	1.483	4.38593	2.6342	3.95546	1.10829
2299318	1.49356	4.38593	2.6458	3.92208	1.07987
2299319	1.48828	4.39029	2.6458	3.91374	1.08935
2299320	1.51467	4.43388	2.64	3.90539	1.08935
2299321	1.49884	4.37285	2.64	3.91374	1.07987
2299322	1.48828	4.32489	2.6458	3.88036	1.08935
2299323	1.48828	4.27693	2.62259	3.8887	1.0704
2299324	1.46189	4.16794	2.58198	3.76353	1.02304
2299325	1.40384	3.94123	2.46013	3.52153	0.966202
2299326	1.40384	3.85839	2.39631	3.47146	0.966202
2299327	1.49356	4.00227	2.52395	3.56325	1.00409
2299328	1.48828	3.88891	2.54136	3.55491	0.99462
2299329	1.483	3.88019	2.49494	3.49649	1.01357
2299330	1.47773	3.95867	2.53556	3.49649	1.05146
2299331	1.47245	3.93251	2.52976	3.46311	1.05146
2299332	1.49356	3.94123	2.50075	3.42139	1.04198
2299333	1.49884	3.89327	2.50075	3.39635	1.04198
2299334	1.49884	3.89763	2.50075	3.42973	1.06093
2299335	1.50939	3.91943	2.51235	3.42139	1.08935
2299336	1.40912	3.67964	2.42532	3.14601	1.02304
2299337	1.43551	3.67964	2.27446	3.01249	0.985147
2299338	1.38801	3.52705	2.29187	3.01249	1.00409
2299339	1.41967	3.54013	2.32088	3.11263	1.01357
2299340	1.40384	3.51833	2.30927	3.12098	1.00409
2299341	1.42495	3.56629	2.34989	3.19608	1.04198
2299342	1.42495	3.56629	2.32088	3.18773	1.03251
2299343	1.46717	3.56193	2.33248	3.17939	1.05146
2299344	1.483	3.59681	2.3731	3.2378	1.08935
2299345	1.47773	3.60989	2.3789	3.26284	1.11776
2299346	1.47773	3.60989	2.39631	3.32125	1.13671
2299347	1.48828	3.67529	2.42532	3.36298	1.1746
2299348	1.48828	3.67529	2.46593	3.4047	1.21249
2299349	1.49884	3.70144	2.44272	3.43808	1.24091
2299350	1.47245	3.67529	2.41371	3.43808	1.22196
2299351	1.47773	3.66656	2.34989	3.38801	1.22196
2299352	1.51995	3.68836	2.3731	3.42973	1.22196
2299353	1.48828	3.62733	2.3905	3.42139	1.24091
2299354	1.48828	3.64041	2.3731	3.4047	1.24091
2299355	1.483	3.63605	2.3731	3.35463	1.25038
2299356	1.47245	3.55757	2.19903	3.0876	1.15565
2299357	1.34051	3.37446	2.22224	3.11263	1.20302
2299358	1.32995	3.38318	2.25705	3.20442	1.21249
2299359	1.46717	3.64477	2.26286	3.21277	1.22196
2299360	1.47773	3.66221	2.42532	3.49649	1.33563
2299361	1.46717	3.64041	2.40211	3.4798	1.3451
2299362	1.45662	3.71452	2.43112	3.51318	1.3451
2299363	1.47773	3.71888	2.46013	3.57994	1.43036
2299364	1.50939	3.76248	2.47173	3.65505	1.45878
2299365	1.51995	3.85839	2.51815	3.76353	1.47772
2299366	1.50412	3.87583	2.53556	3.76353	1.49667
2299367	1.50939	3.89763	2.55296	3.79691	1.52508
2299368	1.49884	3.88455	2.57037	3.82194	1.53456
2299369	1.74161	4.58648	2.9011	4.55629	1.9324
2299370	1.74161	4.60391	2.86628	4.56463	1.92293
2299371	1.76272	4.68239	2.9185	4.60636	1.92293
2299372	1.7891	4.67803	2.95332	4.68981	1.9324
2299373	1.76272	4.66059	3.01134	4.78995	1.94188
2299374	1.77327	4.72163	3.04615	4.8567	2.01766
2299375	1.76272	4.74779	2.97653	4.7816	1.98924
2299376	1.77327	4.78267	2.97653	4.7816	1.99871
2299377	1.76272	4.76959	3.02874	4.84002	1.99871
2299378	1.70466	4.39465	2.87209	4.63139	1.9324
2299379	1.74161	4.52544	2.94171	4.84836	2.0366
2299380	1.77327	4.64315	3.07516	4.98188	2.15975
2299381	1.78383	4.45568	2.94751	4.79829	2.13133
2299382	1.73105	4.42516	2.95912	4.78995	2.12186
2299383	1.73105	4.41209	2.98813	4.84002	2.15975
2299384	1.73105	4.47312	3.02294	4.93181	2.16922
2299385	1.74689	4.508	3.08096	4.93181	2.17869
2299386	1.75744	4.59956	3.12738	4.93181	2.17869
2299387	1.73105	4.52544	3.12158	4.90677	2.17869
2299388	1.69411	4.46004	3.09837	4.88174	2.17869
2299389	1.65716	4.35977	2.84888	4.48119	2.09344
2299390	1.49884	4.05023	2.83727	4.47284	2.08397
2299391	1.49356	4.02843	2.75604	4.28091	2.08397
2299392	1.41967	3.91071	2.75604	4.31429	2.09344
2299393	1.43551	3.91507	2.76184	4.33932	2.09344
2299394	1.47245	3.99355	2.80826	4.40608	2.1408
2299395	1.483	3.99791	2.77345	4.35601	2.1408
2299396	1.483	4.02407	2.84307	4.53126	2.17869
2299397	1.483	3.99355	2.82567	4.50622	2.18816
2299398	1.49884	4.01971	2.83727	4.51457	2.19764
2299399	1.52523	4.07638	2.89529	4.58967	2.19764
2299400	1.6255	4.13306	2.87789	4.58132	2.18816
2299401	1.61495	4.07202	2.95332	4.57298	2.21658
2299402	1.55161	4.01971	2.94171	4.58132	2.21658
2299403	1.54634	4.01535	2.93591	4.6147	2.19764
2299404	1.56217	4.04587	2.9127	4.62305	2.16922
2299405	1.56745	4.04587	2.9069	4.62305	2.16922
2299406	1.59911	4.04587	2.9069	4.63139	2.17869
2299407	1.59383	4.13306	2.96492	4.7065	2.22605
2299408	1.61495	4.11998	2.95912	4.65643	2.20711
2299409	1.673	4.18974	2.99973	4.7065	2.18816
2299410	1.66772	4.1723	3.08096	4.86505	2.27342
2299411	1.66244	4.25949	3.14479	4.91512	2.31131
2299412	1.63606	4.25077	3.13899	4.9485	2.29236
2299413	1.66244	4.34669	3.14479	4.91512	2.30183
2299414	1.63078	4.36849	3.1622	4.91512	2.33972
2299415	1.64133	4.40773	3.13318	4.86505	2.30183
2299416	1.6255	4.42516	3.13899	4.86505	2.31131
2299417	1.65716	4.51672	3.12738	4.88174	2.28289
2299418	1.65716	4.65623	3.14479	4.98188	2.30183
2299419	1.66772	4.67367	3.21441	5.07367	2.32078
2299420	1.67828	4.65187	3.22602	5.05698	2.31131
2299421	1.67828	4.65623	3.20281	5.0236	2.28289
2299422	1.66772	4.56904	3.1622	4.9485	2.245
2299423	1.74161	4.63443	3.20281	4.92346	2.21658
2299424	1.73633	4.62571	3.22022	4.9485	2.19764
2299425	1.83133	4.8219	3.36527	5.18215	2.22605
2299426	1.82605	4.81754	3.35367	5.23222	2.26394
2299427	1.79438	4.85678	3.31885	5.22388	2.25447
2299428	1.85244	5.00501	3.4407	5.32402	2.33025
2299429	1.85244	5.01373	3.4349	5.31567	2.31131
2299430	1.88938	5.12709	3.48712	5.44085	2.38709
2299431	1.90521	5.16197	3.49872	5.40747	2.36814
2299432	1.96854	5.05297	3.46391	5.34071	2.35867
2299433	1.9791	5.18376	3.55674	5.49091	2.38709
2299434	1.84188	4.8873	3.42329	5.20719	2.28289
2299435	1.84716	4.89166	3.4349	5.24057	2.26394
2299436	1.85771	4.87422	3.40589	5.20719	2.23553
2299437	1.86827	4.75651	3.41749	5.10705	2.16922
2299438	1.84188	4.8437	3.49872	5.16546	2.18816
2299439	1.79966	4.70855	3.46391	5.03195	2.15975
2299440	1.79438	4.69547	3.4523	4.99857	2.15027
2299441	1.79438	4.67367	3.45811	4.96519	2.10291
2299442	1.81022	4.69983	3.46391	4.98188	2.10291
2299443	1.81022	4.64751	3.14479	4.3727	1.82821
2299444	1.66772	4.2377	3.19701	4.38105	1.83768
2299445	1.66772	4.25077	3.29565	4.47284	1.96082
2299446	1.65716	4.17666	3.26083	4.38939	1.97977
2299447	1.65189	4.13742	3.22022	4.36436	1.97977
2299448	1.61495	4.11998	3.19121	4.28925	1.88504
2299449	1.61495	4.11562	3.25503	4.36436	1.91346
2299450	1.6255	4.11562	3.26663	4.40608	1.90399
2299451	1.6255	4.11998	3.21441	4.34767	1.87557
2299452	1.62022	4.1069	3.22022	4.38105	1.9324
2299453	1.60439	4.01971	3.15059	4.18077	1.82821
2299454	1.57272	3.97175	3.01134	4.02222	1.72401
2299455	1.55161	3.86275	3.01714	3.98049	1.69559
2299456	1.64661	4.25949	3.06936	3.96381	1.70506
2299457	1.63078	4.28129	3.27244	4.33932	1.84715
2299458	1.63078	4.29437	3.22022	4.23919	1.84715
2299459	1.63078	4.30309	3.26083	4.3727	1.83768
2299460	1.67828	4.32053	3.1796	4.32263	1.82821
2299461	1.65716	4.36849	3.24343	4.47284	1.94188
2299462	1.63078	4.36413	3.22022	4.45615	1.9324
2299463	1.64661	4.39901	3.21441	4.4645	1.90399
2299464	1.71522	4.4426	3.28984	4.57298	1.95135
2299465	1.75216	4.5516	3.35947	4.67312	1.94188
2299466	1.82605	4.74779	3.49872	4.83167	2.01766
2299467	1.85244	4.80882	3.57415	4.9485	2.06502
2299468	1.85771	4.85242	3.57415	4.92346	2.01766
2299469	1.82077	4.77831	3.55094	4.89008	1.98924
2299470	1.79438	4.72163	3.46391	4.73988	1.9324
2299471	1.79438	4.75215	3.50453	4.7816	1.94188
2299472	1.82605	4.87858	3.59156	4.84002	1.98924
2299473	1.79966	4.85242	3.55094	4.80664	1.98924
2299474	1.82605	4.90474	3.57995	4.8734	1.98924
2299475	1.76799	4.78703	3.48132	4.76491	1.9324
2299476	1.82077	4.82626	3.51033	4.78995	1.94188
2299477	1.81022	4.82626	3.47551	4.77326	1.95135
2299478	1.82077	4.87858	3.45811	4.77326	1.94188
2299479	1.84188	4.9745	3.46971	4.8734	1.96082
2299480	1.84188	4.97014	3.56835	4.93181	1.97029
2299481	1.84188	4.92218	3.52773	4.84836	1.9324
2299482	1.82605	4.90474	3.56835	4.92346	1.92293
2299483	1.85771	5.01373	3.57995	5.06533	1.95135
2299484	1.83133	5.01373	3.54514	4.98188	1.90399
2299485	1.85771	5.03553	3.56835	4.99022	1.88504
2299486	1.85771	4.95706	3.57995	4.96519	1.88504
2299487	1.85771	4.9527	3.55094	4.90677	1.89451
2299488	1.85771	4.98322	3.54514	4.8734	1.85662
2299489	1.89466	5.03553	3.56255	4.92346	1.87557
2299490	1.8841	5.00937	3.61477	5.04029	1.89451
2299491	1.89993	5.02681	3.66118	5.04029	1.89451
2299492	1.89993	4.99193	3.64378	4.90677	1.83768
2299493	1.86299	4.88294	3.55094	4.81498	1.77137
2299494	1.84716	4.8655	3.53934	4.80664	1.77137
2299495	1.84188	4.84806	3.53354	4.80664	1.7619
2299496	1.84716	4.8437	3.53354	4.79829	1.7619
2299497	1.86299	4.81754	3.49292	4.76491	1.75242
2299498	1.8841	4.69547	3.62057	4.89008	1.75242
2299499	1.87355	4.65623	3.47551	4.68146	1.69559
2299500	1.78383	4.59084	3.4349	4.58132	1.66717
2299501	1.76799	4.35105	3.4465	4.63139	1.66717
2299502	1.73105	4.32053	3.32466	4.48953	1.58192
2299503	1.72577	4.39029	3.42329	4.59801	1.61981
2299504	1.71522	4.37285	3.36527	4.47284	1.54403
2299505	1.68355	4.37285	3.31305	4.4645	1.53456
2299506	1.68355	4.31181	3.31305	4.47284	1.54403
2299507	1.59911	4.17666	3.20861	4.31429	1.50614
2299508	1.61495	4.20282	3.22602	4.32263	1.49667
2299509	1.6255	4.2159	3.30725	4.34767	1.51561
2299510	1.66772	4.39465	3.38848	4.43946	1.52508
2299511	1.64661	4.39901	3.33046	4.43946	1.51561
2299512	1.64133	4.31617	3.20281	4.30595	1.45878
2299513	1.66244	4.32925	3.20861	4.32263	1.47772
2299514	1.69411	4.46876	3.20281	4.31429	1.4493
2299515	1.66244	4.39029	3.26663	4.36436	1.42088
2299516	1.66244	4.39029	3.23762	4.32263	1.41141
2299517	1.64661	4.40337	3.22022	4.25587	1.38299
2299518	1.64133	4.40773	3.1622	4.19746	1.37352
2299519	1.60439	4.29873	3.01134	4.0556	1.24091
2299520	1.63606	4.30745	3.12738	4.10567	1.25038
2299521	1.64133	4.38593	3.168	4.18912	1.24091
2299522	1.66772	4.60827	3.27824	4.38105	1.26932
2299523	1.66244	4.59956	3.20861	4.28925	1.24091
2299524	1.66244	4.67803	3.26663	4.34767	1.26932
2299525	1.66244	4.73471	3.28984	4.38939	1.29774
2299526	1.65716	4.70855	3.29565	4.38105	1.25985
2299527	1.65716	4.71291	3.27824	4.3727	1.28827
2299528	1.64661	4.71727	3.26663	4.35601	1.29774
2299529	1.69411	4.8655	3.29565	4.44781	1.32616
2299530	1.76272	5.00501	3.40589	4.54795	1.29774
2299531	1.74161	4.77831	3.48712	4.51457	1.16513
2299532	1.96854	5.40175	3.51613	4.55629	1.21249
2299533	1.95799	5.47587	3.82945	5.0236	1.32616
2299534	1.94743	5.49331	3.85846	5.09871	1.33563
2299535	1.87882	5.41483	3.77723	4.88174	1.25985
2299536	1.89466	5.43227	3.81204	4.98188	1.31669
2299537	1.92104	5.43227	3.80044	4.98188	1.31669
2299538	1.91577	5.40175	3.73081	4.9485	1.28827
2299539	1.84188	5.23172	3.63797	4.80664	1.25985
2299540	1.82077	4.98322	3.51613	4.65643	1.19354
2299541	1.72577	4.93526	3.4291	4.54795	1.14618
2299542	1.70994	4.9527	3.40008	4.52291	1.14618
2299543	1.69411	4.96578	3.39428	4.53126	1.14618
2299544	1.70994	5.06605	3.40589	4.56463	1.19354
2299545	1.73633	5.12273	3.4407	4.6147	1.24091
2299546	1.74161	5.10529	3.35367	4.58967	1.18407
2299547	1.72577	5.11401	3.37688	4.56463	1.19354
2299548	1.72577	5.11401	3.37107	4.53126	1.21249
2299549	1.66244	5.03553	3.24923	4.41443	1.19354
2299550	1.63078	4.98757	3.20861	4.3727	1.1746
2299551	1.57272	4.93526	3.22022	4.35601	1.15565
2299552	1.57272	4.94834	3.23762	4.34767	1.1746
2299553	1.55689	4.87858	3.22602	4.24753	1.15565
2299554	1.50939	4.71291	3.15639	4.18912	1.12724
2299555	1.52523	4.56904	3.21441	4.27257	1.16513
2299556	1.48828	4.51672	3.168	4.19746	1.15565
2299557	1.49884	4.58212	3.11578	4.08898	1.11776
2299558	1.45662	4.59084	3.06356	4.01387	1.08935
2299559	1.43023	4.59084	2.97653	3.98049	1.08935
2299560	1.42495	4.57776	2.96492	3.98049	1.09882
2299561	1.4144	4.53416	2.94751	4.0556	1.08935
2299562	1.41967	4.54724	2.94751	4.06394	1.09882
2299563	1.40384	4.53852	2.9185	4.02222	1.07987
2299564	1.37217	4.45132	2.86048	3.89705	1.05146
2299565	1.39856	4.47748	2.82567	3.89705	1.05146
2299566	1.37745	4.42952	2.80246	3.89705	1.12724
2299567	1.3669	4.39465	2.81406	3.85532	1.12724
2299568	1.41967	4.37721	2.81406	3.83029	1.14618
2299569	1.4144	4.39029	2.84888	3.84698	1.15565
2299570	1.40912	4.37721	2.84888	3.84698	1.15565
2299571	1.44078	4.45568	2.84888	3.83029	1.16513
2299572	1.42495	4.57776	2.79666	3.78022	1.22196
2299573	1.41967	4.63443	2.9011	3.95546	1.26932
2299574	1.43023	4.69111	3.07516	4.08898	1.30721
2299575	1.43551	4.70855	3.06356	4.04725	1.30721
2299576	1.44606	4.70855	3.05195	4.04725	1.30721
2299577	1.44606	4.68675	2.94751	3.93877	1.26932
2299578	1.44078	4.66059	2.99393	3.96381	1.2788
2299579	1.47773	4.79139	2.99973	3.97215	1.2788
2299580	1.56745	4.94834	3.1796	4.24753	1.40194
2299581	1.55689	4.93526	3.1796	4.27257	1.40194
2299582	1.54634	4.86986	3.12738	4.24753	1.39247
2299583	1.51467	4.79575	3.02874	4.16408	1.36405
2299584	1.51995	4.78703	2.97072	4.09732	1.37352
2299585	1.64661	5.00501	3.168	4.36436	1.47772
2299586	1.70994	5.16632	3.26663	4.58967	1.53456
2299587	1.70466	5.13581	3.26083	4.59801	1.50614
2299588	1.68355	5.15325	3.25503	4.59801	1.50614
2299589	1.65189	4.97014	3.11578	4.47284	1.48719
2299590	1.68883	5.00937	3.15059	4.52291	1.52508
2299591	1.70466	5.03117	3.15639	4.49788	1.53456
2299592	1.7205	4.96578	3.15639	4.48953	1.53456
2299593	1.71522	4.9527	3.1796	4.53126	1.58192
2299594	1.70994	4.83498	3.08677	4.47284	1.56297
2299595	1.70994	4.76087	3.12158	4.48119	1.57245
2299596	1.91577	4.92218	3.25503	4.65643	1.67664
2299597	1.89993	4.94834	3.25503	4.65643	1.67664
2299598	2.2377	5.85517	3.75982	5.69119	2.09344
2299599	2.2377	5.82029	3.75402	5.66616	2.06502
2299600	2.22715	5.81157	3.73661	5.63278	2.07449
2299601	2.22187	5.79413	3.74241	5.61609	2.05555
2299602	2.22187	5.80285	3.74822	5.60774	2.06502
2299603	2.26409	5.79413	3.73081	5.57436	2.06502
2299604	2.22715	5.7113	3.60316	5.49091	2.04608
2299605	2.13743	5.39303	3.33626	5.24057	2.04608
2299606	2.06354	5.21428	3.33046	5.21553	1.99871
2299607	1.82605	4.39901	2.9243	4.60636	1.82821
2299608	1.81549	4.37285	2.88369	4.5396	1.79979
2299609	1.82605	4.39901	2.9185	4.6147	1.81873
2299610	1.82605	4.39465	2.89529	4.55629	1.78084
2299611	1.81022	4.40337	2.9011	4.57298	1.78084
2299612	1.80494	4.39029	2.9185	4.56463	1.77137
2299613	1.80494	4.41645	2.9127	4.58132	1.79032
2299614	1.80494	4.41645	2.9127	4.60636	1.80926
2299615	1.7891	4.38593	2.9069	4.58967	1.81873
2299616	1.81549	4.4208	2.9069	4.58967	1.81873
2299617	1.81022	4.37285	2.9243	4.58132	1.81873
2299618	1.8841	4.34233	2.9069	4.53126	1.79032
2299619	1.87882	4.36413	2.93591	4.7065	1.83768
2299620	1.84188	4.36413	2.9243	4.68146	1.83768
2299621	1.83133	4.26385	2.87789	4.69815	1.81873
2299622	1.82077	4.24641	2.85468	4.67312	1.79979
2299623	1.82605	4.29001	2.86628	4.67312	1.78084
2299624	1.86299	4.29873	2.99393	4.8567	1.81873
2299625	1.85244	4.29001	2.98233	4.84002	1.82821
2299626	1.8841	4.32053	2.98813	4.91512	1.83768
2299627	1.86827	4.28565	2.98813	4.91512	1.83768
2299628	1.86827	4.30309	2.95912	4.8734	1.83768
2299629	1.86299	4.28565	2.87789	4.78995	1.79032
2299630	1.86827	4.2159	2.86048	4.79829	1.79979
2299631	1.92104	4.22462	2.84888	4.78995	1.81873
2299632	1.91577	4.29001	2.98233	4.90677	1.87557
2299633	1.91577	4.28129	2.99973	4.88174	1.85662
2299634	1.90521	4.26385	3.02874	4.89843	1.88504
2299635	1.88938	4.22898	3.02294	4.81498	1.88504
2299636	2.04771	4.5734	3.02294	4.84836	1.88504
2299637	2.08465	4.66931	3.1854	5.34071	2.13133
2299638	2.19548	4.91782	3.30725	5.72457	2.33972
2299639	2.24826	5.05297	3.4465	5.96657	2.42498
2299640	2.22715	4.97014	3.40589	5.94154	2.35867
2299641	2.27992	5.03989	3.39428	5.94154	2.35867
2299642	2.27464	5.05733	3.46391	6.03333	2.36814
2299643	2.24298	5.04861	3.4465	6.04167	2.3492
2299644	2.27992	5.11837	3.50453	6.16685	2.37762
2299645	2.37492	5.3102	3.63217	6.50064	2.59548
2299646	2.46991	5.48023	3.60316	6.43388	2.54812
2299647	2.47519	5.46279	3.77142	6.60078	2.67126
2299648	2.39603	5.28404	3.66118	6.6425	2.69021
2299649	2.39075	5.25352	3.65538	6.63416	2.67126
2299650	2.43825	5.27968	3.68439	6.70926	2.68074
2299651	2.44353	5.32764	3.74241	6.79271	2.75652
2299652	2.51214	5.33636	3.75982	6.85112	2.75652
2299653	2.50686	5.44535	3.87587	7.04306	2.82282
2299654	2.52269	5.27096	3.6902	6.74264	2.69968
2299655	2.44881	5.27968	3.81204	6.93457	2.71863
2299656	2.46991	5.34508	3.82364	6.93457	2.7281
2299657	2.48047	5.33636	3.87587	7.00968	2.74704
2299658	2.4963	5.27968	3.89907	7.00968	2.74704
2299659	2.46991	5.12709	3.7076	6.75933	2.66179
2299660	2.40658	5.11837	3.62057	6.5674	2.61443
2299661	2.33798	5.18812	3.72501	6.83444	2.71863
2299662	2.33798	5.19684	3.77142	6.86782	2.71863
2299663	2.35381	5.23608	3.83525	6.91788	2.73757
2299664	2.39075	5.24044	3.80624	6.89285	2.71863
2299665	2.3802	5.29276	3.82945	6.96795	2.70915
2299666	2.39603	5.39739	3.87006	6.99299	2.71863
2299667	2.45408	5.53255	3.93969	7.08478	2.66179
2299668	2.46464	5.55434	4.04413	7.15988	2.74704
2299669	2.44881	5.64154	4.01512	7.16823	2.73757
2299670	2.44881	5.82029	3.87587	6.93457	2.63337
2299671	2.26937	5.56742	4.03252	7.11816	2.66179
2299672	2.24826	5.54999	3.45811	6.04167	2.19764
2299673	1.95799	4.76523	3.47551	6.10843	2.21658
2299674	1.97382	4.80011	3.49292	6.14181	2.22605
2299675	2.00021	4.80882	3.52193	6.17519	2.22605
2299676	1.98965	4.80011	3.55674	6.18354	2.23553
2299677	1.99493	4.76523	3.53934	6.10843	2.22605
2299678	1.94743	4.69547	3.47551	6.02498	2.21658
2299679	1.96327	4.66059	3.4465	5.8414	2.15975
2299680	1.99493	4.70855	3.46391	5.96657	2.17869
2299681	1.98965	4.70419	3.53934	6.06671	2.17869
2299682	1.98965	4.71291	3.54514	6.06671	2.19764
2299683	1.98965	4.67367	3.53354	6.01664	2.18816
2299684	2.1427	5.02245	3.57415	6.0834	2.23553
2299685	2.14798	5.03117	3.7076	6.35043	2.30183
2299686	2.1427	5.04425	3.7076	6.34209	2.30183
2299687	2.14798	5.03989	3.7076	6.31705	2.28289
2299688	2.13215	5.01373	3.67279	6.26699	2.25447
2299689	2.13743	5.06605	3.7134	6.33374	2.27342
2299690	2.13743	5.08349	3.7134	6.30037	2.27342
2299691	2.11104	5.04861	3.696	6.30037	2.27342
2299692	2.10576	5.02245	3.696	6.30037	2.26394
2299693	2.01076	4.83498	3.59156	6.01664	2.15027
2299694	2.00549	4.83498	3.59156	6.01664	2.15027
2299695	2.03187	4.84806	3.60316	5.99995	2.15027
2299696	2.06882	4.87858	3.61477	5.99995	2.18816
2299697	2.07937	4.93962	3.64378	6.06671	2.21658
2299698	2.0741	4.87858	3.55674	5.93319	2.18816
2299699	2.04771	4.90038	3.56835	5.94154	2.17869
2299700	2.04771	4.9091	3.54514	5.85809	2.15027
2299701	2.02132	4.86114	3.55094	5.8414	2.15027
2299702	2.06882	4.98322	3.64958	6.02498	2.23553
2299703	2.08465	4.99193	3.65538	6.02498	2.23553
2299704	2.10576	5.02681	3.7134	6.07505	2.25447
2299705	2.07937	4.99629	3.7018	6.02498	2.22605
2299706	2.03187	4.8873	3.57415	5.89981	2.15027
2299707	2.06882	4.96142	3.62057	5.98326	2.15975
2299708	2.06354	4.9527	3.62637	5.98326	2.12186
2299709	2.06354	4.9527	3.66118	5.9916	2.12186
2299710	2.06354	4.98322	3.66699	5.96657	2.13133
2299711	1.89993	4.56032	3.52193	5.47422	1.89451
2299712	2.01604	4.71291	3.49872	5.2656	1.79032
2299713	1.98438	4.76523	3.51613	5.44919	1.89451
2299714	1.96327	4.71291	3.52773	5.46588	1.89451
2299715	1.97382	4.72599	3.53934	5.5076	1.89451
2299716	1.9316	4.61264	3.45811	5.40747	1.84715
2299717	1.9316	4.66059	3.49292	5.40747	1.8661
2299718	1.94743	4.73035	3.50453	5.42415	1.9324
2299719	1.90521	4.64315	3.39428	5.14043	1.79979
2299720	1.84716	4.52544	3.40589	5.15712	1.84715
2299721	1.71522	4.18538	3.12738	4.78995	1.6577
2299722	1.70994	4.1287	3.09837	4.63974	1.61034
2299723	1.7205	4.13742	3.09837	4.63974	1.61981
2299724	1.70994	4.15922	3.10997	4.68146	1.67664
2299725	1.71522	4.22462	3.05776	4.63974	1.61981
2299726	1.76272	4.28129	3.12738	4.8734	1.72401
2299727	1.68883	4.1287	3.01714	4.67312	1.63875
2299728	1.70466	4.13306	3.04615	4.68146	1.6577
2299729	1.64661	4.00663	2.9243	4.4645	1.63875
2299730	1.673	4.1069	2.97072	4.54795	1.64823
2299731	1.65716	4.05023	2.95912	4.53126	1.6577
2299732	1.70994	4.20282	2.99393	4.6147	1.67664
2299733	1.76799	4.28129	3.04035	4.76491	1.7619
2299734	1.77855	4.29873	3.06936	4.76491	1.78084
2299735	1.69939	4.18538	2.99393	4.5396	1.71453
2299736	1.75216	4.32053	3.00554	4.7816	1.85662
2299737	1.75216	4.32489	2.94751	4.77326	1.83768
2299738	1.78383	4.35105	2.95912	4.83167	1.83768
2299739	1.76272	4.32489	2.97653	4.82332	1.8661
2299740	1.81549	4.36413	2.96492	4.79829	1.88504
2299741	1.81022	4.25949	2.96492	4.88174	1.94188
2299742	1.75216	4.10254	2.86048	4.84836	1.85662
2299743	1.74689	4.03714	2.79086	4.72319	1.85662
2299744	1.73105	3.86275	2.69222	4.63139	1.83768
2299745	1.73105	3.78864	2.69222	4.57298	1.91346
2299746	1.81022	3.8366	2.73283	4.7065	1.97977
2299747	1.7891	3.8366	2.73283	4.73988	1.98924
2299748	1.77327	3.82352	2.70962	4.65643	1.97977
2299749	1.75216	3.77556	2.68642	4.64808	1.97977
2299750	1.79966	4.01971	2.83727	4.96519	2.18816
2299751	1.81549	4.03279	2.85468	4.99857	2.19764
2299752	1.81549	4.0415	2.86628	4.98188	2.22605
2299753	1.80494	4.0415	2.84888	4.97353	2.22605
2299754	1.78383	3.98919	2.81406	4.84836	2.19764
2299755	1.76272	3.92815	2.76184	4.77326	2.22605
2299756	1.76799	3.91943	2.76765	4.81498	2.22605
2299757	1.74689	3.89327	2.73863	4.81498	2.22605
2299758	1.73105	3.8148	2.68642	4.73153	2.17869
2299759	1.61495	3.57065	2.54136	4.44781	2.12186
2299760	1.7205	3.56629	2.60519	4.58132	2.15027
2299761	1.76799	3.78864	2.74444	4.75657	2.245
2299762	1.90521	3.91071	2.84307	4.94015	2.29236
2299763	1.90521	3.89327	2.86048	5.0236	2.28289
2299764	1.91049	3.91507	2.85468	5.05698	2.31131
2299765	1.91049	3.91943	2.88369	5.09036	2.32078
2299766	1.92104	3.92815	2.89529	5.13209	2.31131
2299767	1.95799	3.96303	2.9127	5.15712	2.31131
2299768	1.95799	3.96739	2.93591	5.18215	2.31131
2299769	1.96327	3.98483	2.94171	5.17381	2.31131
2299770	1.93688	3.92815	2.93011	5.17381	2.28289
2299771	1.90521	3.88891	2.89529	5.14043	2.28289
2299772	1.96327	3.97175	2.86048	5.1154	2.29236
2299773	1.9791	3.97175	3.04615	5.41581	2.39656
2299774	2.01076	4.0415	3.04615	5.41581	2.39656
2299775	2.01076	4.0415	3.07516	5.54933	2.39656
2299776	2.01604	3.94995	3.00554	5.37409	2.31131
2299777	1.9791	3.94123	3.03455	5.45753	2.35867
2299778	2.01604	4.02843	3.12738	5.54933	2.40603
2299779	2.00549	4.0415	3.15059	5.57436	2.39656
2299780	2.04243	4.07638	3.15059	5.60774	2.39656
2299781	2.03187	4.08074	3.13899	5.55767	2.42498
2299782	1.98965	4.06766	3.10417	5.51595	2.40603
2299783	1.98438	4.05458	3.06936	5.51595	2.39656
2299784	2.0266	4.0415	3.05776	5.5076	2.38709
2299785	2.02132	4.08074	3.09837	5.54933	2.41551
2299786	2.01076	3.93251	3.00554	5.37409	2.33025
2299787	1.85244	3.67529	2.83727	4.93181	2.11238
2299788	1.79966	3.58809	2.82567	4.90677	2.10291
2299789	1.78383	3.60553	2.83147	4.8567	2.13133
2299790	1.76799	3.61425	2.84888	4.8734	2.1408
2299791	1.76272	3.63605	2.81406	4.84836	2.13133
2299792	1.74689	3.50089	2.74444	4.73988	2.06502
2299793	1.70994	3.49217	2.71543	4.73988	2.06502
2299794	1.81022	3.67092	2.6342	4.67312	1.99871
2299795	1.82077	3.67964	2.79086	4.95684	2.13133
2299796	1.8366	3.7276	2.80246	4.95684	2.13133
2299797	1.79966	3.70144	2.81406	4.97353	2.15975
2299798	1.7891	3.63169	2.77345	4.84836	2.09344
2299799	1.94216	3.77556	2.77925	4.82332	2.09344
2299800	1.88938	3.64477	2.77925	4.7065	1.99871
2299801	1.8366	3.59245	2.78505	4.76491	1.99871
2299802	1.83133	3.58373	2.75604	4.75657	1.97977
2299803	1.84188	3.56629	2.75604	4.75657	1.97977
2299804	1.85244	3.54885	2.70382	4.7065	1.96082
2299805	1.8366	3.50961	2.66901	4.62305	1.96082
2299806	1.85771	3.55757	2.6458	4.59801	1.94188
2299807	1.8366	3.37882	2.6342	4.48953	1.91346
2299808	1.79438	3.33522	2.69802	4.56463	1.94188
2299809	1.81549	3.39626	2.75604	4.66477	2.00819
2299810	1.77855	3.54013	2.69802	4.3727	1.87557
2299811	1.68883	3.40062	2.72123	4.35601	1.88504
2299812	1.68883	3.43114	2.73283	4.34767	1.91346
2299813	1.64661	3.42242	2.68642	4.30595	1.88504
2299814	1.73633	3.52705	2.6574	4.2976	1.85662
2299815	1.69411	3.43986	2.67481	4.21415	1.81873
2299816	1.69411	3.4791	2.68642	4.13905	1.81873
2299817	1.69411	3.50961	2.74444	4.23084	1.84715
2299818	1.70466	3.52705	2.74444	4.24753	1.83768
2299819	1.68355	3.3919	2.59358	4.12236	1.74295
2299820	1.63606	3.37446	2.55877	4.03891	1.64823
2299821	1.56217	3.30906	2.51815	3.93877	1.62928
2299822	1.56745	3.3047	2.51235	3.94712	1.63875
2299823	1.56745	3.20007	2.50655	3.91374	1.61034
2299824	1.6255	3.19135	2.3905	3.7218	1.47772
2299825	1.55689	3.20007	2.46593	3.79691	1.50614
2299826	1.55689	3.23059	2.48914	3.83029	1.49667
2299827	1.60439	3.36138	2.60519	3.98049	1.54403
2299828	1.60439	3.36574	2.60519	3.98884	1.54403
2299829	1.60439	3.37446	2.57617	3.96381	1.51561
2299830	1.65189	3.44858	2.57037	3.94712	1.49667
2299831	1.63606	3.4791	2.61679	4.00553	1.51561
2299832	1.64661	3.50961	2.62839	4.03891	1.53456
2299833	1.65189	3.50089	2.64	4.06394	1.53456
2299834	1.60967	3.42678	2.55877	3.91374	1.49667
2299835	1.49884	3.27419	2.41951	3.73015	1.40194
2299836	1.44078	3.17827	2.32668	3.57994	1.39247
2299837	1.30357	3.03876	2.26866	3.41304	1.35458
2299838	1.30357	3.08672	2.28026	3.41304	1.35458
2299839	1.30357	3.09979	2.25125	3.39635	1.3451
2299840	1.31412	3.13467	2.25705	3.37132	1.36405
2299841	1.30357	3.10852	2.25125	3.35463	1.3451
2299842	1.27718	3.078	2.22804	3.34629	1.31669
2299843	1.27718	3.09544	2.21644	3.34629	1.31669
2299844	1.2719	3.08672	2.22224	3.35463	1.32616
2299845	1.28773	3.08672	2.21644	3.3296	1.31669
2299846	1.28773	3.09979	2.21644	3.32125	1.29774
2299847	1.20857	2.97772	2.01336	2.98746	1.1746
2299848	1.2244	3.04312	2.01336	2.98746	1.1746
2299849	1.18746	2.96464	2.03077	2.89566	1.19354
2299850	1.19274	3.01696	2.01916	2.91235	1.19354
2299851	1.18746	3.01696	1.99595	2.86228	1.16513
2299852	1.18218	2.99516	1.8451	2.69539	1.11776
2299853	1.12413	2.91669	1.82769	2.6787	1.11776
2299854	1.11885	2.89489	1.82769	2.65366	1.09882
2299855	1.08191	2.81205	1.78127	2.61194	1.06093
2299856	1.08719	2.81205	1.77547	2.61194	1.06093
2299857	1.08719	2.82513	1.79868	2.61194	1.06093
2299858	1.08719	2.82949	1.79288	2.62028	1.05146
2299859	1.03969	2.73793	1.73486	2.56187	1.02304
2299860	1.08191	2.84257	1.78127	2.64532	1.03251
2299861	1.08191	2.84257	1.76967	2.64532	1.03251
2299862	1.08719	2.83821	1.77547	2.63697	1.03251
2299863	1.09774	2.82513	1.76387	2.64532	1.00409
2299864	1.09246	2.76409	1.75226	2.60359	0.975675
2299865	1.15052	2.84257	1.79288	2.63697	0.975675
2299866	1.15052	2.81205	1.78707	2.63697	0.975675
2299867	1.15052	2.81205	1.78707	2.60359	0.975675
2299868	1.15052	2.80333	1.78707	2.5869	0.975675
2299869	1.03441	2.57226	1.62461	2.30318	0.814641
2299870	1.03441	2.53739	1.60721	2.29483	0.814641
2299871	1.0133	2.51123	1.6014	2.28649	0.776751
2299872	1.05552	2.59406	1.61881	2.32821	0.786223
2299873	1.07135	2.68126	1.63622	2.38663	0.776751
2299874	0.949967	2.5679	1.55499	2.20304	0.691498
2299875	0.949967	2.5461	1.54919	2.16132	0.672552
2299876	0.949967	2.53302	1.54919	2.16132	0.672552
2299877	0.949967	2.54175	1.56079	2.16132	0.672552
2299878	0.928857	2.51995	1.56079	2.15297	0.672552
2299879	0.918302	2.51123	1.54919	2.12794	0.66308
2299880	0.913024	2.52431	1.5782	2.11959	0.62519
2299881	0.897191	2.5679	1.54338	2.09456	0.62519
2299882	0.881359	2.38915	1.57239	2.01945	0.606244
2299883	0.860248	2.28452	1.46795	1.83587	0.511519
2299884	0.839138	2.28016	1.49116	1.84421	0.502046
2299885	0.849693	2.2322	1.46215	1.82752	0.502046
2299886	0.844415	2.23656	1.43894	1.77745	0.473628
2299887	0.844415	2.24092	1.44475	1.76911	0.483101
2299888	1.06608	2.55046	1.44475	1.76911	0.483101
2299889	0.986911	2.50251	1.70004	1.73573	0.454683
2299890	0.986911	2.57662	1.71165	1.80249	0.454683
2299891	0.960523	2.51123	1.65943	1.7107	0.378903
2299892	0.971078	2.52867	1.65362	1.68566	0.378903
2299893	0.960523	2.52431	1.66523	1.71904	0.388375
2299894	0.955245	2.50687	1.65943	1.66063	0.36943
2299895	0.949967	2.49815	1.65943	1.64394	0.36943
2299896	0.939412	2.50251	1.68844	1.65228	0.359958
2299897	0.94469	2.51123	1.68844	1.66063	0.36943
2299898	0.934135	2.48943	1.61301	1.5438	0.350485
2299899	0.886636	2.34992	1.52018	1.42697	0.29365
2299900	0.881359	2.3194	1.47956	1.38525	0.29365
2299901	0.886636	2.3194	1.39253	1.28511	0.265232
2299902	0.844415	2.24964	1.39253	1.26842	0.265232
2299903	0.860248	2.28452	1.39253	1.26842	0.265232
2299904	0.854971	2.2758	1.42734	1.26842	0.274704
2299905	0.796917	2.18424	1.36932	1.19331	0.265232
2299906	0.796917	2.14065	1.35771	1.19331	0.246287
2299907	0.781084	2.14065	1.34611	1.16828	0.246287
2299908	0.781084	2.14937	1.34611	1.17662	0.246287
2299909	0.781084	2.15373	1.36932	1.18497	0.265232
2299910	0.775807	2.11885	1.36352	1.15159	0.227342
2299911	0.781084	2.12321	1.35771	1.15159	0.227342
2299912	0.781084	2.12321	1.35771	1.15993	0.227342
2299913	0.786362	2.12757	1.35771	1.14325	0.227342
2299914	0.823305	2.24528	1.45055	1.25173	0.246287
2299915	0.823305	2.26272	1.47376	1.26007	0.246287
2299916	0.828583	2.26708	1.48536	1.24338	0.246287
2299917	0.823305	2.26272	1.47956	1.23504	0.255759
2299918	0.839138	2.32376	1.47376	1.21835	0.246287
2299919	0.849693	2.35427	1.57239	1.34352	0.265232
2299920	0.839138	2.35427	1.5898	1.34352	0.284177
2299921	0.844415	2.3194	1.5898	1.34352	0.284177
2299922	0.849693	2.33684	1.60721	1.38525	0.284177
2299923	0.83386	2.25836	1.55499	1.33518	0.265232
2299924	0.83386	2.2976	1.56079	1.35187	0.303122
2299925	0.83386	2.30632	1.56659	1.35187	0.303122
2299926	0.860248	2.34992	1.5956	1.36856	0.303122
2299927	0.886636	2.36735	1.63042	1.41028	0.303122
2299928	0.907747	2.38915	1.64202	1.38525	0.322067
2299929	0.907747	2.42403	1.68264	1.43531	0.322067
2299930	0.923579	2.43275	1.69424	1.452	0.33154
2299931	0.934135	2.48943	1.66523	1.452	0.33154
2299932	0.955245	2.48071	1.70004	1.46035	0.33154
2299933	0.9658	2.45891	1.69424	1.44366	0.33154
2299934	0.9658	2.44583	1.65943	1.39359	0.341012
2299935	0.923579	2.35427	1.65943	1.40193	0.350485
2299936	0.928857	2.35864	1.66523	1.40193	0.350485
2299937	0.923579	2.35864	1.66523	1.39359	0.350485
2299938	0.934135	2.39787	1.65362	1.40193	0.350485
2299939	0.923579	2.3194	1.61881	1.33518	0.350485
2299940	0.886636	2.30632	1.61881	1.36021	0.350485
2299941	0.876081	2.30196	1.61881	1.3769	0.350485
2299942	0.881359	2.31068	1.64202	1.38525	0.350485
2299943	0.891914	2.35864	1.65362	1.40193	0.350485
2299944	0.886636	2.38043	1.68264	1.46035	0.350485
2299945	0.886636	2.38915	1.68264	1.46035	0.350485
2299946	0.881359	2.37171	1.66523	1.44366	0.341012
2299947	0.913024	2.42839	1.69424	1.62725	0.435738
2299948	0.897191	2.36299	1.64782	1.56049	0.454683
2299949	0.876081	2.35427	1.63622	1.58552	0.454683
2299950	0.870803	2.36735	1.66523	1.64394	0.483101
2299951	0.870803	2.35864	1.65943	1.64394	0.492574
2299952	0.876081	2.38479	1.65362	1.66897	0.492574
2299953	0.891914	2.40659	1.67103	1.7107	0.511519
2299954	1.15579	2.93412	1.97275	2.14463	0.729388
2299955	1.17163	2.92976	1.99595	2.16966	0.767278
2299956	1.15579	2.74229	1.8625	2.14463	0.748333
2299957	1.16107	2.79025	1.88571	2.1947	0.757805
2299958	1.15052	2.82513	1.87991	2.23642	0.748333
2299959	1.13468	2.82077	1.88571	2.24477	0.73886
2299960	1.11885	2.84257	1.87991	2.26146	0.748333
2299961	1.11885	2.84257	1.88571	2.2698	0.795696
2299962	1.13996	2.89053	1.88571	2.29483	0.805168
2299963	0.934135	2.45455	1.52018	2.15297	0.776751
2299964	0.923579	2.44147	1.48536	2.09456	0.776751
2299965	0.986911	2.50251	1.47956	2.09456	0.776751
2299966	0.997466	2.55918	1.5782	2.31987	0.852531
2299967	1.13996	2.62022	1.57239	2.31152	0.843059
2299968	1.15052	2.6551	1.71745	2.60359	0.975675
2299969	1.16107	2.73358	1.73486	2.66201	1.01357
2299970	1.16635	2.74229	1.70585	2.63697	1.04198
2299971	1.18746	2.77717	1.71165	2.65366	1.03251
2299972	1.1769	2.79025	1.75806	2.68704	1.03251
2299973	1.18746	2.79025	1.75806	2.6787	1.04198
2299974	1.18746	2.77717	1.75806	2.6787	1.04198
2299975	1.18746	2.75537	1.72325	2.67035	1.04198
2299976	1.16107	2.74665	1.72905	2.69539	1.05146
2299977	1.1769	2.75537	1.75806	2.69539	1.05146
2299978	1.15579	2.70742	1.72325	2.67035	1.04198
2299979	1.18218	2.87309	1.77547	2.76215	1.06093
2299980	1.18746	2.89053	1.77547	2.73711	1.06093
2299981	1.18746	2.88181	1.78127	2.76215	1.0704
2299982	1.18746	2.89925	1.78127	2.76215	1.0704
2299983	1.18746	2.89053	1.82189	2.78718	1.05146
2299984	1.22968	3.02568	1.89732	2.90401	1.06093
2299985	1.23496	3.03004	1.89732	2.88732	1.06093
2299986	1.24023	3.05184	1.89732	2.91235	1.06093
2299987	1.2719	3.14775	1.90312	2.92904	1.06093
2299988	1.24551	3.04312	1.82769	2.91235	1.0704
2299989	1.20857	2.95592	1.79288	2.88732	1.06093
2299990	1.21385	2.95156	1.78707	2.89566	1.08935
2299991	1.21385	2.96464	1.80448	2.91235	1.08935
2299992	1.23496	3.07364	1.82769	3.04587	1.11776
2299993	1.2244	3.00388	1.75806	3.00415	1.11776
2299994	1.20857	3.0562	1.78707	3.05422	1.13671
2299995	1.21385	3.09108	1.82189	3.09594	1.13671
2299996	1.21913	3.08236	1.82769	3.12098	1.13671
2299997	1.29829	3.20879	1.86831	3.22946	1.18407
2299998	1.29829	3.21751	1.92053	3.27118	1.18407
2299999	1.29829	3.23059	1.92633	3.32125	1.18407
2300000	1.28246	3.14339	1.92053	3.36298	1.19354
2300001	1.26662	3.09979	1.89152	3.32125	1.21249
2300002	1.24023	3.078	1.87991	3.33794	1.19354
2300003	1.2244	3.04312	1.8451	3.33794	1.20302
2300004	1.24023	3.0562	1.87991	3.47146	1.25038
2300005	1.21913	3.12159	1.87991	3.4798	1.25038
2300006	1.21913	3.09544	1.8567	3.46311	1.25038
2300007	1.20329	3.09544	1.87411	3.52153	1.25038
2300008	1.19274	3.08236	1.87991	3.60498	1.24091
2300009	1.24551	3.23059	1.93213	3.7218	1.25985
2300010	1.24023	3.22187	1.92633	3.73015	1.25985
2300011	1.23496	3.25675	1.93213	3.74684	1.26932
2300012	1.25079	3.26547	1.93213	3.73849	1.26932
2300013	1.24023	3.26547	1.90892	3.74684	1.26932
2300014	1.25079	3.36138	1.90892	3.71346	1.2788
2300015	1.25607	3.46166	1.98435	4.02222	1.37352
2300016	1.26135	3.47038	1.97855	4.03891	1.38299
2300017	1.25607	3.47473	1.97855	4.03056	1.38299
2300018	1.25079	3.42242	1.92633	3.95546	1.38299
2300019	1.25079	3.44422	1.93793	3.96381	1.38299
2300020	1.24551	3.42242	1.95534	3.97215	1.38299
2300021	1.25607	3.40934	1.90312	3.73849	1.28827
2300022	1.18218	3.27855	1.89732	3.73849	1.26932
2300023	1.19801	3.3047	1.92053	3.78022	1.26932
2300024	1.18746	3.26983	1.88571	3.69677	1.23143
2300025	1.18746	3.25675	1.92053	3.78856	1.23143
2300026	1.20329	3.3047	1.94373	3.79691	1.24091
2300027	1.20329	3.33522	1.95534	3.8136	1.22196
2300028	1.18746	3.32214	1.5898	3.38801	1.04198
2300029	0.971078	2.969	1.55499	3.35463	1.00409
2300030	0.955245	2.98208	1.61881	3.46311	1.02304
2300031	1.0133	3.06928	1.62461	3.49649	1.03251
2300032	0.997466	3.0344	1.64782	3.46311	1.04198
2300033	1.0608	3.28291	1.69424	3.70512	1.09882
2300034	1.0608	3.29598	1.70004	3.73015	1.10829
2300035	1.08719	3.26547	1.68844	3.71346	1.05146
2300036	1.08719	3.29598	1.71745	3.73849	1.04198
2300037	1.07663	3.31778	1.75226	3.79691	1.03251
2300038	1.0608	3.35702	1.75226	3.76353	1.04198
2300039	1.07135	3.36574	1.77547	3.79691	1.04198
2300040	0.981633	3.17827	1.68264	3.59663	0.918839
2300041	0.981633	3.17391	1.66523	3.58829	0.928312
2300042	0.818027	3.03004	1.54919	3.32125	0.824113
2300043	0.807472	2.99952	1.53178	3.28787	0.795696
2300044	0.796917	2.92976	1.52598	3.31291	0.776751
2300045	0.796917	2.90796	1.51437	3.29622	0.776751
2300046	0.781084	2.89489	1.47376	3.27953	0.776751
2300047	0.786362	2.89489	1.47376	3.28787	0.767278
2300048	0.781084	2.91669	1.49116	3.28787	0.767278
2300049	0.79164	2.92541	1.52598	3.28787	0.786223
2300050	0.786362	2.89925	1.51437	3.27118	0.786223
2300051	0.781084	2.90796	1.48536	3.27118	0.786223
2300052	0.786362	2.92541	1.48536	3.27953	0.795696
2300053	0.802195	2.9908	1.45055	3.27118	0.776751
2300054	0.770529	2.85565	1.46215	3.27118	0.786223
2300055	0.770529	2.86437	1.46215	3.27953	0.776751
2300056	0.770529	2.87309	1.46215	3.30456	0.776751
2300057	0.79164	2.85129	1.40413	3.26284	0.776751
2300058	0.786362	2.82513	1.34031	3.19608	0.795696
2300059	0.781084	2.85565	1.34031	3.19608	0.795696
2300060	0.881359	3.18263	1.45635	3.30456	0.824113
2300061	0.913024	3.3047	1.67103	3.56325	0.862004
2300062	0.981633	3.61861	1.69424	3.47146	0.795696
2300063	0.997466	3.75812	1.95534	3.92208	0.918839
2300064	1.04496	3.81916	1.96114	3.93877	0.918839
2300065	1.0608	3.8366	2.00756	4.01387	0.928312
2300066	1.05552	3.84967	1.98435	3.92208	0.899894
2300067	1.03441	3.75812	1.96114	3.82194	0.890421
2300068	1.02385	3.75812	1.91472	3.79691	0.862004
2300069	1.01858	3.7058	1.88571	3.78022	0.862004
2300070	1.0133	3.64477	1.8625	3.71346	0.862004
2300071	0.997466	3.58373	1.82189	3.63001	0.833586
2300072	0.923579	3.55757	1.75226	3.55491	0.814641
2300073	0.928857	3.58373	1.76967	3.52153	0.814641
2300074	0.934135	3.55321	1.75226	3.4798	0.805168
2300075	0.934135	3.56193	1.76967	3.49649	0.786223
2300076	0.918302	3.54449	1.76967	3.4798	0.786223
2300077	0.928857	3.48781	1.75226	3.42973	0.767278
2300078	0.928857	3.43114	1.71165	3.26284	0.710443
2300079	0.907747	3.43986	1.72325	3.26284	0.710443
2300080	0.913024	3.49653	1.74646	3.33794	0.710443
2300081	0.897191	3.4573	1.72905	3.27953	0.70097
2300082	0.907747	3.46166	1.71745	3.18773	0.691498
2300083	0.897191	3.47038	1.67103	3.09594	0.682025
2300084	0.849693	3.33522	1.67103	3.11263	0.682025
2300085	0.849693	3.3483	1.68264	3.10429	0.682025
2300086	0.849693	3.33522	1.68844	3.10429	0.70097
2300087	0.823305	3.21315	1.68844	3.0876	0.70097
2300088	0.823305	3.20443	1.69424	3.09594	0.70097
2300089	0.81275	3.13031	1.61301	2.77049	0.606244
2300090	0.81275	3.15211	1.61881	2.77884	0.606244
2300091	0.807472	3.12595	1.60721	2.77884	0.606244
2300092	0.81275	3.15647	1.64782	2.80387	0.606244
2300093	0.823305	3.14339	1.63042	2.78718	0.606244
2300094	0.823305	3.13467	1.61881	2.79553	0.606244
2300095	0.828583	3.21315	1.68844	2.90401	0.615717
2300096	0.823305	3.22187	1.69424	2.9207	0.615717
2300097	0.823305	3.24803	1.67103	2.88732	0.615717
2300098	0.807472	3.24367	1.67103	2.90401	0.615717
2300099	0.828583	3.19135	1.63042	2.79553	0.596772
2300100	0.83386	3.19571	1.63042	2.77884	0.606244
2300101	0.818027	3.078	1.6014	2.70373	0.577827
2300102	0.81275	3.10852	1.6014	2.68704	0.577827
2300103	0.807472	3.09108	1.62461	2.70373	0.587299
2300104	0.781084	2.91669	1.56079	2.60359	0.568354
2300105	0.79164	2.93412	1.5956	2.5869	0.568354
2300106	0.744141	2.89925	1.5956	2.55353	0.577827
2300107	0.738864	2.64202	1.54919	2.38663	0.549409
2300108	0.696643	2.6115	1.54338	2.3449	0.530464
2300109	0.738864	2.62022	1.54919	2.35325	0.530464
2300110	0.712476	2.77281	1.54919	2.47008	0.549409
2300111	0.712476	2.77717	1.50277	2.38663	0.549409
2300112	0.70192	2.73793	1.49697	2.38663	0.539936
2300113	0.70192	2.72485	1.47956	2.36994	0.539936
2300114	0.70192	2.74665	1.48536	2.35325	0.549409
2300115	0.723031	2.75101	1.49116	2.3449	0.539936
2300116	0.728308	2.72921	1.46215	2.33656	0.539936
2300117	0.728308	2.72921	1.45635	2.31987	0.539936
2300118	0.728308	2.72485	1.46215	2.29483	0.539936
2300119	0.728308	2.72485	1.46215	2.29483	0.539936
2300120	0.738864	2.72921	1.46795	2.31152	0.539936
2300121	0.749419	2.73793	1.48536	2.32821	0.549409
2300122	0.749419	2.75537	1.47376	2.33656	0.558882
2300123	0.744141	2.72485	1.45055	2.36994	0.549409
2300124	0.728308	2.7205	1.45055	2.35325	0.539936
2300125	0.759974	2.86873	1.53178	2.46173	0.568354
2300126	0.765252	2.99516	1.56659	2.52015	0.577827
2300127	0.775807	3.09544	1.5898	2.57856	0.596772
2300128	0.802195	3.3483	1.64782	3.00415	0.644135
2300129	0.83386	3.43114	1.65362	2.97911	0.644135
2300130	0.839138	3.55757	1.75226	3.10429	0.729388
2300131	0.839138	3.56629	1.74646	3.11263	0.73886
2300132	0.818027	3.55321	1.75226	3.07925	0.710443
2300133	0.818027	3.55321	1.75226	3.07925	0.710443
2300134	0.781084	3.38318	1.61881	2.90401	0.66308
2300135	0.675532	3.0344	1.39833	2.57022	0.615717
2300136	0.643867	2.95156	1.34031	2.52015	0.615717
2300137	0.517204	2.42839	1.07921	2.11125	0.502046
2300138	0.511927	2.36735	1.09081	2.12794	0.520991
2300139	0.464429	2.26708	1.03279	2.07787	0.511519
2300140	0.448596	2.26272	1.11402	2.28649	0.539936
2300141	0.453873	2.24528	1.11402	2.28649	0.530464
2300142	0.490816	2.41531	1.10822	2.27814	0.530464
2300143	0.490816	2.41531	1.10242	2.2698	0.539936
2300144	0.485539	2.40223	1.10242	2.27814	0.568354
2300145	0.480261	2.43275	1.10242	2.27814	0.558882
2300146	0.485539	2.40223	1.11402	2.31152	0.568354
2300147	0.54887	2.56354	1.08501	2.29483	0.577827
2300148	0.559425	2.5679	1.18365	2.48677	0.606244
2300149	0.543592	2.55046	1.23587	2.69539	0.644135
2300150	0.543592	2.6115	1.23587	2.71208	0.644135
2300151	0.591091	2.77281	1.28809	2.84559	0.672552
2300152	0.591091	2.81641	1.28809	2.85394	0.672552
2300153	0.606924	2.89489	1.3287	3.00415	0.70097
2300154	0.606924	2.89925	1.3229	2.96242	0.710443
2300155	0.617479	2.89925	1.3287	2.97911	0.710443
2300156	0.617479	2.90361	1.34611	3.05422	0.719915
2300157	0.606924	2.88617	1.34031	3.03753	0.719915
2300158	0.612201	2.88617	1.3345	3.02918	0.719915
2300159	0.612201	2.89053	1.3345	3.06256	0.710443
2300160	0.612201	2.89053	1.3287	3.06256	0.710443
2300161	0.606924	2.87745	1.34031	3.0876	0.73886
2300162	0.601646	2.86437	1.3345	3.0876	0.729388
2300163	0.606924	2.89925	1.34031	3.10429	0.729388
2300164	0.606924	2.89489	1.3171	3.0876	0.729388
2300165	0.612201	2.89053	1.3229	3.11263	0.73886
2300166	0.612201	2.88617	1.29389	3.07091	0.748333
2300167	0.606924	2.86437	1.29969	3.07925	0.748333
2300168	0.591091	2.86001	1.29389	3.02918	0.748333
2300169	0.596368	2.86437	1.22426	2.92904	0.73886
2300170	0.601646	2.81205	1.23587	2.94573	0.748333
2300171	0.596368	2.80333	1.23587	2.95408	0.748333
2300172	0.596368	2.79025	1.24747	2.95408	0.748333
2300173	0.596368	2.76845	1.24747	2.94573	0.748333
2300174	0.56998	2.75537	1.21846	2.91235	0.729388
2300175	0.612201	2.84693	1.24167	2.9958	0.776751
2300176	0.612201	2.86001	1.24167	3.00415	0.776751
2300177	0.606924	2.85129	1.25327	3.01249	0.767278
2300178	0.606924	2.84257	1.24747	2.97911	0.757805
2300179	0.591091	2.78589	1.18365	2.9207	0.748333
2300180	0.56998	2.76845	1.14883	2.91235	0.729388
2300181	0.649144	3.22623	1.14303	2.89566	0.719915
2300182	0.649144	3.24367	1.3345	3.1627	0.862004
2300183	0.649144	3.24803	1.3287	3.15435	0.871476
2300184	0.606924	3.03004	1.3113	2.9958	0.852531
2300185	0.617479	3.04748	1.3113	3.02084	0.852531
2300186	0.617479	3.03876	1.3345	3.04587	0.852531
2300187	0.633312	3.0562	1.3345	3.02918	0.852531
2300188	0.638589	3.13467	1.35771	3.09594	0.880949
2300189	0.633312	3.13467	1.34611	3.07925	0.880949
2300190	0.612201	3.14339	1.36352	3.07925	0.880949
2300191	0.606924	3.14775	1.35771	3.07925	0.880949
2300192	0.606924	3.14775	1.35191	3.07925	0.880949
2300193	0.606924	3.14339	1.35771	3.07925	0.880949
2300194	0.606924	3.13903	1.34611	3.04587	0.880949
2300195	0.617479	3.25675	1.3345	3.02084	0.871476
2300196	0.601646	3.23931	1.35771	3.05422	0.862004
2300197	0.596368	3.25675	1.34031	2.98746	0.852531
2300198	0.596368	3.25239	1.34031	2.9958	0.852531
2300199	0.596368	3.23059	1.27648	2.88732	0.824113
2300200	0.56998	3.06928	1.23587	2.82056	0.805168
2300201	0.559425	2.96028	1.19525	2.70373	0.786223
2300202	0.522482	2.80333	1.12563	2.32821	0.729388
2300203	0.501372	2.5897	1.12563	2.31987	0.729388
2300204	0.464429	2.43711	1.01538	2.16966	0.644135
2300205	0.459151	2.39351	1.02699	2.16132	0.634662
2300206	0.459151	2.38043	1.01538	2.15297	0.644135
2300207	0.459151	2.37607	1.01538	2.15297	0.644135
2300208	0.459151	2.36735	1.01538	2.14463	0.644135
2300209	0.459151	2.36299	1.01538	2.14463	0.644135
2300210	0.459151	2.34556	1.01538	2.13628	0.644135
2300211	0.459151	2.3412	1.01538	2.14463	0.644135
2300212	0.459151	2.32376	0.997977	2.09456	0.615717
2300213	0.469706	2.34992	1.02119	2.07787	0.615717
2300214	0.438041	2.22784	0.968966	1.86925	0.568354
2300215	0.438041	2.2104	0.963164	1.86925	0.568354
2300216	0.432763	2.21476	0.968966	1.87759	0.568354
2300217	0.427485	2.2104	0.968966	1.87759	0.558882
2300218	0.427485	2.24528	0.974768	1.8609	0.549409
2300219	0.427485	2.24528	0.974768	1.8609	0.549409
2300220	0.427485	2.19296	0.957362	1.82752	0.520991
2300221	0.422208	2.19732	0.957362	1.82752	0.520991
2300222	0.353599	1.95318	0.852922	1.60221	0.473628
2300223	0.300823	1.75699	0.771692	1.32683	0.426266
2300224	0.300823	1.76135	0.765889	1.31014	0.426266
2300225	0.295545	1.70031	0.71367	1.18497	0.397848
2300226	0.295545	1.70467	0.71367	1.17662	0.397848
2300227	0.290268	1.60875	0.66145	1.04311	0.378903
2300228	0.269157	1.55644	0.626637	0.984693	0.359958
2300229	0.269157	1.56952	0.620835	0.968003	0.359958
2300230	0.26388	1.55208	0.597626	0.917934	0.350485
2300231	0.26388	1.55208	0.615032	0.926279	0.350485
2300232	0.26388	1.54772	0.620835	0.909589	0.350485
2300233	0.258602	1.53464	0.60923	0.892899	0.350485
2300234	0.26388	1.53028	0.60923	0.892899	0.341012
2300235	0.258602	1.49104	0.597626	0.85952	0.312595
2300236	0.258602	1.49104	0.597626	0.851175	0.312595
2300237	0.26388	1.55208	0.591824	0.834485	0.312595
2300238	0.26388	1.55208	0.615032	0.84283	0.303122
2300239	0.26388	1.55208	0.60923	0.826141	0.29365
2300240	0.258602	1.53028	0.591824	0.792761	0.284177
2300241	0.258602	1.53464	0.586021	0.784416	0.284177
2300242	0.258602	1.51284	0.597626	0.784416	0.284177
2300243	0.258602	1.49976	0.603428	0.776071	0.284177
2300244	0.253325	1.4736	0.586021	0.742692	0.274704
2300245	0.242769	1.46052	0.586021	0.726002	0.274704
2300246	0.237492	1.43	0.574417	0.717657	0.274704
2300247	0.26388	1.47796	0.591824	0.717657	0.284177
2300248	0.26388	1.47796	0.597626	0.717657	0.284177
2300249	0.253325	1.44308	0.580219	0.634209	0.236814
2300250	0.211104	1.43	0.568615	0.617519	0.227342
2300251	0.205826	1.41692	0.539604	0.592485	0.217869
2300252	0.205826	1.41692	0.539604	0.592485	0.217869
2300253	0.211104	1.47796	0.539604	0.600829	0.217869
2300254	0.216381	1.48668	0.528	0.592485	0.217869
2300255	0.221659	1.5172	0.528	0.58414	0.217869
2300256	0.137218	1.03763	0.342329	0.29207	0.075781
2300257	0.137218	1.03763	0.348132	0.29207	0.066308
2300258	0.137218	1.01147	0.336527	0.27538	0.066308
2300259	0.137218	1.01147	0.336527	0.27538	0.066308
2300260	0.126662	0.972228	0.313318	0.25869	0.066308
2300261	0.13194	0.994027	0.330725	0.25869	0.066308
2300262	0.11083	0.858874	0.295912	0.166897	0.028418
2300263	0.11083	0.854515	0.295912	0.166897	0.028418
2300264	0.105552	0.845795	0.284307	0.166897	0.028418
2300265	0.105552	0.845795	0.284307	0.166897	0.028418
2300266	0.105552	0.845795	0.284307	0.166897	0.028418
2300267	0.105552	0.841435	0.278505	0.166897	0.028418
2300268	0.105552	0.845795	0.29011	0.158552	0.028418
2300269	0.105552	0.819636	0.278505	0.158552	0.028418
2300270	0.084442	0.658325	0.23789	0.091793	0.028418
2300271	0.084442	0.658325	0.23789	0.091793	0.028418
2300272	0.084442	0.653965	0.23789	0.083449	0.028418
2300273	0.084442	0.653965	0.23789	0.083449	0.028418
2300274	0.079164	0.653965	0.23789	0.083449	0.028418
2300275	0.079164	0.653965	0.23789	0.083449	0.028418
2300276	0.079164	0.653965	0.23789	0.083449	0.028418
2300277	0.079164	0.619087	0.232088	0.091793	0.028418
2300278	0.079164	0.619087	0.232088	0.091793	0.028418
2300279	0.079164	0.610368	0.220483	0.100138	0.018945
2300280	0.079164	0.610368	0.220483	0.100138	0.018945
2300281	0.079164	0.610368	0.226286	0.100138	0.028418
2300282	0.079164	0.606008	0.226286	0.100138	0.028418
2300283	0.079164	0.610368	0.226286	0.100138	0.028418
2300284	0.079164	0.610368	0.226286	0.100138	0.028418
2300285	0.079164	0.610368	0.226286	0.091793	0.028418
2300286	0.079164	0.606008	0.226286	0.091793	0.028418
2300287	0.073886	0.601648	0.197275	0.083449	0.028418
2300288	0.068609	0.57113	0.168264	0.083449	0.028418
2300289	0.068609	0.536251	0.174066	0.083449	0.028418
2300290	0.073886	0.536251	0.174066	0.075104	0.028418
2300291	0.073886	0.536251	0.174066	0.075104	0.028418
2300292	0.073886	0.536251	0.168264	0.075104	0.028418
2300293	0.073886	0.523172	0.168264	0.075104	0.028418
2300294	0.073886	0.518812	0.168264	0.075104	0.028418
2300295	0.073886	0.527532	0.174066	0.075104	0.028418
2300296	0.084442	0.553691	0.203077	0.075104	0.028418
2300297	0.084442	0.56241	0.203077	0.075104	0.028418
2300298	0.079164	0.56241	0.208879	0.083449	0.028418
2300299	0.079164	0.536251	0.208879	0.083449	0.028418
2300300	0.084442	0.536251	0.208879	0.091793	0.028418
2300301	0.084442	0.527532	0.208879	0.091793	0.028418
2300302	0.084442	0.523172	0.208879	0.091793	0.028418
2300303	0.116107	0.606008	0.243692	0.108483	0.028418
2300304	0.116107	0.597288	0.243692	0.100138	0.028418
2300305	0.105552	0.56241	0.226286	0.091793	0.018945
2300306	0.105552	0.56677	0.220483	0.091793	0.018945
2300307	0.105552	0.579849	0.220483	0.075104	0.018945
2300308	0.105552	0.606008	0.255296	0.083449	0.018945
2300309	0.105552	0.606008	0.255296	0.083449	0.018945
2300310	0.105552	0.601648	0.255296	0.083449	0.018945
2300311	0.105552	0.601648	0.255296	0.083449	0.018945
2300312	0.100274	0.510093	0.232088	0.066759	0.018945
2300313	0.11083	0.523172	0.249494	0.066759	0.018945
2300314	0.11083	0.544971	0.255296	0.066759	0.018945
2300315	0.116107	0.549331	0.255296	0.066759	0.018945
2300316	0.116107	0.553691	0.243692	0.066759	0.018945
2300317	0.121385	0.553691	0.249494	0.066759	0.018945
2300318	0.121385	0.55805	0.249494	0.066759	0.018945
2300319	0.126662	0.632166	0.278505	0.083449	0.018945
2300320	0.126662	0.636526	0.278505	0.083449	0.018945
2300321	0.13194	0.688843	0.29011	0.091793	0.009473
2300322	0.11083	0.653965	0.313318	0.091793	0.009473
2300323	0.11083	0.649605	0.307516	0.091793	0.009473
2300324	0.116107	0.675764	0.307516	0.091793	0.009473
2300325	0.116107	0.667045	0.313318	0.091793	0.009473
2300326	0.116107	0.662685	0.313318	0.091793	0.009473
2300327	0.116107	0.662685	0.313318	0.083449	0.009473
2300328	0.116107	0.601648	0.313318	0.083449	0.009473
2300329	0.11083	0.588569	0.307516	0.083449	0.009473
2300330	0.11083	0.56241	0.295912	0.083449	0.018945
2300331	0.11083	0.536251	0.284307	0.083449	0.018945
2300332	0.11083	0.536251	0.284307	0.083449	0.018945
2300333	0.11083	0.536251	0.284307	0.083449	0.018945
2300334	0.11083	0.540611	0.284307	0.083449	0.018945
2300335	0.105552	0.544971	0.284307	0.091793	0.018945
2300336	0.105552	0.531892	0.284307	0.091793	0.018945
2300337	0.105552	0.531892	0.284307	0.091793	0.018945
2300338	0.105552	0.57113	0.284307	0.108483	0.018945
2300339	0.105552	0.575489	0.284307	0.108483	0.018945
2300340	0.105552	0.57113	0.29011	0.108483	0.018945
2300341	0.11083	0.575489	0.295912	0.108483	0.028418
2300342	0.116107	0.575489	0.29011	0.108483	0.028418
2300343	0.142495	0.597288	0.295912	0.133518	0.028418
2300344	0.158328	0.649605	0.319121	0.175242	0.028418
2300345	0.168883	0.662685	0.330725	0.183587	0.03789
2300346	0.205826	0.75424	0.400351	0.27538	0.056835
2300347	0.205826	0.762959	0.400351	0.27538	0.056835
2300348	0.216381	0.828356	0.417758	0.317104	0.056835
2300349	0.216381	0.828356	0.417758	0.317104	0.056835
2300350	0.221659	0.837076	0.417758	0.333794	0.056835
2300351	0.226937	0.893752	0.464175	0.400553	0.056835
2300352	0.226937	0.906832	0.469978	0.425588	0.056835
2300353	0.226937	0.902472	0.47578	0.425588	0.056835
2300354	0.248047	1.03327	0.545406	0.575795	0.066308
2300355	0.248047	1.01147	0.539604	0.575795	0.056835
2300356	0.26388	1.0289	0.545406	0.592485	0.056835
2300357	0.26388	1.03327	0.539604	0.592485	0.056835
2300358	0.26388	1.03763	0.562813	0.592485	0.085253
2300359	0.26388	1.03763	0.568615	0.600829	0.094726
2300360	0.300823	1.0943	0.615032	0.709313	0.132616
2300361	0.337766	1.26433	0.696263	1.01807	0.198924
2300362	0.353599	1.29485	0.725274	1.09318	0.246287
2300363	0.353599	1.29485	0.725274	1.10152	0.246287
2300364	0.353599	1.30793	0.719472	1.10152	0.255759
2300365	0.348321	1.30357	0.731076	1.14325	0.284177
2300366	0.348321	1.29921	0.736879	1.17662	0.284177
2300367	0.348321	1.30357	0.742681	1.19331	0.29365
2300368	0.348321	1.32537	0.765889	1.20166	0.29365
2300369	0.348321	1.34281	0.754285	1.20166	0.29365
2300370	0.348321	1.31665	0.725274	1.23504	0.303122
2300371	0.358877	1.38641	0.754285	1.38525	0.350485
2300372	0.358877	1.38205	0.748483	1.3769	0.350485
2300373	0.533037	1.76135	1.0618	2.03614	0.634662
2300374	0.54887	1.86162	1.0676	2.0278	0.634662
2300375	0.606924	1.97934	1.14303	2.41166	0.748333
2300376	0.617479	2.04037	1.18365	2.5869	0.880949
2300377	0.633312	2.04909	1.14883	2.57856	0.880949
2300378	0.601646	2.00113	1.18945	2.72042	0.909367
2300379	0.606924	2.00113	1.18945	2.72042	0.909367
2300380	0.612201	2.00985	1.18945	2.73711	0.909367
2300381	0.612201	2.01421	1.20105	2.77049	0.966202
2300382	0.617479	1.98805	1.17204	2.77884	0.966202
2300383	0.638589	2.06653	1.25908	3.06256	1.04198
2300384	0.638589	2.10141	1.25908	3.06256	1.04198
2300385	0.643867	2.11885	1.26488	3.09594	1.05146
2300386	0.670255	2.13629	1.3113	3.17104	1.10829
2300387	0.675532	2.14065	1.29389	3.17104	1.10829
2300388	0.696643	2.2322	1.34611	3.28787	1.14618
2300389	0.691365	2.24092	1.35191	3.33794	1.14618
2300390	0.870803	2.68126	1.64202	3.84698	1.3451
2300391	0.876081	2.68998	1.65362	3.93877	1.35458
2300392	0.891914	2.78153	1.69424	4.00553	1.37352
2300393	0.891914	2.76845	1.67103	3.99718	1.37352
2300394	0.886636	2.72485	1.68844	4.02222	1.38299
2300395	0.891914	2.75537	1.66523	4.01387	1.38299
2300396	0.891914	2.71178	1.66523	4.09732	1.38299
2300397	0.886636	2.69434	1.66523	4.12236	1.40194
2300398	0.897191	2.6987	1.67103	4.13905	1.40194
2300399	0.891914	2.68126	1.65943	4.13905	1.40194
2300400	0.9658	2.86437	1.79868	4.34767	1.52508
2300401	0.9658	2.86873	1.79868	4.34767	1.52508
2300402	0.9658	2.86873	1.80448	4.34767	1.52508
2300403	0.976355	2.89925	1.83929	4.38939	1.54403
2300404	0.992188	2.90796	1.8451	4.41443	1.54403
2300405	1.06608	3.03876	2.00756	4.54795	1.67664
2300406	1.06608	3.03876	2.01336	4.56463	1.68612
2300407	1.07663	3.06056	2.01336	4.58132	1.69559
2300408	1.07663	3.07364	2.01916	4.58132	1.71453
2300409	1.07663	3.06928	2.01336	4.57298	1.71453
2300410	1.08191	3.06928	2.01336	4.58967	1.72401
2300411	1.08191	3.08672	2.01336	4.58967	1.74295
2300412	1.11885	3.08236	2.03657	4.59801	1.75242
2300413	1.13996	3.11723	2.10039	4.74822	1.82821
2300414	1.13996	3.10852	2.10039	4.73988	1.83768
2300415	1.15052	3.16519	2.14101	4.7816	1.82821
2300416	1.16107	3.21751	2.17002	4.78995	1.83768
2300417	1.15579	3.23059	2.18162	4.77326	1.84715
2300418	1.13468	3.26111	2.17582	4.76491	1.88504
2300419	1.12413	3.20007	2.16422	4.76491	1.87557
2300420	1.1083	3.18263	2.09459	4.68146	1.85662
2300421	1.07663	3.11287	2.1178	4.68981	1.8661
2300422	1.07663	3.12595	2.10039	4.66477	1.8661
2300423	1.08191	3.12595	2.112	4.67312	1.8661
2300424	1.09246	3.14775	2.14101	4.68981	1.88504
2300425	1.10302	3.13903	2.1236	4.65643	1.89451
2300426	1.09774	3.14775	2.14681	4.63974	1.95135
2300427	1.10302	3.16083	2.14101	4.65643	1.95135
2300428	1.10302	3.17391	2.07138	4.53126	1.96082
2300429	1.09774	3.08672	2.10039	4.60636	1.96082
2300430	1.14524	3.17391	2.17582	4.75657	1.97977
2300431	1.1083	3.13903	2.19323	4.76491	1.98924
2300432	1.11885	3.15647	2.19323	4.77326	1.97029
2300433	1.15052	3.24803	2.22804	4.76491	1.98924
2300434	1.16107	3.26547	2.21644	4.73153	1.96082
2300435	1.21385	3.33522	2.21064	4.53126	1.94188
2300436	1.1769	3.20879	2.18743	4.48953	1.89451
2300437	1.16635	3.18263	2.18743	4.50622	1.89451
2300438	1.1769	3.19135	2.18743	4.52291	1.88504
2300439	1.1769	3.17391	2.19903	4.51457	1.8661
2300440	1.40912	3.77992	2.59938	4.81498	2.05555
2300441	1.42495	3.80608	2.62839	4.84836	2.05555
2300442	1.42495	3.82788	2.6574	4.94015	2.07449
2300443	1.46717	3.98047	2.75604	5.09871	2.09344
2300444	1.46717	3.95867	2.78505	5.05698	2.08397
2300445	1.48828	3.94559	2.78505	4.9485	2.0366
2300446	1.49356	3.91943	2.84888	4.99857	2.04608
2300447	1.49356	3.85404	2.54136	4.3727	1.78084
2300448	1.34051	3.63605	2.60519	4.5396	1.79032
2300449	1.34579	3.51397	2.52976	4.12236	1.68612
2300450	1.29301	3.40934	2.52976	4.02222	1.58192
2300451	1.29829	3.4355	2.53556	4.03891	1.59139
2300452	1.28246	3.37882	2.49494	3.93043	1.59139
2300453	1.29829	3.4355	2.50075	3.97215	1.60086
2300454	1.3194	3.43986	2.50075	3.96381	1.60086
2300455	1.31412	3.42678	2.50075	3.95546	1.54403
2300456	1.32468	3.43114	2.50075	3.94712	1.54403
2300457	1.33523	3.36138	2.42532	3.63836	1.43036
2300458	1.37217	3.28291	2.46593	3.65505	1.43983
2300459	1.43023	3.3483	2.48334	3.74684	1.4493
2300460	1.4144	3.3483	2.50075	3.80525	1.41141
2300461	1.40912	3.42678	2.53556	3.88036	1.42088
2300462	1.40384	3.4137	2.47754	3.76353	1.37352
2300463	1.39856	3.44858	2.47754	3.73015	1.38299
2300464	1.4144	3.44422	2.22804	3.4047	1.26932
2300465	1.25079	3.08672	2.22224	3.32125	1.26932
2300466	1.24551	3.08236	2.18743	3.27118	1.25985
2300467	1.22968	3.01696	2.18743	3.26284	1.2788
2300468	1.22968	3.0126	2.17002	3.24615	1.25038
2300469	1.2244	3.00824	2.17582	3.26284	1.25038
2300470	1.2244	2.97336	2.16422	3.19608	1.25985
2300471	1.37217	2.96028	2.16422	3.19608	1.22196
2300472	1.38273	2.96464	2.57617	3.55491	1.45878
2300473	1.38273	3.4355	2.57617	3.55491	1.43983
2300474	1.38273	3.51833	2.46593	3.38801	1.35458
2300475	1.30884	3.38318	2.47173	3.38801	1.35458
2300476	1.33523	3.40498	2.50075	3.39635	1.35458
2300477	1.34051	3.40934	2.51815	3.44643	1.33563
2300478	1.39329	3.48346	2.62259	3.54656	1.35458
2300479	1.37745	3.58809	2.47173	3.42973	1.2788
2300480	1.30884	3.48781	2.46593	3.41304	1.26932
2300481	1.35634	3.55757	2.47754	3.41304	1.25985
2300482	1.34579	3.54885	2.47754	3.47146	1.24091
2300483	1.38273	3.60553	2.51815	3.49649	1.26932
2300484	1.38273	3.62733	2.57617	3.53822	1.26932
2300485	1.37745	3.63169	2.57617	3.55491	1.25038
2300486	1.38801	3.69708	2.56457	3.57994	1.25985
2300487	1.35106	3.66656	2.52976	3.46311	1.18407
2300488	1.35634	3.62297	2.52976	3.46311	1.1746
2300489	1.35634	3.59681	2.50075	3.45477	1.1746
2300490	1.34579	3.56629	2.48334	3.47146	1.1746
2300491	1.32995	3.57065	2.48334	3.48815	1.16513
2300492	1.32468	3.54013	2.47754	3.45477	1.12724
2300493	1.33523	3.54885	2.47754	3.45477	1.12724
2300494	1.33523	3.55321	2.49494	3.46311	1.14618
2300495	1.36162	3.61861	2.47173	3.47146	1.13671
2300496	1.39856	3.63169	2.54136	3.51318	1.18407
2300497	1.42495	3.74504	2.61099	3.57994	1.22196
2300498	1.41967	3.75812	2.59938	3.65505	1.21249
2300499	1.4144	3.7712	2.57037	3.63836	1.19354
2300500	1.42495	3.73632	2.54136	3.60498	1.13671
2300501	1.42495	3.74504	2.56457	3.60498	1.15565
2300502	1.41967	3.72324	2.57037	3.60498	1.14618
2300503	1.41967	3.7058	2.54136	3.55491	1.14618
2300504	1.40384	3.69272	2.47173	3.42973	1.12724
2300505	1.36162	3.58373	2.45433	3.41304	1.11776
2300506	1.3669	3.58373	2.46013	3.42139	1.10829
2300507	1.37217	3.57065	2.42532	3.42139	1.0704
2300508	1.35106	3.52269	2.41951	3.33794	1.06093
2300509	1.35106	3.53141	2.3731	3.27118	1.00409
2300510	1.29829	3.43114	2.36729	3.25449	1.00409
2300511	1.31412	3.44422	2.36729	3.24615	1.00409
2300512	1.31412	3.45294	2.3789	3.2378	1.01357
2300513	1.39856	3.65785	2.35569	3.19608	1.00409
2300514	1.39856	3.60989	2.15261	3.15435	0.937784
2300515	1.16635	3.12595	2.14681	3.13767	0.928312
2300516	1.21913	3.18263	2.10039	3.03753	0.909367
2300517	1.2244	3.078	2.12941	2.94573	0.890421
2300518	1.18746	3.09108	2.10039	2.92904	0.899894
2300519	1.18746	3.08236	2.10039	2.90401	0.890421
2300520	1.18218	3.08236	2.05398	2.88732	0.880949
2300521	1.20329	3.0562	2.04817	2.87898	0.880949
2300522	1.20857	3.08672	2.00176	2.77049	0.909367
2300523	1.21385	3.03876	2.03077	2.78718	0.928312
2300524	1.21913	3.0562	2.04817	2.72877	0.918839
2300525	1.27718	3.17827	2.14101	2.89566	0.966202
2300526	1.27718	3.18263	2.14101	2.84559	0.937784
2300527	1.28773	3.20007	2.14101	2.81222	0.928312
2300528	1.28246	3.15647	2.15261	2.83725	0.947257
2300529	1.28773	3.23495	2.17582	2.85394	1.01357
2300530	1.30357	3.28727	2.20483	2.89566	1.03251
2300531	1.34579	3.33958	2.19903	2.89566	1.02304
2300532	1.32995	3.3483	2.21644	2.95408	1.03251
2300533	1.26662	3.3265	2.19323	2.86228	1.01357
2300534	1.21913	3.19135	2.13521	2.72042	0.975675
2300535	1.21913	3.17827	2.1178	2.67035	0.966202
2300536	1.32995	3.46166	2.30927	3.03753	1.08935
2300537	1.45662	3.92815	2.50655	3.37132	1.25038
2300538	1.44078	3.88019	2.47754	3.42139	1.2788
2300539	1.43023	3.89327	2.50075	3.48815	1.32616
2300540	1.43023	3.88455	2.51235	3.47146	1.31669
2300541	1.43551	3.87583	2.51815	3.4798	1.29774
2300542	1.47773	3.94995	2.57037	3.52153	1.33563
2300543	1.483	3.94995	2.58198	3.51318	1.36405
2300544	1.49356	3.97175	2.59358	3.54656	1.37352
2300545	1.483	3.94123	2.59358	3.52153	1.37352
2300546	1.3194	3.37882	2.17582	3.13767	1.13671
2300547	1.35634	3.43114	2.22224	3.15435	1.16513
2300548	1.34579	3.4137	2.19323	3.11263	1.15565
2300549	1.37745	3.4355	2.19323	3.15435	1.1746
2300550	1.38273	3.4137	2.17002	3.1627	1.19354
2300551	1.37217	3.33086	2.12941	3.15435	1.18407
2300552	1.37217	3.33958	2.04237	3.07091	1.16513
2300553	1.30884	3.30035	2.03657	3.04587	1.14618
2300554	1.30884	3.30906	2.04237	3.05422	1.14618
2300555	1.30357	3.29598	2.03077	3.05422	1.14618
2300556	1.26662	3.26547	2.03657	2.9958	1.14618
2300557	1.26662	3.3919	2.07138	3.12932	1.13671
2300558	1.21913	3.35702	2.04237	3.12098	1.13671
2300559	1.24023	3.33522	2.06558	3.1627	1.13671
2300560	1.24551	3.24367	2.04817	3.10429	1.12724
2300561	1.24551	3.25675	2.04237	3.12098	1.13671
2300562	1.25079	3.31342	2.05978	3.20442	1.1746
2300563	1.31412	3.40062	2.05978	3.2378	1.18407
2300564	1.31412	3.3919	2.12941	3.34629	1.24091
2300565	1.31412	3.40934	2.1062	3.32125	1.24091
2300566	1.37217	3.58373	2.1062	3.36298	1.26932
2300567	1.37217	3.61861	2.23384	3.54656	1.28827
2300568	1.38273	3.66221	2.21644	3.54656	1.26932
2300569	1.38273	3.66656	2.25705	3.65505	1.28827
2300570	1.35106	3.57065	2.18743	3.57994	1.24091
2300571	1.38273	3.59245	2.112	3.48815	1.21249
2300572	1.37217	3.51833	2.22224	3.52153	1.23143
2300573	1.38801	3.56193	2.24545	3.54656	1.25038
2300574	1.39856	3.57065	2.26286	3.56325	1.25985
2300575	1.37217	3.55321	2.25125	3.55491	1.24091
2300576	1.37745	3.55757	2.25125	3.56325	1.25038
2300577	1.37745	3.55321	2.27446	3.56325	1.25038
2300578	1.37745	3.54885	2.26286	3.54656	1.25038
2300579	1.38801	3.63169	2.30347	3.62167	1.25985
2300580	1.39856	3.65785	2.28026	3.60498	1.25985
2300581	1.38273	3.66221	2.29767	3.63836	1.2788
2300582	1.38801	3.7276	2.30927	3.68843	1.28827
2300583	1.39856	3.71888	2.29767	3.65505	1.29774
2300584	1.40384	3.73632	2.32088	3.68843	1.31669
2300585	1.43023	3.74504	2.32088	3.69677	1.31669
2300586	1.4144	3.72324	2.34409	3.71346	1.33563
2300587	1.44078	3.75812	2.36729	3.73849	1.35458
2300588	1.35106	3.42678	2.18743	3.52153	1.31669
2300589	1.35106	3.4137	2.19323	3.60498	1.31669
2300590	1.35106	3.46602	2.19323	3.61332	1.32616
2300591	1.3194	3.4137	2.07719	3.53822	1.31669
2300592	1.3194	3.41806	2.08879	3.56325	1.3451
2300593	1.3194	3.42242	2.07719	3.55491	1.32616
2300594	1.32995	3.44422	2.06558	3.55491	1.33563
2300595	1.3194	3.46166	2.06558	3.56325	1.3451
2300596	1.28773	3.40498	2.04817	3.49649	1.29774
2300597	1.29829	3.44858	2.03077	3.47146	1.28827
2300598	1.26135	3.45294	1.96694	3.42973	1.24091
2300599	1.24551	3.4355	1.90312	3.35463	1.24091
2300600	1.18746	3.30906	1.91472	3.35463	1.25985
2300601	1.1769	3.30906	1.90312	3.35463	1.25038
2300602	1.15579	3.24367	1.89732	3.3296	1.23143
2300603	1.13996	3.22623	1.87411	3.30456	1.19354
2300604	1.11885	3.17827	1.83929	3.25449	1.16513
2300605	1.11885	3.16519	1.83349	3.2378	1.16513
2300606	1.07663	3.19571	1.78127	3.0876	1.10829
2300607	1.07663	3.18263	1.83929	3.22111	1.10829
2300608	1.13996	3.28291	1.83929	3.20442	1.10829
2300609	1.13468	3.27855	1.96114	3.27953	1.09882
2300610	1.13468	3.21315	1.77547	2.97077	1.01357
2300611	1.01858	2.6333	1.5956	2.68704	0.918839
2300612	0.886636	2.60278	1.584	2.53684	0.814641
2300613	0.886636	2.59406	1.54919	2.48677	0.795696
2300614	0.881359	2.55918	1.53758	2.49511	0.795696
2300615	0.881359	2.56354	1.53178	2.49511	0.795696
2300616	0.918302	2.59406	1.49116	2.46173	0.786223
2300617	0.876081	2.57226	1.51437	2.49511	0.805168
2300618	0.939412	2.6769	1.50277	2.44504	0.814641
2300619	0.928857	2.70306	1.57239	2.61194	0.852531
2300620	0.928857	2.71178	1.57239	2.61194	0.871476
2300621	0.918302	2.69434	1.52598	2.59525	0.843059
2300622	0.891914	2.6987	1.56659	2.68704	0.852531
2300623	0.891914	2.76409	1.56079	2.64532	0.833586
2300624	0.891914	2.78153	1.56659	2.64532	0.824113
2300625	0.886636	2.78153	1.55499	2.56187	0.814641
2300626	0.897191	2.76409	1.55499	2.57022	0.814641
2300627	0.902469	2.79025	1.56659	2.59525	0.824113
2300628	0.949967	3.04748	1.5956	2.5869	0.843059
2300629	0.9658	3.14339	1.72905	2.73711	0.880949
2300630	0.971078	3.15647	1.73486	2.73711	0.890421
2300631	0.960523	2.99516	1.67683	2.5869	0.862004
2300632	0.9658	2.9472	1.65943	2.57022	0.843059
2300633	0.971078	2.92104	1.63622	2.50346	0.833586
2300634	0.960523	2.93412	1.65943	2.52849	0.833586
2300635	0.960523	2.96028	1.63622	2.50346	0.824113
2300636	0.997466	2.94284	1.61881	2.4367	0.814641
2300637	1.00802	2.97772	1.82189	2.52849	0.871476
2300638	0.960523	3.38318	1.76387	2.38663	0.814641
2300639	0.960523	3.40498	1.83349	2.41166	0.871476
2300640	0.955245	3.4137	1.83929	2.36994	0.843059
2300641	0.897191	3.18263	1.71745	2.1947	0.814641
2300642	0.918302	3.24367	1.71745	2.18635	0.814641
2300643	0.891914	3.21315	1.72905	2.07787	0.805168
2300644	0.902469	3.24803	1.72905	2.08621	0.814641
2300645	0.902469	3.23931	1.73486	2.11125	0.814641
2300646	0.844415	3.10852	1.60721	1.9527	0.786223
2300647	0.839138	3.10415	1.63622	1.94435	0.767278
2300648	0.828583	3.11287	1.61881	1.93601	0.757805
2300649	0.83386	3.10852	1.65362	1.93601	0.767278
2300650	0.83386	3.11287	1.71165	1.91932	0.767278
2300651	0.83386	3.12595	1.69424	1.91932	0.757805
2300652	0.886636	3.14775	1.69424	1.91097	0.757805
2300653	0.886636	3.14775	1.69424	1.85256	0.748333
2300654	0.876081	3.06928	1.70585	1.8609	0.748333
2300655	0.860248	3.05184	1.70004	1.77745	0.719915
2300656	0.854971	3.06928	1.67683	1.7107	0.710443
2300657	0.83386	2.95592	1.67103	1.694	0.691498
2300658	0.828583	2.9472	1.64782	1.66063	0.672552
2300659	0.823305	2.93412	1.66523	1.66063	0.672552
2300660	0.796917	2.92104	1.63042	1.64394	0.644135
2300661	0.81275	2.92104	1.60721	1.62725	0.62519
2300662	0.781084	2.88181	1.5898	1.58552	0.606244
2300663	0.754696	2.78589	1.55499	1.50207	0.596772
[truncated: 6,337 more rows]

## Sheet: Figure 3c
	sdrM			lmrS			sepA			Average	sdrM	lmrS	sepA	STD.dev	sdrM	lmrS	sepA
3a	1.26745	0.993409	1.23577	0.661478	1.38305	0.956008	0.678009	1.32095	1.19693		1.16555	1.00018	1.0653		0.149914	0.362806	0.341087
1.7a	9.84281	10.0166	7.27327	5.66881	9.00809	5.4615	8.50755	9.88494	11.4382		9.04423	6.7128	9.94356		1.53615	1.99048	1.46619
4.2a	4.26137	4.50184	4.62015	5.08152	5.6238	5.21227	7.65129	3.20747	4.57311		4.46112	5.30587	5.14396		0.18282	0.282995	2.27624
6c	2.3969	2.81321	3.97217	2.67031	1.84418	3.53244	4.97031	2.04811	4.06786		3.06076	2.68231	3.69543		0.816291	0.844195	1.49628

## Sheet: Figure 3d
	sdrM		lmrS		sepA		Average	sdrM	lmrS	sepA
1.7a	704.879	285.611	25.9101	36.6869	45.2378	67.2263		495.245	31.2985	56.232
4.2a	235.765	327.481	117.776	175.564	66.9396	159.499		281.623	146.67	113.219
6c	11.703	5.9229	6.86291	3.69872	11.3046	6.30332		8.81293	5.28081	8.80396

## Sheet: Figure 3e
WT	1.7a	4.2a	6c	Average	WT	1.7a	4.2a	6c	STD.dev	WT	1.7a	4.2a	6c
0.2186	33.47	1.364	9.608		0.203967	30.25	1.08637	8.93133		0.0148028	9.14551	0.241781	1.17722
0.2043	37.35	0.9221	9.614
0.189	19.93	0.973	7.572

## Sheet: Figure 3f
Time	WT			1.7a			4.2a			6c			Average	WT	1.7a	4.2a	6c	STD. error	WT	1.7a	4.2a	6c
0	295.65	63.2958	1792.01	-101.278	130.12	66.4614	649.427	33.4072	-438.612	-268.123	17.6074	-862.722		716.984	31.7676	81.4074	-371.079		541.68	69.0145	315.005	259.291
0.5	633.132	222.651	2113.36	-110.31	43.6035	219.606	261.067	926.567	-224.833	-800.505	602.81	-538.582		989.713	50.9665	320.934	-245.426		574.182	95.3095	333.726	430.805
1	927.762	439.322	2498.76	-4.56937	177.856	541.833	-475.064	56.5235	47.3893	279.905	71.5196	-117.653		1288.61	238.373	-123.717	77.924		621.284	160.609	175.693	114.81
1.5	1177.45	517.964	2848.7	-159.585	91.3362	542.19	-491.061	-7.40051	264.214	265.997	76.4777	124.043		1514.71	157.98	-78.0825	155.506		693.634	205.307	220.875	56.9263
2	1520.75	691.3	2884.52	86.3891	259.96	196.248	-389.503	3.36185	342.974	181.349	-32.0511	57.249		1698.86	180.866	-14.389	68.849		639.36	50.6925	211.634	61.8758
2.5	1845.38	775.7	3333.51	32.0714	98.4005	331.704	-475.061	105.965	639.774	60.7591	43.4453	174.325		1984.86	154.059	90.2262	92.8431		741.662	90.8631	321.921	41.0464
3	2065.85	847.356	3725.49	34.2688	-7.49444	296.641	-394.246	291.659	504.876	83.9328	215.358	93.4128		2212.9	107.805	134.096	130.901		834.094	95.1845	271.247	42.317
3.5	2303.29	929.882	3302.73	194.482	-14.3689	-41.7152	-375.737	136.306	780.861	68.519	72.9138	267.002		2178.63	46.1327	180.476	136.145		687.813	74.5937	334.611	65.4409
4	2430.07	911.799	3343.94	-28.4866	-392.474	-318.756	-360.161	-33.8318	697.582	112.716	-83.0938	279.797		2228.6	-246.572	101.197	103.14		709.288	111.1	312.719	104.867
4.5	2535.09	875.516	3214.49	238.125	-448.084	-111.293	-342.162	190.146	742.929	29.2132	84.7595	313.183		2208.37	-107.084	196.971	142.385		694.686	198.103	313.257	86.8913
5	2524.88	867.724	3090.41	104.66	-168.85	-118.133	-335.397	133.952	727.19	6.16501	62.3617	125.023		2161	-60.7745	175.248	64.5167		666.929	84.0027	307.437	34.3284
5.5	2595.07	964.239	3232.51	150.484	-82.2015	82.1197	-170.985	203.219	729.096	148.31	165.14	282.671		2263.94	50.1339	253.777	198.707		675.401	69.0481	261.058	42.2622
6	2610.08	1058.08	3282.28	240.983	-54.7168	110.895	-264.134	34.9168	688.106	-27.7851	40.6133	241.378		2316.81	99.0536	152.963	84.7352		658.603	85.5662	281.153	80.7717
6.5	2686.19	967.269	3392.58	253.771	-206.464	236.071	-221.054	-55.6293	680.248	28.0309	-143.751	226.467		2348.68	94.4593	134.521	36.9157		720.177	150.548	277.01	106.965
7	2639.65	1003.84	3226.69	190.534	-126.008	271.396	-109.965	-96.3035	563.127	99.4845	-81.5309	53.5742		2290.06	111.974	118.953	23.8426		665.06	121.259	222.122	54.3281
7.5	2774.29	1010.92	2992.32	333.491	-189.153	35.0267	-126.356	-44.833	670.272	137.897	-76.8347	28.6393		2259.18	59.7884	166.361	29.9004		627.295	151.382	253.052	61.9908
8	2673.93	998.09	3289.87	252.878	-227.431	322.449	-78.1006	112.72	682.085	140.451	54.8449	58.1817		2320.63	115.965	238.902	84.4925		684.757	172.869	228.336	27.9959
8.5	2687.2	1014.27	2992.99	285.455	-163.301	176.219	-8.32691	-49.9289	798.972	110.429	-118.714	337.637		2231.49	99.4577	246.906	109.784		614.977	135.111	276.295	131.738
9	2496.38	1001.22	3168.51	205.579	-172.059	248.869	-76.7261	-109.033	639.684	81.5723	-145.284	266.844		2222.04	94.1295	151.308	67.7107		640.504	133.68	244.366	119.173
9.5	2596	1144.79	2965.56	312.378	-42.4888	82.3456	-64.0439	-63.0658	682.261	34.0728	-62.5621	206.69		2235.45	117.412	185.05	59.4003		555.667	103.931	248.605	78.7513
10	2444.87	1146.98	2837.31	218.476	-161.082	59.4664	-64.2178	-10.6273	638.859	-7.3813	-146.003	18.5359		2143.05	38.9535	188.005	-44.9495		510.758	110.048	225.957	51.0777
10.5	2490.35	1199.14	2595.51	328.393	-9.85713	-86.2645	-19.5754	-26.4515	655.142	-16.0056	-114.931	89.2723		2095	77.4238	203.038	-13.8881		448.959	127.408	226.061	58.9579
11	2369.95	1130.78	2728.75	300.405	-176.068	-101.835	-24.5007	191.377	609.305	57.2659	-32.278	160.409		2076.5	7.50066	258.727	61.7991		484.068	148.012	186.037	55.6702
11.5	2576.38	1295.3	2901.86	334.866	-79.1504	-28.323	-65.1638	106.964	610.777	-41.4019	58.6124	184.893		2257.85	75.7975	217.526	67.3679		490.359	130.362	202.807	65.4723
12	2544.28	1310.04	2287.16	302.145	-124.383	-104.429	-93.4463	388.967	622.632	-34.4276	165.586	215.132		2047.16	24.4442	306.051	115.43		375.96	138.97	210.83	76.2817
12.5	2654.92	1252.34	2540.82	277.523	-163.298	-74.5021	-0.55744	408.575	626.77	-23.1189	239.867	215.658		2149.36	13.2408	344.929	144.135		449.717	134.604	183.869	83.9186

## Sheet: Figure 4a_1
6c passage in DLX	NO DLX		DLX 4µg/ml		DLX 6µg/ml		Average	NO DLX	DLX 4	DLX 6
Initial	1.71453	1.34922	1.71453	1.34922	1.71453	1.34922		1.53188	1.53188	1.53188
Passage 1	1.11896	1.145	2.73119	2.79882	3.21997	3.54548		1.13198	2.76501	3.38272
Passage 2	1.15971	1.11782	2.29753	2.34182	3.68708	3.26183		1.13877	2.31968	3.47446

## Sheet: Figure 4a_2
6c passages (A268S)	NO DLX		DLX 4µg/ml		DLX 6µg/ml		Average	NO DLX	DLX 4	DLX 6
Initial	34.8	34.2	34.8	34.2	34.8	34.2		34.5	34.5	34.5
Passage 1	23.8	17.4	56	60.6	61.5	70.4		20.6	58.3	65.95
Passage 2	12.8	30.5	56.6	58	75.5	77.6		21.65	57.3	76.55

[truncated: 23 more sheets: Figure 4a_3, Figure 4b, Figure 4c, Figure 4d, Figure 4e, Figure 4f, Figure 5a, Figure 5c, Figure 5d, Figure 6a, Supp Figure 1a, Supp Figure 1b, Supp Figure 4a, Supp Figure 4b, Supp Figure 5, Supp Figure 8, Supp Figure 9, Supp Figure 10a, Supp Figure 10b, Supp Figure 10c …]
